# Supplementary material for: Real-time analysis and visualization of nanopore metagenomic samples with MARTi
Source: Genome Res. 2025 Nov;35(11):2488–500. doi: 10.1101/gr.280550.125 (PMC12581910; doi:10.1101/gr.280550.125)
Supplement: Supplement 7 [file Supplemental_Code.zip]

Archive with 2,131 entries (2,047 files):
- Supplemental_Code/
- Supplemental_Code/MARTi-main/
- Supplemental_Code/MARTi-main/.gitignore
- Supplemental_Code/MARTi-main/.readthedocs.yaml
- Supplemental_Code/MARTi-main/bin/
- Supplemental_Code/MARTi-main/bin/marti
- Supplemental_Code/MARTi-main/bin/MARTiEngine.jar
- Supplemental_Code/MARTi-main/bin/marti_engine_options.txt
- Supplemental_Code/MARTi-main/bin/marti_gui
- Supplemental_Code/MARTi-main/bin/slurmit
- Supplemental_Code/MARTi-main/docs/
- Supplemental_Code/MARTi-main/docs/.DS_Store
- Supplemental_Code/MARTi-main/docs/build.sh
- Supplemental_Code/MARTi-main/docs/Makefile
- Supplemental_Code/MARTi-main/docs/requirements.txt
- Supplemental_Code/MARTi-main/docs/source/
- Supplemental_Code/MARTi-main/docs/source/.DS_Store
- Supplemental_Code/MARTi-main/docs/source/.Rapp.history
- Supplemental_Code/MARTi-main/docs/source/advanced.rst
- Supplemental_Code/MARTi-main/docs/source/blastdbs.rst
- Supplemental_Code/MARTi-main/docs/source/cmdline.rst
- Supplemental_Code/MARTi-main/docs/source/conf.py
- Supplemental_Code/MARTi-main/docs/source/configfiles.rst
- Supplemental_Code/MARTi-main/docs/source/contents.rst
- Supplemental_Code/MARTi-main/docs/source/continuing.rst
- Supplemental_Code/MARTi-main/docs/source/downstream.rst
- Supplemental_Code/MARTi-main/docs/source/engineproblems.rst
- Supplemental_Code/MARTi-main/docs/source/example.rst
- Supplemental_Code/MARTi-main/docs/source/faqs.rst
- Supplemental_Code/MARTi-main/docs/source/gui.rst
- Supplemental_Code/MARTi-main/docs/source/guiproblems.rst
- Supplemental_Code/MARTi-main/docs/source/history.rst
- Supplemental_Code/MARTi-main/docs/source/images/
- Supplemental_Code/MARTi-main/docs/source/images/ArchitectureHPC.png
- Supplemental_Code/MARTi-main/docs/source/images/ArchitecureLocal.png
- Supplemental_Code/MARTi-main/docs/source/images/fseventsdeveloper.png
- Supplemental_Code/MARTi-main/docs/source/images/fseventserror.png
- Supplemental_Code/MARTi-main/docs/source/images/fseventssecurity.png
- Supplemental_Code/MARTi-main/docs/source/images/GuiCompare.png
- Supplemental_Code/MARTi-main/docs/source/images/GuiDashboard.png
- Supplemental_Code/MARTi-main/docs/source/images/GuiNew.png
- Supplemental_Code/MARTi-main/docs/source/images/GuiOptionsGeneral.png
- Supplemental_Code/MARTi-main/docs/source/images/GuiOptionsPlot.png
- Supplemental_Code/MARTi-main/docs/source/images/GuiSamples.png
- Supplemental_Code/MARTi-main/docs/source/images/InsideMARTiEngine.png
- Supplemental_Code/MARTi-main/docs/source/index.rst
- Supplemental_Code/MARTi-main/docs/source/installation.rst
- Supplemental_Code/MARTi-main/docs/source/installationbioconda.rst
- Supplemental_Code/MARTi-main/docs/source/installationbyhand.rst
- Supplemental_Code/MARTi-main/docs/source/intro.rst
- Supplemental_Code/MARTi-main/docs/source/jobschedulers.rst
- Supplemental_Code/MARTi-main/docs/source/running.rst
- Supplemental_Code/MARTi-main/docs/source/table1.csv
- Supplemental_Code/MARTi-main/docs/source/table2.csv
- Supplemental_Code/MARTi-main/docs/source/table3.csv
- Supplemental_Code/MARTi-main/docs/source/table4.csv
- Supplemental_Code/MARTi-main/docs/source/table5.csv
- Supplemental_Code/MARTi-main/docs/source/table_centrifuge.csv
- Supplemental_Code/MARTi-main/docs/source/table_kraken2.csv
- Supplemental_Code/MARTi-main/engine/
- Supplemental_Code/MARTi-main/engine/build_maven.sh
- Supplemental_Code/MARTi-main/engine/licenseheader.txt
- Supplemental_Code/MARTi-main/engine/nb-configuration.xml
- Supplemental_Code/MARTi-main/engine/nbactions.xml
- Supplemental_Code/MARTi-main/engine/pom.xml
- Supplemental_Code/MARTi-main/engine/src/
- Supplemental_Code/MARTi-main/engine/src/main/
- Supplemental_Code/MARTi-main/engine/src/main/java/
- Supplemental_Code/MARTi-main/engine/src/main/java/uk/
- Supplemental_Code/MARTi-main/engine/src/main/java/uk/ac/
- Supplemental_Code/MARTi-main/engine/src/main/java/uk/ac/earlham/
- Supplemental_Code/MARTi-main/engine/src/main/java/uk/ac/earlham/lcaparse/
- Supplemental_Code/MARTi-main/engine/src/main/java/uk/ac/earlham/lcaparse/AccessionMapFilter.java
- Supplemental_Code/MARTi-main/engine/src/main/java/uk/ac/earlham/lcaparse/AccessionTaxonConvertor.java
- Supplemental_Code/MARTi-main/engine/src/main/java/uk/ac/earlham/lcaparse/AssignedTaxonomyStats.java
- Supplemental_Code/MARTi-main/engine/src/main/java/uk/ac/earlham/lcaparse/BarcodeReadLengthService.java
- Supplemental_Code/MARTi-main/engine/src/main/java/uk/ac/earlham/lcaparse/BlastHit.java
- Supplemental_Code/MARTi-main/engine/src/main/java/uk/ac/earlham/lcaparse/BlastHitSet.java
- Supplemental_Code/MARTi-main/engine/src/main/java/uk/ac/earlham/lcaparse/LCAFileParser.java
- Supplemental_Code/MARTi-main/engine/src/main/java/uk/ac/earlham/lcaparse/LCAHit.java
- Supplemental_Code/MARTi-main/engine/src/main/java/uk/ac/earlham/lcaparse/LCAHitSet.java
- Supplemental_Code/MARTi-main/engine/src/main/java/uk/ac/earlham/lcaparse/LCAParseOptions.java
- Supplemental_Code/MARTi-main/engine/src/main/java/uk/ac/earlham/lcaparse/MARTiProgressChunk.java
- Supplemental_Code/MARTi-main/engine/src/main/java/uk/ac/earlham/lcaparse/package-info.java
- Supplemental_Code/MARTi-main/engine/src/main/java/uk/ac/earlham/lcaparse/PAFHit.java
- Supplemental_Code/MARTi-main/engine/src/main/java/uk/ac/earlham/lcaparse/PAFHitSet.java
- Supplemental_Code/MARTi-main/engine/src/main/java/uk/ac/earlham/lcaparse/ReadLengthService.java
- Supplemental_Code/MARTi-main/engine/src/main/java/uk/ac/earlham/lcaparse/SAMHit.java
- Supplemental_Code/MARTi-main/engine/src/main/java/uk/ac/earlham/lcaparse/SAMHitSet.java
- Supplemental_Code/MARTi-main/engine/src/main/java/uk/ac/earlham/lcaparse/SimplifiedRank.java
- Supplemental_Code/MARTi-main/engine/src/main/java/uk/ac/earlham/lcaparse/Taxonomy.java
- Supplemental_Code/MARTi-main/engine/src/main/java/uk/ac/earlham/lcaparse/TaxonomyNode.java
- Supplemental_Code/MARTi-main/engine/src/main/java/uk/ac/earlham/lcaparse/TaxonomyNodeData.java
- Supplemental_Code/MARTi-main/engine/src/main/java/uk/ac/earlham/lcaparse/TaxonomyRank.java
- Supplemental_Code/MARTi-main/engine/src/main/java/uk/ac/earlham/marti/
- Supplemental_Code/MARTi-main/engine/src/main/java/uk/ac/earlham/marti/amr/
- Supplemental_Code/MARTi-main/engine/src/main/java/uk/ac/earlham/marti/amr/AMRAnalysisTask.java
- Supplemental_Code/MARTi-main/engine/src/main/java/uk/ac/earlham/marti/amr/AMRGene.java
- Supplemental_Code/MARTi-main/engine/src/main/java/uk/ac/earlham/marti/amr/AMRGeneChunk.java
- Supplemental_Code/MARTi-main/engine/src/main/java/uk/ac/earlham/marti/amr/AMRResults.java
- Supplemental_Code/MARTi-main/engine/src/main/java/uk/ac/earlham/marti/amr/CARDAccession.java
- Supplemental_Code/MARTi-main/engine/src/main/java/uk/ac/earlham/marti/amr/CARDOntology.java
- Supplemental_Code/MARTi-main/engine/src/main/java/uk/ac/earlham/marti/amr/CoordinateList.java
- Supplemental_Code/MARTi-main/engine/src/main/java/uk/ac/earlham/marti/amr/package-info.java
- Supplemental_Code/MARTi-main/engine/src/main/java/uk/ac/earlham/marti/amr/WalkOutChunk.java
- Supplemental_Code/MARTi-main/engine/src/main/java/uk/ac/earlham/marti/amr/WalkOutRead.java
- Supplemental_Code/MARTi-main/engine/src/main/java/uk/ac/earlham/marti/amr/WalkOutResults.java
- Supplemental_Code/MARTi-main/engine/src/main/java/uk/ac/earlham/marti/blast/
- Supplemental_Code/MARTi-main/engine/src/main/java/uk/ac/earlham/marti/blast/BlastDependencies.java
- Supplemental_Code/MARTi-main/engine/src/main/java/uk/ac/earlham/marti/blast/BlastHandler.java
- Supplemental_Code/MARTi-main/engine/src/main/java/uk/ac/earlham/marti/blast/BlastProcess.java
- Supplemental_Code/MARTi-main/engine/src/main/java/uk/ac/earlham/marti/blast/BlastProcessRunnable.java
- Supplemental_Code/MARTi-main/engine/src/main/java/uk/ac/earlham/marti/blast/package-info.java
- Supplemental_Code/MARTi-main/engine/src/main/java/uk/ac/earlham/marti/centrifuge/
- Supplemental_Code/MARTi-main/engine/src/main/java/uk/ac/earlham/marti/centrifuge/CentrifugeClassifier.java
- Supplemental_Code/MARTi-main/engine/src/main/java/uk/ac/earlham/marti/centrifuge/CentrifugeClassifierItem.java
- Supplemental_Code/MARTi-main/engine/src/main/java/uk/ac/earlham/marti/centrifuge/CentrifugeHandler.java
- Supplemental_Code/MARTi-main/engine/src/main/java/uk/ac/earlham/marti/centrifuge/CentrifugeProcess.java
- Supplemental_Code/MARTi-main/engine/src/main/java/uk/ac/earlham/marti/centrifuge/CentrifugeProcessRunnable.java
- Supplemental_Code/MARTi-main/engine/src/main/java/uk/ac/earlham/marti/classify/
- Supplemental_Code/MARTi-main/engine/src/main/java/uk/ac/earlham/marti/classify/package-info.java
- Supplemental_Code/MARTi-main/engine/src/main/java/uk/ac/earlham/marti/classify/ReadClassifier.java
- Supplemental_Code/MARTi-main/engine/src/main/java/uk/ac/earlham/marti/classify/ReadClassifierItem.java
- Supplemental_Code/MARTi-main/engine/src/main/java/uk/ac/earlham/marti/classify/ShortTaxon.java
- Supplemental_Code/MARTi-main/engine/src/main/java/uk/ac/earlham/marti/core/
- Supplemental_Code/MARTi-main/engine/src/main/java/uk/ac/earlham/marti/core/BarcodesList.java
- Supplemental_Code/MARTi-main/engine/src/main/java/uk/ac/earlham/marti/core/FASTAQPair.java
- Supplemental_Code/MARTi-main/engine/src/main/java/uk/ac/earlham/marti/core/FASTAQPairPendingList.java
- Supplemental_Code/MARTi-main/engine/src/main/java/uk/ac/earlham/marti/core/FileCleaner.java
- Supplemental_Code/MARTi-main/engine/src/main/java/uk/ac/earlham/marti/core/FileCompressorRunnable.java
- Supplemental_Code/MARTi-main/engine/src/main/java/uk/ac/earlham/marti/core/MARTiAlert.java
- Supplemental_Code/MARTi-main/engine/src/main/java/uk/ac/earlham/marti/core/MARTiAlertsList.java
- Supplemental_Code/MARTi-main/engine/src/main/java/uk/ac/earlham/marti/core/MARTiAnalysisRunnable.java
- Supplemental_Code/MARTi-main/engine/src/main/java/uk/ac/earlham/marti/core/MARTiAnalysisTask.java
- Supplemental_Code/MARTi-main/engine/src/main/java/uk/ac/earlham/marti/core/MARTiConfigFile.java
- Supplemental_Code/MARTi-main/engine/src/main/java/uk/ac/earlham/marti/core/MARTiEngine.java
- Supplemental_Code/MARTi-main/engine/src/main/java/uk/ac/earlham/marti/core/MARTiEngineOptions.java
- Supplemental_Code/MARTi-main/engine/src/main/java/uk/ac/earlham/marti/core/MARTiEngineOptionsFile.java
- Supplemental_Code/MARTi-main/engine/src/main/java/uk/ac/earlham/marti/core/MARTiJSONFile.java
- Supplemental_Code/MARTi-main/engine/src/main/java/uk/ac/earlham/marti/core/MARTiLog.java
- Supplemental_Code/MARTi-main/engine/src/main/java/uk/ac/earlham/marti/core/MARTiPendingTaskList.java
- Supplemental_Code/MARTi-main/engine/src/main/java/uk/ac/earlham/marti/core/MARTiProgress.java
- Supplemental_Code/MARTi-main/engine/src/main/java/uk/ac/earlham/marti/core/MARTiResults.java
- Supplemental_Code/MARTi-main/engine/src/main/java/uk/ac/earlham/marti/core/MetaData.java
- Supplemental_Code/MARTi-main/engine/src/main/java/uk/ac/earlham/marti/core/NanoporeSequence.java
- Supplemental_Code/MARTi-main/engine/src/main/java/uk/ac/earlham/marti/core/package-info.java
- Supplemental_Code/MARTi-main/engine/src/main/java/uk/ac/earlham/marti/core/ProcessLogger.java
- Supplemental_Code/MARTi-main/engine/src/main/java/uk/ac/earlham/marti/core/RawDataDirectory.java
- Supplemental_Code/MARTi-main/engine/src/main/java/uk/ac/earlham/marti/core/ReadProcessor.java
- Supplemental_Code/MARTi-main/engine/src/main/java/uk/ac/earlham/marti/core/ReadStatistics.java
- Supplemental_Code/MARTi-main/engine/src/main/java/uk/ac/earlham/marti/core/SampleDirectory.java
- Supplemental_Code/MARTi-main/engine/src/main/java/uk/ac/earlham/marti/core/SampleMetaData.java
- Supplemental_Code/MARTi-main/engine/src/main/java/uk/ac/earlham/marti/core/TaxaAccumulation.java
- Supplemental_Code/MARTi-main/engine/src/main/java/uk/ac/earlham/marti/core/TaxaAccumulationCounts.java
- Supplemental_Code/MARTi-main/engine/src/main/java/uk/ac/earlham/marti/filter/
- Supplemental_Code/MARTi-main/engine/src/main/java/uk/ac/earlham/marti/filter/package-info.java
- Supplemental_Code/MARTi-main/engine/src/main/java/uk/ac/earlham/marti/filter/ReadFilterRunnable.java
- Supplemental_Code/MARTi-main/engine/src/main/java/uk/ac/earlham/marti/filter/ReadFilterSample.java
- Supplemental_Code/MARTi-main/engine/src/main/java/uk/ac/earlham/marti/kraken2/
- Supplemental_Code/MARTi-main/engine/src/main/java/uk/ac/earlham/marti/kraken2/Kraken2Classifier.java
- Supplemental_Code/MARTi-main/engine/src/main/java/uk/ac/earlham/marti/kraken2/Kraken2ClassifierItem.java
- Supplemental_Code/MARTi-main/engine/src/main/java/uk/ac/earlham/marti/kraken2/Kraken2Handler.java
- Supplemental_Code/MARTi-main/engine/src/main/java/uk/ac/earlham/marti/kraken2/Kraken2Process.java
- Supplemental_Code/MARTi-main/engine/src/main/java/uk/ac/earlham/marti/kraken2/Kraken2ProcessRunnable.java
- Supplemental_Code/MARTi-main/engine/src/main/java/uk/ac/earlham/marti/megan/
- Supplemental_Code/MARTi-main/engine/src/main/java/uk/ac/earlham/marti/megan/MeganFile.java
- Supplemental_Code/MARTi-main/engine/src/main/java/uk/ac/earlham/marti/megan/MeganFilePair.java
- Supplemental_Code/MARTi-main/engine/src/main/java/uk/ac/earlham/marti/megan/MeganFileSet.java
- Supplemental_Code/MARTi-main/engine/src/main/java/uk/ac/earlham/marti/megan/package-info.java
- Supplemental_Code/MARTi-main/engine/src/main/java/uk/ac/earlham/marti/schedule/
- Supplemental_Code/MARTi-main/engine/src/main/java/uk/ac/earlham/marti/schedule/JobScheduler.java
- Supplemental_Code/MARTi-main/engine/src/main/java/uk/ac/earlham/marti/schedule/package-info.java
- Supplemental_Code/MARTi-main/engine/src/main/java/uk/ac/earlham/marti/schedule/SimpleJobScheduler.java
- Supplemental_Code/MARTi-main/engine/src/main/java/uk/ac/earlham/marti/schedule/SimpleJobSchedulerJob.java
- Supplemental_Code/MARTi-main/engine/src/main/java/uk/ac/earlham/marti/schedule/SlurmScheduler.java
- Supplemental_Code/MARTi-main/engine/src/main/java/uk/ac/earlham/marti/schedule/SlurmSchedulerJob.java
- Supplemental_Code/MARTi-main/engine/src/main/java/uk/ac/earlham/marti/watcher/
- Supplemental_Code/MARTi-main/engine/src/main/java/uk/ac/earlham/marti/watcher/FilePair.java
- Supplemental_Code/MARTi-main/engine/src/main/java/uk/ac/earlham/marti/watcher/FileWatcher.java
- Supplemental_Code/MARTi-main/engine/src/main/java/uk/ac/earlham/marti/watcher/FileWatcherItem.java
- Supplemental_Code/MARTi-main/engine/src/main/java/uk/ac/earlham/marti/watcher/package-info.java
- Supplemental_Code/MARTi-main/engine/src/main/java/uk/ac/earlham/marti/watcher/WatcherLog.java
- Supplemental_Code/MARTi-main/gui/
- Supplemental_Code/MARTi-main/gui/output/
- Supplemental_Code/MARTi-main/gui/output/BAMBI_P103M_400ng_RAD4_20122017/
- Supplemental_Code/MARTi-main/gui/output/BAMBI_P103M_400ng_RAD4_20122017/marti/
- Supplemental_Code/MARTi-main/gui/output/BAMBI_P103M_400ng_RAD4_20122017/marti/BAMBI_P103M_400ng_RAD4_20122017/
- Supplemental_Code/MARTi-main/gui/output/BAMBI_P103M_400ng_RAD4_20122017/marti/BAMBI_P103M_400ng_RAD4_20122017/accumulation_ms0.0.json
- Supplemental_Code/MARTi-main/gui/output/BAMBI_P103M_400ng_RAD4_20122017/marti/BAMBI_P103M_400ng_RAD4_20122017/accumulation_ms0.1.json
- Supplemental_Code/MARTi-main/gui/output/BAMBI_P103M_400ng_RAD4_20122017/marti/BAMBI_P103M_400ng_RAD4_20122017/accumulation_ms1.0.json
- Supplemental_Code/MARTi-main/gui/output/BAMBI_P103M_400ng_RAD4_20122017/marti/BAMBI_P103M_400ng_RAD4_20122017/accumulation_ms2.0.json
- Supplemental_Code/MARTi-main/gui/output/BAMBI_P103M_400ng_RAD4_20122017/marti/BAMBI_P103M_400ng_RAD4_20122017/amr.json
- Supplemental_Code/MARTi-main/gui/output/BAMBI_P103M_400ng_RAD4_20122017/marti/BAMBI_P103M_400ng_RAD4_20122017/sample.json
- Supplemental_Code/MARTi-main/gui/output/BAMBI_P103M_400ng_RAD4_20122017/marti/BAMBI_P103M_400ng_RAD4_20122017/tree_ms0.0.json
- Supplemental_Code/MARTi-main/gui/output/BAMBI_P103M_400ng_RAD4_20122017/marti/BAMBI_P103M_400ng_RAD4_20122017/tree_ms0.1.json
- Supplemental_Code/MARTi-main/gui/output/BAMBI_P103M_400ng_RAD4_20122017/marti/BAMBI_P103M_400ng_RAD4_20122017/tree_ms1.0.json
- Supplemental_Code/MARTi-main/gui/output/BAMBI_P103M_400ng_RAD4_20122017/marti/BAMBI_P103M_400ng_RAD4_20122017/tree_ms2.0.json
- Supplemental_Code/MARTi-main/gui/output/BAMBI_P106I_LSQK108_02022018/
- Supplemental_Code/MARTi-main/gui/output/BAMBI_P106I_LSQK108_02022018/marti/
- Supplemental_Code/MARTi-main/gui/output/BAMBI_P106I_LSQK108_02022018/marti/BAMBI_P106I_LSQK108_02022018/
- Supplemental_Code/MARTi-main/gui/output/BAMBI_P106I_LSQK108_02022018/marti/BAMBI_P106I_LSQK108_02022018/accumulation_ms0.0.json
- Supplemental_Code/MARTi-main/gui/output/BAMBI_P106I_LSQK108_02022018/marti/BAMBI_P106I_LSQK108_02022018/accumulation_ms0.1.json
- Supplemental_Code/MARTi-main/gui/output/BAMBI_P106I_LSQK108_02022018/marti/BAMBI_P106I_LSQK108_02022018/accumulation_ms1.0.json
- Supplemental_Code/MARTi-main/gui/output/BAMBI_P106I_LSQK108_02022018/marti/BAMBI_P106I_LSQK108_02022018/accumulation_ms2.0.json
- Supplemental_Code/MARTi-main/gui/output/BAMBI_P106I_LSQK108_02022018/marti/BAMBI_P106I_LSQK108_02022018/amr.json
- Supplemental_Code/MARTi-main/gui/output/BAMBI_P106I_LSQK108_02022018/marti/BAMBI_P106I_LSQK108_02022018/sample.json
- Supplemental_Code/MARTi-main/gui/output/BAMBI_P106I_LSQK108_02022018/marti/BAMBI_P106I_LSQK108_02022018/tree_ms0.0.json
- Supplemental_Code/MARTi-main/gui/output/BAMBI_P106I_LSQK108_02022018/marti/BAMBI_P106I_LSQK108_02022018/tree_ms0.1.json
- Supplemental_Code/MARTi-main/gui/output/BAMBI_P106I_LSQK108_02022018/marti/BAMBI_P106I_LSQK108_02022018/tree_ms1.0.json
- Supplemental_Code/MARTi-main/gui/output/BAMBI_P106I_LSQK108_02022018/marti/BAMBI_P106I_LSQK108_02022018/tree_ms2.0.json
- Supplemental_Code/MARTi-main/gui/output/BAMBI_P116I_SQK108_02022018/
- Supplemental_Code/MARTi-main/gui/output/BAMBI_P116I_SQK108_02022018/marti/
- Supplemental_Code/MARTi-main/gui/output/BAMBI_P116I_SQK108_02022018/marti/BAMBI_P116I_SQK108_02022018/
- Supplemental_Code/MARTi-main/gui/output/BAMBI_P116I_SQK108_02022018/marti/BAMBI_P116I_SQK108_02022018/accumulation_ms0.0.json
- Supplemental_Code/MARTi-main/gui/output/BAMBI_P116I_SQK108_02022018/marti/BAMBI_P116I_SQK108_02022018/accumulation_ms0.1.json
- Supplemental_Code/MARTi-main/gui/output/BAMBI_P116I_SQK108_02022018/marti/BAMBI_P116I_SQK108_02022018/accumulation_ms1.0.json
- Supplemental_Code/MARTi-main/gui/output/BAMBI_P116I_SQK108_02022018/marti/BAMBI_P116I_SQK108_02022018/accumulation_ms2.0.json
- Supplemental_Code/MARTi-main/gui/output/BAMBI_P116I_SQK108_02022018/marti/BAMBI_P116I_SQK108_02022018/amr.json
- Supplemental_Code/MARTi-main/gui/output/BAMBI_P116I_SQK108_02022018/marti/BAMBI_P116I_SQK108_02022018/sample.json
- Supplemental_Code/MARTi-main/gui/output/BAMBI_P116I_SQK108_02022018/marti/BAMBI_P116I_SQK108_02022018/tree_ms0.0.json
- Supplemental_Code/MARTi-main/gui/output/BAMBI_P116I_SQK108_02022018/marti/BAMBI_P116I_SQK108_02022018/tree_ms0.1.json
- Supplemental_Code/MARTi-main/gui/output/BAMBI_P116I_SQK108_02022018/marti/BAMBI_P116I_SQK108_02022018/tree_ms1.0.json
- Supplemental_Code/MARTi-main/gui/output/BAMBI_P116I_SQK108_02022018/marti/BAMBI_P116I_SQK108_02022018/tree_ms2.0.json
- Supplemental_Code/MARTi-main/gui/output/BAMBI_P205G_1D_12012018/
- Supplemental_Code/MARTi-main/gui/output/BAMBI_P205G_1D_12012018/marti/
- Supplemental_Code/MARTi-main/gui/output/BAMBI_P205G_1D_12012018/marti/BAMBI_P205G_1D_12012018/
- Supplemental_Code/MARTi-main/gui/output/BAMBI_P205G_1D_12012018/marti/BAMBI_P205G_1D_12012018/accumulation_ms0.0.json
- Supplemental_Code/MARTi-main/gui/output/BAMBI_P205G_1D_12012018/marti/BAMBI_P205G_1D_12012018/accumulation_ms0.1.json
- Supplemental_Code/MARTi-main/gui/output/BAMBI_P205G_1D_12012018/marti/BAMBI_P205G_1D_12012018/accumulation_ms1.0.json
- Supplemental_Code/MARTi-main/gui/output/BAMBI_P205G_1D_12012018/marti/BAMBI_P205G_1D_12012018/accumulation_ms2.0.json
- Supplemental_Code/MARTi-main/gui/output/BAMBI_P205G_1D_12012018/marti/BAMBI_P205G_1D_12012018/amr.json
- Supplemental_Code/MARTi-main/gui/output/BAMBI_P205G_1D_12012018/marti/BAMBI_P205G_1D_12012018/sample.json
- Supplemental_Code/MARTi-main/gui/output/BAMBI_P205G_1D_12012018/marti/BAMBI_P205G_1D_12012018/tree_ms0.0.json
- Supplemental_Code/MARTi-main/gui/output/BAMBI_P205G_1D_12012018/marti/BAMBI_P205G_1D_12012018/tree_ms0.1.json
- Supplemental_Code/MARTi-main/gui/output/BAMBI_P205G_1D_12012018/marti/BAMBI_P205G_1D_12012018/tree_ms1.0.json
- Supplemental_Code/MARTi-main/gui/output/BAMBI_P205G_1D_12012018/marti/BAMBI_P205G_1D_12012018/tree_ms2.0.json
- Supplemental_Code/MARTi-main/gui/output/BAMBI_P8_1D_19092017/
- Supplemental_Code/MARTi-main/gui/output/BAMBI_P8_1D_19092017/marti/
- Supplemental_Code/MARTi-main/gui/output/BAMBI_P8_1D_19092017/marti/BAMBI_P8_1D_19092017/
- Supplemental_Code/MARTi-main/gui/output/BAMBI_P8_1D_19092017/marti/BAMBI_P8_1D_19092017/accumulation_ms0.0.json
- Supplemental_Code/MARTi-main/gui/output/BAMBI_P8_1D_19092017/marti/BAMBI_P8_1D_19092017/accumulation_ms0.1.json
- Supplemental_Code/MARTi-main/gui/output/BAMBI_P8_1D_19092017/marti/BAMBI_P8_1D_19092017/accumulation_ms1.0.json
- Supplemental_Code/MARTi-main/gui/output/BAMBI_P8_1D_19092017/marti/BAMBI_P8_1D_19092017/accumulation_ms2.0.json
- Supplemental_Code/MARTi-main/gui/output/BAMBI_P8_1D_19092017/marti/BAMBI_P8_1D_19092017/amr.json
- Supplemental_Code/MARTi-main/gui/output/BAMBI_P8_1D_19092017/marti/BAMBI_P8_1D_19092017/sample.json
- Supplemental_Code/MARTi-main/gui/output/BAMBI_P8_1D_19092017/marti/BAMBI_P8_1D_19092017/tree_ms0.0.json
- Supplemental_Code/MARTi-main/gui/output/BAMBI_P8_1D_19092017/marti/BAMBI_P8_1D_19092017/tree_ms0.1.json
- Supplemental_Code/MARTi-main/gui/output/BAMBI_P8_1D_19092017/marti/BAMBI_P8_1D_19092017/tree_ms1.0.json
- Supplemental_Code/MARTi-main/gui/output/BAMBI_P8_1D_19092017/marti/BAMBI_P8_1D_19092017/tree_ms2.0.json
- Supplemental_Code/MARTi-main/gui/output/MARC_Yare_101117_F2_no_control/
- Supplemental_Code/MARTi-main/gui/output/MARC_Yare_101117_F2_no_control/marti/
- Supplemental_Code/MARTi-main/gui/output/MARC_Yare_101117_F2_no_control/marti/MARC_Yare_101117_F2_no_control/
- Supplemental_Code/MARTi-main/gui/output/MARC_Yare_101117_F2_no_control/marti/MARC_Yare_101117_F2_no_control/accumulation_ms0.0.json
- Supplemental_Code/MARTi-main/gui/output/MARC_Yare_101117_F2_no_control/marti/MARC_Yare_101117_F2_no_control/accumulation_ms0.1.json
- Supplemental_Code/MARTi-main/gui/output/MARC_Yare_101117_F2_no_control/marti/MARC_Yare_101117_F2_no_control/accumulation_ms1.0.json
- Supplemental_Code/MARTi-main/gui/output/MARC_Yare_101117_F2_no_control/marti/MARC_Yare_101117_F2_no_control/accumulation_ms2.0.json
- Supplemental_Code/MARTi-main/gui/output/MARC_Yare_101117_F2_no_control/marti/MARC_Yare_101117_F2_no_control/amr.json
- Supplemental_Code/MARTi-main/gui/output/MARC_Yare_101117_F2_no_control/marti/MARC_Yare_101117_F2_no_control/sample.json
- Supplemental_Code/MARTi-main/gui/output/MARC_Yare_101117_F2_no_control/marti/MARC_Yare_101117_F2_no_control/tree_ms0.0.json
- Supplemental_Code/MARTi-main/gui/output/MARC_Yare_101117_F2_no_control/marti/MARC_Yare_101117_F2_no_control/tree_ms0.1.json
- Supplemental_Code/MARTi-main/gui/output/MARC_Yare_101117_F2_no_control/marti/MARC_Yare_101117_F2_no_control/tree_ms1.0.json
- Supplemental_Code/MARTi-main/gui/output/MARC_Yare_101117_F2_no_control/marti/MARC_Yare_101117_F2_no_control/tree_ms2.0.json
- Supplemental_Code/MARTi-main/gui/output/MARC_Yare_101117_F2_with_control/
- Supplemental_Code/MARTi-main/gui/output/MARC_Yare_101117_F2_with_control/marti/
- Supplemental_Code/MARTi-main/gui/output/MARC_Yare_101117_F2_with_control/marti/MARC_Yare_101117_F2_with_control/
- Supplemental_Code/MARTi-main/gui/output/MARC_Yare_101117_F2_with_control/marti/MARC_Yare_101117_F2_with_control/accumulation_ms0.0.json
- Supplemental_Code/MARTi-main/gui/output/MARC_Yare_101117_F2_with_control/marti/MARC_Yare_101117_F2_with_control/accumulation_ms0.1.json
- Supplemental_Code/MARTi-main/gui/output/MARC_Yare_101117_F2_with_control/marti/MARC_Yare_101117_F2_with_control/accumulation_ms1.0.json
- Supplemental_Code/MARTi-main/gui/output/MARC_Yare_101117_F2_with_control/marti/MARC_Yare_101117_F2_with_control/accumulation_ms2.0.json
- Supplemental_Code/MARTi-main/gui/output/MARC_Yare_101117_F2_with_control/marti/MARC_Yare_101117_F2_with_control/amr.json
- Supplemental_Code/MARTi-main/gui/output/MARC_Yare_101117_F2_with_control/marti/MARC_Yare_101117_F2_with_control/sample.json
- Supplemental_Code/MARTi-main/gui/output/MARC_Yare_101117_F2_with_control/marti/MARC_Yare_101117_F2_with_control/tree_ms0.0.json
- Supplemental_Code/MARTi-main/gui/output/MARC_Yare_101117_F2_with_control/marti/MARC_Yare_101117_F2_with_control/tree_ms0.1.json
- Supplemental_Code/MARTi-main/gui/output/MARC_Yare_101117_F2_with_control/marti/MARC_Yare_101117_F2_with_control/tree_ms1.0.json
- Supplemental_Code/MARTi-main/gui/output/MARC_Yare_101117_F2_with_control/marti/MARC_Yare_101117_F2_with_control/tree_ms2.0.json
- Supplemental_Code/MARTi-main/gui/output/MARC_Yare_171117_F1_no_control/
- Supplemental_Code/MARTi-main/gui/output/MARC_Yare_171117_F1_no_control/marti/
- Supplemental_Code/MARTi-main/gui/output/MARC_Yare_171117_F1_no_control/marti/MARC_Yare_171117_F1_no_control/
- Supplemental_Code/MARTi-main/gui/output/MARC_Yare_171117_F1_no_control/marti/MARC_Yare_171117_F1_no_control/accumulation_ms0.0.json
- Supplemental_Code/MARTi-main/gui/output/MARC_Yare_171117_F1_no_control/marti/MARC_Yare_171117_F1_no_control/accumulation_ms0.1.json
- Supplemental_Code/MARTi-main/gui/output/MARC_Yare_171117_F1_no_control/marti/MARC_Yare_171117_F1_no_control/accumulation_ms1.0.json
- Supplemental_Code/MARTi-main/gui/output/MARC_Yare_171117_F1_no_control/marti/MARC_Yare_171117_F1_no_control/accumulation_ms2.0.json
- Supplemental_Code/MARTi-main/gui/output/MARC_Yare_171117_F1_no_control/marti/MARC_Yare_171117_F1_no_control/amr.json
- Supplemental_Code/MARTi-main/gui/output/MARC_Yare_171117_F1_no_control/marti/MARC_Yare_171117_F1_no_control/sample.json
- Supplemental_Code/MARTi-main/gui/output/MARC_Yare_171117_F1_no_control/marti/MARC_Yare_171117_F1_no_control/tree_ms0.0.json
- Supplemental_Code/MARTi-main/gui/output/MARC_Yare_171117_F1_no_control/marti/MARC_Yare_171117_F1_no_control/tree_ms0.1.json
- Supplemental_Code/MARTi-main/gui/output/MARC_Yare_171117_F1_no_control/marti/MARC_Yare_171117_F1_no_control/tree_ms1.0.json
- Supplemental_Code/MARTi-main/gui/output/MARC_Yare_171117_F1_no_control/marti/MARC_Yare_171117_F1_no_control/tree_ms2.0.json
- Supplemental_Code/MARTi-main/gui/output/MARC_Yare_171117_F1_with_control/
- Supplemental_Code/MARTi-main/gui/output/MARC_Yare_171117_F1_with_control/marti/
- Supplemental_Code/MARTi-main/gui/output/MARC_Yare_171117_F1_with_control/marti/MARC_Yare_171117_F1_with_control/
- Supplemental_Code/MARTi-main/gui/output/MARC_Yare_171117_F1_with_control/marti/MARC_Yare_171117_F1_with_control/accumulation_ms0.0.json
- Supplemental_Code/MARTi-main/gui/output/MARC_Yare_171117_F1_with_control/marti/MARC_Yare_171117_F1_with_control/accumulation_ms0.1.json
- Supplemental_Code/MARTi-main/gui/output/MARC_Yare_171117_F1_with_control/marti/MARC_Yare_171117_F1_with_control/accumulation_ms1.0.json
- Supplemental_Code/MARTi-main/gui/output/MARC_Yare_171117_F1_with_control/marti/MARC_Yare_171117_F1_with_control/accumulation_ms2.0.json
- Supplemental_Code/MARTi-main/gui/output/MARC_Yare_171117_F1_with_control/marti/MARC_Yare_171117_F1_with_control/amr.json
- Supplemental_Code/MARTi-main/gui/output/MARC_Yare_171117_F1_with_control/marti/MARC_Yare_171117_F1_with_control/sample.json
- Supplemental_Code/MARTi-main/gui/output/MARC_Yare_171117_F1_with_control/marti/MARC_Yare_171117_F1_with_control/tree_ms0.0.json
- Supplemental_Code/MARTi-main/gui/output/MARC_Yare_171117_F1_with_control/marti/MARC_Yare_171117_F1_with_control/tree_ms0.1.json
- Supplemental_Code/MARTi-main/gui/output/MARC_Yare_171117_F1_with_control/marti/MARC_Yare_171117_F1_with_control/tree_ms1.0.json
[truncated: 1,831 more entries]
