# Supplementary material for: Real-time analysis and visualization of nanopore metagenomic samples with MARTi
Source: Genome Res. 2025 Nov;35(11):2488–500. doi: 10.1101/gr.280550.125 (PMC12581910; doi:10.1101/gr.280550.125)
Supplement: Supplement 7 [file Supplemental_Code.zip › Supplemental_Code/MARTi-main/bin/marti_gui]

#!/bin/sh

# Change this directory to point to the MARTi gui
MARTI_DIR=/Users/martins/GitHub/MARTi/gui

if [ -z "$MARTI_DIR" ] ; then
    echo "Error: You must set MARTI_DIR before running."
    exit 1
fi

FILE=${MARTI_DIR}/UI/index.js

if [ ! -f ${FILE} ] ; then
    echo "Error: Can't find index.js - it needs to be inside the UI subdirectory of the directory pointed to by MARTI_DIR which is currently ${MARTI_DIR}"
    exit 1
fi

exec node ${FILE} "$@"
