# Supplementary material for: Real-time analysis and visualization of nanopore metagenomic samples with MARTi
Source: Genome Res. 2025 Nov;35(11):2488–500. doi: 10.1101/gr.280550.125 (PMC12581910; doi:10.1101/gr.280550.125)
Supplement: Supplement 7 [file Supplemental_Code.zip › Supplemental_Code/MARTi-main/bin/slurmit]

#!/bin/bash

commandtorun=""
nodes=1
ntasks=1
mem=2G
maxtime="6-23:00"
outfile=""
partition=""
constraint=""
cpuspertask=1
sendemail=0
afterok=""
jobname="slurmit"
maxtime=""

function usage
{
cat << EOF

Submit commands to SLURM

Usage: slurmit [options] "command to execute"

Submission script for SLURM

OPTIONS:
	-h	Show this message
	-c	Number of processors per task (--cpus-per-task parameter) (dedault 1)	
	-I	constrain to Intel CPUs
	-J	specifies job name (default "slurmit")
	-m	memory required per node (--mem parameter) (defualt "2G")
	-n	maximum number of tasks (--ntasks parameter) (default 1)
	-o	Output file (stdout and stderr) (default undefined)
	-p	Parition (e.g. "ei-medium") (default undefined)
	-t	Time limit (--time parameter) (e.g. "6-23:00")
	-N	minimum number of nodes (--nodes parameter) (default 1)
	-a	JobID for dependency (--dependency=afterok parameter) (default none)

Example: slurmit -o logfile.txt "ls -l"

Don't forget to backslash dollar variables, as appropriate.

EOF
}


while getopts c:ehm:n:o:p:t:N:a:IJ: OPTION
do
    case $OPTION in
	c) cpuspertask=$OPTARG;;
	e) sendemail=1;;
	h) usage ; exit 1 ;;
	I) constraint=" --constraint=intel";;
	J) myjobname=$OPTARG;;
	m) mem=$OPTARG;;
	n) ntasks=$OPTARG;;
 	o) outfile=" -o $OPTARG";;
	p) partition=" -p $OPTARG";;
	t) maxtime=$OPTARG;;
	N) nodes=$OPTARG;;
	a) afterok=$OPTARG;;
    esac
done
shift $((OPTIND-1))

commandtorun=$@

if [ "$commandtorun" == "" ] ; then
    echo "You must specify a command to run"
    exit
fi

if [ ${sendemail} -eq 1 ] ; then
    userid=`whoami`
    emailcmd=" ; echo 'Finished running ${commandtorun}' | mail -s 'Slurmit has finished' ${userid}@nbi.ac.uk"
    #echo ${emailcmd}
else
    emailcmd=""
fi

if [ "${afterok}" == "" ] ; then
	afterokcmd=""
else
	afterokcmd=" --dependency=afterok:${afterok} "
fi

if [ "${maxtime}" == "" ] ; then
    maxtimecmd=""
else
    maxtimecmd=" --time ${maxtime}"
fi

sbatch --job-name=${myjobname} --nodes ${nodes} ${afterokcmd} --cpus-per-task=${cpuspertask} --ntasks ${ntasks}${maxtimecmd} --mem ${mem}${outfile}${partition}${constraint} --wrap="echo \"SLURM job output\" ; echo "" ; echo \"Command: ${commandtorun}\" ; echo \"Job ID: \${SLURM_JOB_ID}\" ; echo -n \"Start time: \" ; date ; echo -n \"Machine: \" ; hostname ; printf \"%0.s-\" {1..70} ; printf \"\n\n\" ; ${commandtorun} ; printf \"\n\" ; printf \"%0.s-\" {1..70} ; printf \"\n\n\" ; sstat -j \${SLURM_JOB_ID}.batch ; printf \"\n\" ; echo \"SLURM ended\"; echo -n \"End time: \" ; date${emailcmd}"
