# Supplementary material for: Real-time analysis and visualization of nanopore metagenomic samples with MARTi
Source: Genome Res. 2025 Nov;35(11):2488–500. doi: 10.1101/gr.280550.125 (PMC12581910; doi:10.1101/gr.280550.125)
Supplement: Supplement 7 [file Supplemental_Code.zip › Supplemental_Code/MARTi-main/docs/requirements.txt]

# Defining the exact version will make sure things don't break
sphinx==5.3.0
sphinx_rtd_theme==1.1.1
readthedocs-sphinx-search==0.1.1
