# Supplementary material for: Real-time analysis and visualization of nanopore metagenomic samples with MARTi
Source: Genome Res. 2025 Nov;35(11):2488–500. doi: 10.1101/gr.280550.125 (PMC12581910; doi:10.1101/gr.280550.125)
Supplement: Supplement 7 [file Supplemental_Code.zip › Supplemental_Code/MARTi-main/docs/source/contents.rst]

.. toctree::
   :maxdepth: 4
   :caption: Start here

   intro

.. toctree::
   :maxdepth: 4
   :caption: Installation

   installation
   installationbyhand
   installationbioconda
   jobschedulers
   blastdbs

.. toctree::
   :maxdepth: 4
   :caption: Using MARTi

   running
   cmdline
   gui
   configfiles
   continuing
   advanced
   downstream
   example
   history

.. toctree::
   :maxdepth: 4
   :caption: Troubleshooting

   engineproblems
   guiproblems
   faqs
