# Supplementary material for: Real-time analysis and visualization of nanopore metagenomic samples with MARTi
Source: Genome Res. 2025 Nov;35(11):2488–500. doi: 10.1101/gr.280550.125 (PMC12581910; doi:10.1101/gr.280550.125)
Supplement: Supplement 7 [file Supplemental_Code.zip › Supplemental_Code/MARTi-main/docs/source/index.rst]

MARTi - Metagenomic Analysis in Real Time
=========================================

MARTi is a software package designed for performing real-time analysis of metagenomic samples using nanopore sequencing. If you're not working in real-time, MARTi may still be a quick and easy analysis solution for you. And if you're not using nanopore sequencing, you may still benefit from using MARTi to analyse your data.

You can try out the MARTi browser interface at `http://marti.cyverseuk.org <http://marti.cyverseuk.org>`_. 

MARTi is open source software supplied under an MIT license. See the `GitHub <https://github.com/richardmleggett/MARTi>`_ for more details.

Getting MARTi
-------------

First of all, read the :ref:`intro` to understand how MARTi fits together.

Next head to :ref:`installation` to choose the best way to install MARTi for your system.

MARTi runs on Linux and on macOS. At the moment, Windows is not supported.

Papers
------

A preprint of the MARTi paper can be `found at bioRxiv <https://www.biorxiv.org/content/10.1101/2025.02.14.638261v1>`_. If you use MARTi, please cite this in any relevant publications.

Talks and posters
-----------------

* `Richard Leggett's talk at London Calling 2021 <https://www.youtube.com/watch?v=Ccw1872jzOE>`_.

Follow us
---------

You can follow MARTi updates on twitter `@MARTiSoftware <https://twitter.com/MARTiSoftware>`_.

Or if you would like to be on a MARTi mailing list to receive information about updates, please email richard.leggett@earlham.ac.uk.
