# Supplementary material for: Real-time analysis and visualization of nanopore metagenomic samples with MARTi
Source: Genome Res. 2025 Nov;35(11):2488–500. doi: 10.1101/gr.280550.125 (PMC12581910; doi:10.1101/gr.280550.125)
Supplement: Supplement 7 [file Supplemental_Code.zip › Supplemental_Code/MARTi-main/docs/source/installationbioconda.rst]

.. _installationbioconda:

Installation with bioconda
==========================

This page describes how to install MARTi with ``mamba``, a CLI tool to manage conda environments.

Install Mamba
-------------

The recommended method for installing mamba is to install miniforge.

On macOS, you can install miniforge with Homebrew by running::

  brew install miniforge

For other methods, see `here <https://github.com/conda-forge/miniforge>`__.

Channel configuration
---------------------

Once you've installed miniforge, you need to run the following commands to configure the conda channels::

  conda config --add channels defaults
  conda config --add channels bioconda
  conda config --add channels conda-forge
  conda config --set channel_priority strict

Install MARTi
-------------

Create a new environment called marti and install MARTi::

  mamba create -n marti marti

Activate the marti environment::

  mamba activate marti

You should now be able to use the ``marti`` and ``marti_gui`` commands!
