# Supplementary material for: Real-time analysis and visualization of nanopore metagenomic samples with MARTi
Source: Genome Res. 2025 Nov;35(11):2488–500. doi: 10.1101/gr.280550.125 (PMC12581910; doi:10.1101/gr.280550.125)
Supplement: Supplement 7 [file Supplemental_Code.zip › Supplemental_Code/MARTi-main/docs/source/table2.csv]

ReadFilterMinQ	9	Minimmum mean quality value. Reads with mean Q below this are not processed. Default 0 (all reads). |
ReadFilterMinLength	150	Minimum read length. Reads shorter than this are not processed. Default 150. |
