# Supplementary material for: Real-time analysis and visualization of nanopore metagenomic samples with MARTi
Source: Genome Res. 2025 Nov;35(11):2488–500. doi: 10.1101/gr.280550.125 (PMC12581910; doi:10.1101/gr.280550.125)
Supplement: Supplement 7 [file Supplemental_Code.zip › Supplemental_Code/MARTi-main/docs/source/table5.csv]

Metadata	n/a	Defines the start of a metadata block
Location	52.62170,1.21900	GPS coordinates of location where sample was collected.
Date	31/10/23	Date of sample collection
Time	11:41	Time of sample collection
Temperature	21.7C	Temperature at location at time of collection.
Humidity	49%	Humidity at location at time of collection.
Keywords	field,potatoes,infected	Comma-separated list of keywords to describe the sample. Used for searching.
Barcodes	01,02,03,04,05	Optional comma-separated list of barcodes for which this metadata applies. Do not include this field to use metadata for all barcodes.
