# Supplementary material for: Real-time analysis and visualization of nanopore metagenomic samples with MARTi
Source: Genome Res. 2025 Nov;35(11):2488–500. doi: 10.1101/gr.280550.125 (PMC12581910; doi:10.1101/gr.280550.125)
Supplement: Supplement 7 [file Supplemental_Code.zip › Supplemental_Code/MARTi-main/docs/source/table_kraken2.csv]

Kraken2Process	n/a	Defines the start of a Kraken2 process
Name	k2_refseq	Name of process
Database	/path/to/db/	Path to directory containing Kraken2 database
UseToClassify	n/a	Use Kraken2 results for classification (can only be set for 1 classification process)
Kraken2Threads	4	Number of threads to use when running Kraken2. Note: for SLURM scheduler, MARTi also uses this value for the SLURM --cpus-per-task option.
Memory	16G	For SLURM scheduler, the memory to use per Kraken2 job. Passed with the SLURM --mem parameter.
Queue	ei-medium	The job submission queue to use. Can be left out and the default queue (see above) will be used. Currently only required for SLURM and equates to the partition name.
Options	--confidence 0.01	Any additional options to pass to Kraken2 (multiple options can be separated with spaces)
