# Supplementary material for: Real-time analysis and visualization of nanopore metagenomic samples with MARTi
Source: Genome Res. 2025 Nov;35(11):2488–500. doi: 10.1101/gr.280550.125 (PMC12581910; doi:10.1101/gr.280550.125)
Supplement: Supplement 7 [file Supplemental_Code.zip › Supplemental_Code/MARTi-main/engine/licenseheader.txt]

<#if licenseFirst??>
${licenseFirst}
</#if>
${licensePrefix}Author: Richard M. Leggett
${licensePrefix}© Copyright 2021-25 Earlham Institute
<#if licenseLast??>
${licenseLast}
</#if>
