# Supplementary material for: Real-time analysis and visualization of nanopore metagenomic samples with MARTi
Source: Genome Res. 2025 Nov;35(11):2488–500. doi: 10.1101/gr.280550.125 (PMC12581910; doi:10.1101/gr.280550.125)
Supplement: Supplement 7 [file Supplemental_Code.zip › Supplemental_Code/MARTi-main/engine/nbactions.xml]

<?xml version="1.0" encoding="UTF-8"?>
<actions>
        <action>
            <actionName>run</actionName>
            <packagings>
                <packaging>jar</packaging>
            </packagings>
            <goals>
                <goal>process-classes</goal>
                <goal>org.codehaus.mojo:exec-maven-plugin:1.5.0:exec</goal>
            </goals>
            <properties>
                <exec.args>${exec.vmArgs} -classpath %classpath ${exec.mainClass} ${exec.appArgs}</exec.args>
                <exec.executable>java</exec.executable>
                <exec.appArgs>-config /Users/leggettr/Documents/Projects/MARTiTest/config_files/BAMBI_1D_19092017_MARTi.txt -dontrunblast</exec.appArgs>
                <exec.vmArgs></exec.vmArgs>
                <exec.mainClass>uk.ac.earlham.marti.core.MARTiEngine</exec.mainClass>
            </properties>
        </action>
        <action>
            <actionName>debug</actionName>
            <packagings>
                <packaging>jar</packaging>
            </packagings>
            <goals>
                <goal>process-classes</goal>
                <goal>org.codehaus.mojo:exec-maven-plugin:1.5.0:exec</goal>
            </goals>
            <properties>
                <exec.args>${exec.vmArgs} -classpath %classpath ${exec.mainClass} ${exec.appArgs}</exec.args>
                <exec.executable>java</exec.executable>
                <jpda.listen>true</jpda.listen>
                <exec.appArgs>-config /Users/leggettr/Documents/Projects/MARTiTest/config_files/BAMBI_1D_19092017_MARTi.txt -dontrunblast</exec.appArgs>
                <exec.vmArgs>-agentlib:jdwp=transport=dt_socket,server=n,address=${jpda.address}</exec.vmArgs>
                <exec.mainClass>uk.ac.earlham.marti.core.MARTiEngine</exec.mainClass>
            </properties>
        </action>
        <action>
            <actionName>profile</actionName>
            <packagings>
                <packaging>jar</packaging>
            </packagings>
            <goals>
                <goal>process-classes</goal>
                <goal>org.codehaus.mojo:exec-maven-plugin:1.5.0:exec</goal>
            </goals>
            <properties>
                <exec.args>${exec.vmArgs} -classpath %classpath ${exec.mainClass} ${exec.appArgs}</exec.args>
                <exec.executable>java</exec.executable>
                <exec.appArgs>-config /Users/leggettr/Documents/Projects/MARTiTest/config_files/BAMBI_1D_19092017_MARTi.txt -dontrunblast</exec.appArgs>
                <exec.vmArgs></exec.vmArgs>
                <exec.mainClass>uk.ac.earlham.marti.core.MARTiEngine</exec.mainClass>
            </properties>
        </action>
    </actions>
