# Supplementary material for: Real-time analysis and visualization of nanopore metagenomic samples with MARTi
Source: Genome Res. 2025 Nov;35(11):2488–500. doi: 10.1101/gr.280550.125 (PMC12581910; doi:10.1101/gr.280550.125)
Supplement: Supplement 7 [file Supplemental_Code.zip › Supplemental_Code/MARTi-main/engine/pom.xml]

<?xml version="1.0" encoding="UTF-8"?>
<project xmlns="http://maven.apache.org/POM/4.0.0" xmlns:xsi="http://www.w3.org/2001/XMLSchema-instance" xsi:schemaLocation="http://maven.apache.org/POM/4.0.0 http://maven.apache.org/xsd/maven-4.0.0.xsd">
    <modelVersion>4.0.0</modelVersion>
    <groupId>leggett</groupId>
    <artifactId>MARTiEngine</artifactId>
    <version>0.9.28</version>
    <packaging>jar</packaging>
    <properties>
        <project.build.sourceEncoding>UTF-8</project.build.sourceEncoding>
        <maven.compiler.source>11</maven.compiler.source>
        <maven.compiler.target>11</maven.compiler.target>
    </properties>
    <dependencies>
        <dependency>
            <groupId>javax.json</groupId>
            <artifactId>javax.json-api</artifactId>
            <version>1.1.4</version>
        </dependency>
        <dependency>
            <groupId>org.glassfish</groupId>
            <artifactId>javax.json</artifactId>
            <version>1.1.4</version>
        </dependency>
    </dependencies>    
    <name>MARTiEngine</name>
    <build>
        <plugins>
            <plugin>
                 <artifactId>maven-assembly-plugin</artifactId>
                 <executions>
                     <execution>
                          <phase>package</phase>
                          <goals>
                              <goal>single</goal>
                          </goals>
                      </execution>
                  </executions>
                  <configuration>
                       <archive>
                           <manifest>
                                 <mainClass>uk.ac.earlham.marti.core.MARTiEngine</mainClass>
                           </manifest>
                       </archive>
                       <descriptorRefs>
                           <descriptorRef>jar-with-dependencies</descriptorRef>
                      </descriptorRefs>
                      <outputDirectory>../bin</outputDirectory>
                      <finalName>MARTiEngine</finalName>
                      <appendAssemblyId>false</appendAssemblyId>                      
                 </configuration>
         </plugin>
        </plugins>
    </build>        
</project>
