# Supplementary material for: Real-time analysis and visualization of nanopore metagenomic samples with MARTi
Source: Genome Res. 2025 Nov;35(11):2488–500. doi: 10.1101/gr.280550.125 (PMC12581910; doi:10.1101/gr.280550.125)
Supplement: Supplement 7 [file Supplemental_Code.zip › Supplemental_Code/MARTi-main/engine/src/main/java/uk/ac/earlham/lcaparse/BarcodeReadLengthService.java]

/*
 * Author: Richard M. Leggett
 * © Copyright 2021-24 Earlham Institute
 */
package uk.ac.earlham.lcaparse;

import uk.ac.earlham.marti.core.ReadStatistics;

/**
 *
 * @author leggettr
 */
public class BarcodeReadLengthService implements ReadLengthService {
    private ReadStatistics readStats;
    private int barcode;
    private boolean isPassRead = true;
    
    public BarcodeReadLengthService(ReadStatistics s, int bc) {
        readStats = s;
        barcode = bc;
    }
    
    public int getReadLength(String id) {
        return readStats.getReadLength(barcode, id, isPassRead);
    }
}
