# Supplementary material for: Real-time analysis and visualization of nanopore metagenomic samples with MARTi
Source: Genome Res. 2025 Nov;35(11):2488–500. doi: 10.1101/gr.280550.125 (PMC12581910; doi:10.1101/gr.280550.125)
Supplement: Supplement 7 [file Supplemental_Code.zip › Supplemental_Code/MARTi-main/engine/src/main/java/uk/ac/earlham/lcaparse/LCAHit.java]

/*
 * Author: Richard M. Leggett
 * © Copyright 2021 Earlham Institute
 */
package uk.ac.earlham.lcaparse;

import java.util.ArrayList;

/**
 * Interface defining a hit - implemented in e.g. BLAST, PAF versions.
 * 
 * @author Richard M. Leggett
 */
public interface LCAHit {    
    public String getQueryName();    
    public String getTargetName();    
    public double getQueryCover();    
    public double getIdentity();    
    public double getAlignmentScore();    
    public void setTaxonIdPath(ArrayList<Long> path);
    public long getTaxonId();
    public int getTaxonLevel();
    public long getTaxonNode(int level);
}
