# Supplementary material for: Real-time analysis and visualization of nanopore metagenomic samples with MARTi
Source: Genome Res. 2025 Nov;35(11):2488–500. doi: 10.1101/gr.280550.125 (PMC12581910; doi:10.1101/gr.280550.125)
Supplement: Supplement 7 [file Supplemental_Code.zip › Supplemental_Code/MARTi-main/engine/src/main/java/uk/ac/earlham/lcaparse/LCAHitSet.java]

/*
 * Author: Richard M. Leggett
 * © Copyright 2021 Earlham Institute
 */

package uk.ac.earlham.lcaparse;

import java.util.ArrayList;

/**
 * Interface defining a hit set (set of all hits for a query).
 * 
 * @author Richard M. Leggett
 */
public interface LCAHitSet {    
    public void addAlignment(LCAHit ph);    
    public String getQueryName();
    public int getNumberOfAlignments();    
    public LCAHit getAlignment(int n);
    public void printEntry();
    public boolean hasUnknownTaxa();
    public void setAssignedTaxon(long id);
    public long getAssignedTaxon();
    public boolean hasGoodAlignment();
    public void sortHits();
    public void removeRejectedAlignments();
    public double getBestIdentity();
    public double getMeanIdentity();
}
