# Supplementary material for: Real-time analysis and visualization of nanopore metagenomic samples with MARTi
Source: Genome Res. 2025 Nov;35(11):2488–500. doi: 10.1101/gr.280550.125 (PMC12581910; doi:10.1101/gr.280550.125)
Supplement: Supplement 7 [file Supplemental_Code.zip › Supplemental_Code/MARTi-main/engine/src/main/java/uk/ac/earlham/lcaparse/PAFHit.java]

/*
 * Author: Richard M. Leggett
 * © Copyright 2021 Earlham Institute
 */

package uk.ac.earlham.lcaparse;

import java.util.ArrayList;

/**
 * PAF file hit representation.
 * 
 * @author Richard M. Leggett
 */
public class PAFHit implements LCAHit {
    private Taxonomy taxonomy;
    private AccessionTaxonConvertor accTaxConvert;
    private String queryName;
    private int queryLength;
    private int queryStart;
    private int queryEnd;
    private String strand;
    private String targetName;
    private int targetLength;
    private int targetStart;
    private int targetEnd;
    private int matches;
    private int basesInMapping;
    private int quality;
    private int mismatchesAndGaps = 0;
    private double identity;
    private double queryCover = 0;    
    private int alignmentScore;
    private long taxonId = -1;
    private ArrayList<Long> taxonIdPath;
    
    public PAFHit(Taxonomy t, AccessionTaxonConvertor atc, String line) {
        String[] fields = line.split("\t");
        
        taxonomy = t;
        accTaxConvert = atc;
        
        if (fields.length >= 12) {        
            queryName = fields[0];
            queryLength = Integer.parseInt(fields[1]);
            queryStart = Integer.parseInt(fields[2]);
            queryEnd = Integer.parseInt(fields[3]);
            strand = fields[4];
            targetName = fields[5];
            targetLength = Integer.parseInt(fields[6]);
            targetStart = Integer.parseInt(fields[7]);
            targetEnd = Integer.parseInt(fields[8]);
            matches = Integer.parseInt(fields[9]);
            basesInMapping = Integer.parseInt(fields[10]);
            quality = Integer.parseInt(fields[11]);
            identity = (double)((100.0 * (double)matches) / (double)basesInMapping);
            
            if (fields[12].startsWith("NM:i:")) {
                mismatchesAndGaps = Integer.parseInt(fields[12].substring(5));
                queryCover = (double)((100.0 * (double)(basesInMapping - mismatchesAndGaps)) / (double)queryLength);
            } else {
                System.out.println("Warning: couldn't read NM field "+fields[12]);
            }

            if (fields[14].startsWith("AS:i:")) {
                alignmentScore = Integer.parseInt(fields[14].substring(5));
            } else {
                System.out.println("Warning: couldn't read AS field "+fields[12]);
            }
            
            //System.out.println(queryName + " " +targetName + " " +queryCover);
        } else {
            System.out.println("Couldn't split "+line);
            System.exit(1);
        }
        
        if (targetName.startsWith("taxid|")) {
            String rest = targetName.substring(6);
            if (rest.contains("|")) {
                String taxonIdString = rest.substring(0, rest.indexOf("|"));
                //System.out.println("Got string "+taxonIdString);
                taxonId = Integer.parseInt(taxonIdString);
                //System.out.println("And taxon ID is "+taxonId);
            } else {
                System.out.println("Strangely formatted target name: "+targetName+" ("+rest+")");
            }
        } else {
            taxonId = accTaxConvert.getTaxonFromAccession(targetName);
        }
        
        if (taxonId == -1) {
            taxonomy.warnTaxa(targetName);
        } else {
            cacheTaxonIdPath();
        }
    }
    
    public String getQueryName() {
        return queryName;
    }
    
    public String getTargetName() {
        return targetName;
    }
    
    public double getQueryCover() {
        return queryCover;
    }
    
    public double getIdentity() {
        return identity;
    }
    
    public double getAlignmentScore() {
        return (double)alignmentScore;
    }

    private void cacheTaxonIdPath() {
        if (taxonId != -1) {
            taxonIdPath = taxonomy.getTaxonIdPathFromId(taxonId);
        }
    } 
    
    public void setTaxonIdPath(ArrayList<Long> path) {
        taxonIdPath = path;
    }

    public long getTaxonId() {
        return taxonId;
    }
            
    public int getTaxonLevel() {
        if (taxonIdPath != null) {
            return taxonIdPath.size(); // 1-offset
        }
        return 0;
    }    
        
    // Note level is 1-offset
    public long getTaxonNode(int level) {
        if (taxonIdPath != null) {
            if (level <= taxonIdPath.size()) {
                return taxonIdPath.get(taxonIdPath.size() - level);
            }
        }
        return 0;
    }   
    
    public int getLength() {
        return basesInMapping;
    }    
}
