# Supplementary material for: Real-time analysis and visualization of nanopore metagenomic samples with MARTi
Source: Genome Res. 2025 Nov;35(11):2488–500. doi: 10.1101/gr.280550.125 (PMC12581910; doi:10.1101/gr.280550.125)
Supplement: Supplement 7 [file Supplemental_Code.zip › Supplemental_Code/MARTi-main/engine/src/main/java/uk/ac/earlham/lcaparse/PAFHitSet.java]

/*
 * Author: Richard M. Leggett
 * © Copyright 2021 Earlham Institute
 */

package uk.ac.earlham.lcaparse;

import java.util.ArrayList;
import java.util.Collections;

/**
 * PAF file hit set representation (i.e. all hits relating to a query).
 * 
 * @author Richard M. Leggett
 */
public class PAFHitSet implements LCAHitSet {    
    private LCAParseOptions options;
    private String queryName;
    private ArrayList<LCAHit> alignments = new ArrayList<LCAHit>();
    private double bestQueryCover = 0;
    private double bestIdentity = 0;
    private int bestLength = 0;
    private double bestQueryCoverage = 0;
    private int unknownTaxa = 0;
    private long assignedTaxon = -2;

    
    public PAFHitSet(String query, LCAParseOptions o) {
        queryName = query;
        options = o;
    }

    public void addAlignment(LCAHit hit) {
        PAFHit ph = (PAFHit)hit;
        boolean addAlignment = false;
        boolean updateBest = false;
        double combinedScore = ph.getIdentity() + ph.getQueryCover();

        //System.out.print("QC: "+ph.getQueryCover() + " (" + options.getMinQueryCoverage() +") ");
        //System.out.print("ID: "+ph.getIdentity() + " (" + options.getMinIdentity() +") ");
        //System.out.print("CS: "+combinedScore + " (" + options.getMinCombinedScore() +") ");            
        //System.out.print("LE: "+ph.getLength() + " (" + options.getMinLength() +") ");
        //System.out.println("TX: "+ph.getTaxonId());

        if ((ph.getQueryCover() >= options.getMinQueryCoverage()) &&
            (ph.getIdentity() >= options.getMinIdentity() &&
            (combinedScore >= options.getMinCombinedScore()) &&
            (ph.getLength() >= options.getMinLength()))) {
            addAlignment = true;
        }
        
        if (alignments.size() > 0) {
            // Is this better than our best?
            boolean foundNewBest = false;
            
            if (ph.getQueryCover() > bestQueryCover) {
                alignments.clear();
                addAlignment = true;
                updateBest = true;
            } else if (ph.getQueryCover() == bestQueryCover) {
                if (ph.getIdentity() > bestIdentity) {
                    alignments.clear();
                    addAlignment = true;
                    updateBest = true;
                } else if (ph.getIdentity() == bestIdentity) {
                    // Ok, it's just as good, so keep it as well
                    addAlignment = true;
                }
            }
        } else {
            addAlignment = true;
            updateBest = true;
        }
        
        if (addAlignment) {
            alignments.add(ph);
            if (ph.getTaxonId() == -1) {
                unknownTaxa++;
            }
        }
        if (updateBest) {
            bestQueryCover = ph.getQueryCover();
            bestIdentity = ph.getIdentity();
            bestLength = ph.getLength();
            bestQueryCoverage = ph.getQueryCover();
        }
    }
    
    public boolean hasUnknownTaxa() {
        //if (unknownTaxa > 0) {
        //    System.out.println(unknownTaxa + " out of "+alignments.size() + " unknown taxa");
        //}
        return unknownTaxa == 0 ? false:true;
    }
    
    public int getNumberOfAlignments() {
        return alignments.size();
    }
    
    public LCAHit getAlignment(int n) {
        LCAHit ph = null;
        
        if (n < alignments.size()) {
            ph = alignments.get(n);
        }
        
        return ph;
    }

    public String getQueryName() {
        return queryName;
    }
    
    public void printEntry() {
        for (int i=0; i<alignments.size(); i++) {
            System.out.println(queryName +
                               "\t" + alignments.get(i).getTargetName() +
                               "\t" + alignments.get(i).getTaxonId() +
                               "\t" + alignments.get(i).getQueryCover() + 
                               "\t" + alignments.get(i).getIdentity());
        }
    }
    
     public void setAssignedTaxon(long id) {
         assignedTaxon = id;
     }
     
     public long getAssignedTaxon() {
         return assignedTaxon;
     }

    public boolean hasGoodAlignment() {
        //return alignments.size() > 0 ? true:false;
        boolean goodAlignment = true;
        
        if (alignments.size() == 0) {
            goodAlignment = false;
        } else {        
            // Only accept alignment if long enough
            if (bestLength < options.getMinLength()) {
                goodAlignment = false;
                System.out.println(queryName + " length " + bestLength + " < " + options.getMinLength());
            }

            // Only accept if high enough identity
            if (bestIdentity < options.getMinIdentity()) {
                goodAlignment = false;
                System.out.println(queryName + " id " + bestIdentity + " < " + options.getMinIdentity());
            }

            // Only accept if query coverage high enough and combined high enough
            if (bestQueryCoverage != BlastHit.UNKNOWN) { 
                if (bestQueryCoverage < options.getMinQueryCoverage()) {
                    goodAlignment = false;
                    System.out.println(queryName + " querycov " + bestQueryCoverage + " < " + options.getMinQueryCoverage());
                }

                double combined = bestQueryCoverage + bestIdentity;
                if (combined < options.getMinCombinedScore()) {
                    goodAlignment = false;
                    System.out.println(queryName + " combined " + (bestQueryCoverage + bestIdentity) + " < " + options.getMinCombinedScore());
                }
            }        
        }
        
        return goodAlignment;
    }

    public void sortHits() {
        //Collections.sort(alignments);
    }

    public void removeRejectedAlignments() {};

    public double getBestIdentity() {
        return bestIdentity;
    }

    public double getMeanIdentity() {
        double total = 0.0;
        double meanId;

        for (int i=0; i<alignments.size(); i++) {
            total += alignments.get(i).getIdentity();
        }

        meanId = total / alignments.size();

        return meanId;
    }
}
