# Supplementary material for: Real-time analysis and visualization of nanopore metagenomic samples with MARTi
Source: Genome Res. 2025 Nov;35(11):2488–500. doi: 10.1101/gr.280550.125 (PMC12581910; doi:10.1101/gr.280550.125)
Supplement: Supplement 7 [file Supplemental_Code.zip › Supplemental_Code/MARTi-main/engine/src/main/java/uk/ac/earlham/lcaparse/ReadLengthService.java]

/*
 * Author: Richard M. Leggett
 * © Copyright 2021-24 Earlham Institute
 */
package uk.ac.earlham.lcaparse;

/**
 *
 * @author leggettr
 */
public interface ReadLengthService {
    public int getReadLength(String id);
}
