# Supplementary material for: Real-time analysis and visualization of nanopore metagenomic samples with MARTi
Source: Genome Res. 2025 Nov;35(11):2488–500. doi: 10.1101/gr.280550.125 (PMC12581910; doi:10.1101/gr.280550.125)
Supplement: Supplement 7 [file Supplemental_Code.zip › Supplemental_Code/MARTi-main/engine/src/main/java/uk/ac/earlham/lcaparse/Taxonomy.java]

/*
 * Author: Richard M. Leggett
 * © Copyright 2021 Earlham Institute
 */

package uk.ac.earlham.lcaparse;

import java.awt.Color;
import java.awt.Font;
import java.awt.Graphics;
import java.awt.Rectangle;
import java.io.BufferedReader;
import java.io.File;
import java.io.FileOutputStream;
import java.io.FileReader;
import java.io.FileWriter;
import java.io.IOException;
import java.io.ObjectOutputStream;
import java.io.PrintWriter;
import java.util.ArrayList;
import java.util.HashSet;
import java.util.Hashtable;
import java.util.List;
import java.util.Map;
import java.util.Set;
import uk.ac.earlham.marti.core.MARTiEngineOptions;

/**
 * Representation of NCBI Taxonomy.
 * 
 * @author Richard M. Leggett
 */
public class Taxonomy {
    private LCAParseOptions options;
    private MARTiEngineOptions martiOptions;
    private String nodesFilename;
    private Hashtable<Long, TaxonomyNode> nodesById = new Hashtable<Long, TaxonomyNode>();
    private Hashtable<Long, String> nameById = new Hashtable<Long, String>();
    private Hashtable<String, Long> idByName = new Hashtable<String, Long>();
    private Hashtable<String, Long> accessionToTaxon = new Hashtable<String, Long>();
    private Hashtable<Integer, AssignedTaxonomyStats> assignedTaxonomyStats = new Hashtable<Integer, AssignedTaxonomyStats>();
    private TaxonomyNode unclassifiedNode = new TaxonomyNode(0L);
    private long humanId = 0;
    private long bacteriaId = 0;
    private long lambdaId = 0;
    private long vectorsId = 0;
    private long ecoliId = 0;
    private int maxRow = 0;
    private int maxColumn = 0;
    private int plotWidth = 2000;
    private int plotHeight = 2000;
    private int nTrees = 0;
    private boolean warningId = false;
    private int[] assignedCount = new int[MARTiEngineOptions.MAX_BARCODES];
    private long[] assignedYield = new long[MARTiEngineOptions.MAX_BARCODES];
//    private int totalAssignedReads = 0;
//    private int assignedThreshold = 2;
//    private int otherCount = 0;
//    private int totalCountCheck = 0;
    private Rectangle bounds;
    private Hashtable<String, Integer> warningTaxa = new Hashtable<String, Integer>();
    private Hashtable<Long, Integer> warningTaxaId = new Hashtable<Long, Integer>();
    private Hashtable<String, Integer> warningRank = new Hashtable<String, Integer>();
    private Hashtable<Long, TaxonomyRank> taxonIdToRank = new Hashtable<Long, TaxonomyRank>();
    private Hashtable<String, TaxonomyRank> ranksTable = new Hashtable<String, TaxonomyRank>();
    private Hashtable<Long, TaxonomyNode> leafNodes = new Hashtable<Long, TaxonomyNode>();
    private Hashtable<Long, TaxonomyNodeData> nodeData = new Hashtable<Long, TaxonomyNodeData>();
    //private ArrayList<TaxonomyNode> leafNodes = new ArrayList<TaxonomyNode>();
    private SimplifiedRank simplifiedRank = new SimplifiedRank();
    
    public Taxonomy(MARTiEngineOptions m, LCAParseOptions o, String nf, String namesFilename) {
        long startTime = System.nanoTime();
        showMemory();
        nodesFilename = nf;
        martiOptions = m;
        options = o;
        
        for (int i=0; i<MARTiEngineOptions.MAX_BARCODES; i++) {
            assignedCount[i] = 0;
            assignedYield[i] = 0;
        }
        
        try {
            System.out.println("Reading "+nodesFilename);
            BufferedReader br = new BufferedReader(new FileReader(nodesFilename));
            String line;                
            while ((line = br.readLine()) != null) {
                String[] fields = line.split("\t");                
                long id = Long.parseLong(fields[0]);
                long parentId = Integer.parseInt(fields[2]);
                String rank = fields[4];
                
                TaxonomyNode n = nodesById.get(id);
                
                if (n == null) {               
                    n = new TaxonomyNode(id);
                    nodesById.put(id, n);
                }
                
                n.setRank(this, rank);
                n.setSimplifiedRank(simplifiedRank.getRankFromString(rank));
                
                if (parentId != id) {
                    n.setParent(parentId);   
                    linkParent(n, parentId);                
                }
            }
            br.close();

            long timeDiff = (System.nanoTime() - startTime) / 1000000;
            System.out.println("Completed in "+timeDiff+" ms");
            startTime = System.nanoTime();
            
            System.out.println("Reading "+namesFilename);
            br = new BufferedReader(new FileReader(namesFilename));
            while ((line = br.readLine()) != null) {
                String[] fields = line.split("\t");
                if (fields[6].equals("scientific name")) {
                    long id = Long.parseLong(fields[0]);
                    nameById.put(id, fields[2]);        
                    idByName.put(fields[2], id);

                    if (fields[2].equals("Homo sapiens")) {
                        humanId = id;
                        //System.out.println("Got human ID");
                    }

                    if (fields[2].equals("Bacteria")) {
                        bacteriaId = id;
                        //System.out.println("Got bacteria ID");
                    }
                    
                    if (fields[2].equals("Escherichia coli")) {
                        ecoliId = id;
                    }
                    
                    if (fields[2].equals("Escherichia virus Lambda")) {
                        lambdaId = id;
                        //NanoOKReporter.messageIfRichard("Warning: need to check classification to lambda");
                    }
                    
                    if (fields[2].equals("vectors")) {
                        vectorsId = id;
                        //NanoOKReporter.messageIfRichard("Warning: need to check classification to cloning vectors");
                    }                    
                } else if (fields[6].equals("synonym")) {
                    long id = Long.parseLong(fields[0]);
                    idByName.put(fields[2], id);                    
                }
            }
            br.close();
            System.out.println("Processed "+nameById.size()+" nodes");

            timeDiff = (System.nanoTime() - startTime) / 1000000;
            System.out.println("Completed in "+timeDiff+" ms");
            
            if (humanId == 0) {
                System.out.println("WARNING: Didn't find human ID. Setting to default.");
                humanId = 9606L;
            }
            
            if (bacteriaId == 0) {
                System.out.println("WARNING: Didn't find bacteria ID. Setting to default.");
                bacteriaId = 2L;
            }
            
            if (lambdaId == 0) {
                System.out.println("WARNING: Didn't find lambda ID. Setting to default.");
                lambdaId = 10710L;
            }
            
            if (vectorsId == 0) {
                System.out.println("WARNING: Didn't find vectors ID. Setting to default.");
                vectorsId = 29278L;
            }
            
            if (ecoliId == 0) {
                System.out.println("WARNING: Didn't find E. coli ID. Setting to default.");
                ecoliId = 562L;
            }
                                 
        } catch (Exception e) {
            System.out.println("Taxonomy exception");
            e.printStackTrace();
            System.exit(1);
        }
        
        // Make list of leaf nodes
        //System.out.println("Finding leaf nodes...");
        //startTime = System.nanoTime();
        //Set<Long> keys = nodesById.keySet();
        //for(Long taxon: keys) {
        //    TaxonomyNode n = nodesById.get(taxon);
        //    if (n.isLeafNode()) {
        //        //leafNodes.add(n);
        //        leafNodes.put(taxon, n);
        //    }
        //}
        //long timeDiff = (System.nanoTime() - startTime) / 1000000;
        //System.out.println("Completed in "+timeDiff+" ms");
        
        nameById.put(0L, "unclassified");
        
        TaxonomyNode example = nodesById.get(1L);
        
        //long nodeSize = ObjectSizeFetcher.getObjectSize(example);
        //long entries = nodesById.size();
        //long totalSize = entries * nodeSize;
        //System.out.println("Entries in nodesById = " + entries);
        //System.out.println("Size of a node = " + nodeSize);
        //System.out.println("Total size = " + (totalSize/1024) + "k");
                
        //System.out.println("Node 2 is "+getNameFromTaxonId(2L));
        //outputTaxonIdsFromNode(2L, "/Users/leggettr/Documents/Databases/taxonomy/bacteria_taxonids.txt");
        //System.out.println("Node 2157 is "+getNameFromTaxonId(2157L));
        //outputTaxonIdsFromNode(2157L, "/Users/leggettr/Documents/Databases/taxonomy/archea_taxonids.txt");
        //System.out.println("Node 10239 is "+getNameFromTaxonId(10239L));        
        //outputTaxonIdsFromNode(10239L, "/Users/leggettr/Documents/Databases/taxonomy/viruses_taxonids.txt");        
        //System.exit(1);
        
//        try {
//            FileOutputStream fos = new FileOutputStream("~/Desktop/acc2tax.ser");
//            ObjectOutputStream oos = new ObjectOutputStream(fos);
//            oos.writeObject(accessionToTaxon);
//            oos.close();
//        } catch (Exception e) {
//            System.out.println("Exception trying to write object:");
//            e.printStackTrace();
//        }
        
        //this.dumpTaxonomyFromName("Arabidopsis thaliana");
        //System.out.println("");
        //this.dumpTaxonomyFromName("Enterobacteriaceae bacterium strain FGI 57");
        
        //System.out.println("Enterobacter aerogenes = " + this.getTaxonIdFromName("Enterobacter aerogenes"));
        //System.out.println("" + );
        showMemory();
    }
    
    public void showMemory() {
        Runtime runtime = Runtime.getRuntime();
        long memory = runtime.totalMemory() - runtime.freeMemory();
        System.out.println("Used memory: " + (memory / (1024*1024)) + " MB");
    }
    
    public void discernRanks() {

        try {
            // Read first time
            System.out.println("Reading "+nodesFilename);
            BufferedReader br = new BufferedReader(new FileReader(nodesFilename));
            String line;
            int count = 0;
            while ((line = br.readLine()) != null) {
                String[] fields = line.split("\t");                
                long id = Long.parseLong(fields[0]);
                long parentId = Integer.parseInt(fields[2]);
                String rank = fields[4];
                
                TaxonomyRank tr;
                if (ranksTable.containsKey(rank)) {
                    tr = ranksTable.get(rank);
                } else {
                    tr = new TaxonomyRank(rank);
                    ranksTable.put(rank, tr);
                    System.out.println("Put rank "+rank);
                }
                
                taxonIdToRank.put(id, tr);
 
                count++;                
                if ((count % 1000000) == 0) {
                    System.out.println("Read "+count+" entries");
                }
            }
            br.close();
                
            // Read second time
            System.out.println("Reading "+nodesFilename);
            br = new BufferedReader(new FileReader(nodesFilename));               
            while ((line = br.readLine()) != null) {
                String[] fields = line.split("\t");                
                long id = Long.parseLong(fields[0]);
                long parentId = Integer.parseInt(fields[2]);
                String rank = fields[4];
                
                if (!ranksTable.containsKey(rank)) {
                    System.out.println("Error: not seen rank before");
                    System.exit(1);
                }
                                
                TaxonomyNode n = getNodeFromTaxonId(parentId);                
                if (n != null) {
                    TaxonomyRank thisTr = ranksTable.get(rank);
                    TaxonomyRank parentTr = taxonIdToRank.get(n.getId());
                    if (rank.compareTo("no rank") != 0) {
                        if (thisTr != parentTr) {
                            thisTr.addParent(parentTr);
                            parentTr.addChild(thisTr);
                        }
                        
                    }
                } else {
                    System.out.println("No node for parent "+parentId);
                }
            }
            br.close();
            
            System.out.println("Done");
        } catch (Exception e) {
            System.out.println("Taxonomy exception");
            e.printStackTrace();
            System.exit(1);
        }
        
        Set<String> keys = ranksTable.keySet();
        for (String key: keys) {
            TaxonomyRank tr = ranksTable.get(key);
            System.out.println("\nParents of "+tr.getName()+" are");
            for (int i = 0; i<tr.getNumnberOfParents(); i++) {
                TaxonomyRank parent = tr.getParent(i);
                System.out.println("\t"+parent.getName());
            }
            System.out.println("\nChildren of "+tr.getName()+" are");
            for (int i = 0; i<tr.getNumberOfChildren(); i++) {
                TaxonomyRank child = tr.getChild(i);
                System.out.println("\t"+child.getName());
            }
        }        
        
        //System.out.println("\n\nTaxonomy is:\n");
        //TaxonomyRank tr = ranksTable.get("superkingdom");
        //printTaxonomyRank(tr, 0);      
    }
    
    public void printTaxonomyRank(TaxonomyRank tr, int level) {       
        if (tr != null) {
            for (int i=0; i<level; i++) {
                System.out.print(" ");
            }
            System.out.println(tr.getName() + "\t" + tr.getNumnberOfParents() + "\t" + tr.getNumberOfChildren());
            
            tr.markVisited();
            
            for (int j=0; j<tr.getNumberOfChildren(); j++) {
                if (tr.getChild(j).isVisited() == false) {
                    printTaxonomyRank(tr.getChild(j), level+1);
                }
            }
        }
    }
    
    public void outputTaxonIdsFromNode(long id, String filename) {
        System.out.println("Writing "+filename);
        try {
            PrintWriter pw = new PrintWriter(new FileWriter(filename)); 
            outputNodeIdAndChildrenToFile(getNodeFromTaxonId(id), pw);
            pw.close();
        } catch (IOException e) {
            System.out.println("outputTaxonIdsFromNode exception:");
            e.printStackTrace();
            System.exit(1);
        }
    }
    
    public void outputNodeIdAndChildrenToFile(TaxonomyNode n, PrintWriter pw) {
        pw.println(n.getId());
        ArrayList<TaxonomyNode> children = n.getChildren();
        for (int i=0; i<children.size(); i++) {
            TaxonomyNode c = children.get(i);
            outputNodeIdAndChildrenToFile(c, pw);
        }
    }

    public void displayMemory() {
        System.out.println("Total memory: "+ (Runtime.getRuntime().totalMemory() / (1024*1024)) + " Mb");
        System.out.println(" Free memory: "+ (Runtime.getRuntime().freeMemory() / (1024*1024)) + " Mb");
        System.out.println(" Used memory: "+ ((Runtime.getRuntime().totalMemory() - Runtime.getRuntime().freeMemory()) / (1024*1024)) + " Mb");
    }
        
    private void linkParent(TaxonomyNode n, long parentId) {
        TaxonomyNode parentNode = nodesById.get(parentId);
        if (parentNode == null) {
            parentNode = new TaxonomyNode(parentId);
            nodesById.put(parentId, parentNode);
        }
        parentNode.addChild(n);        
    }
    
    public String getNameFromTaxonId(Long id) {
        if (nameById.containsKey(id)) {
            return nameById.get(id);
        } else if (id == -2) {
            return "Not assigned";
        } else {
            return "Taxon ID "+id; 
        }
    }
    
    public Long getTaxonIdFromName(String name) {
        Long id = idByName.get(name);
        return id;
    }
    
    public TaxonomyNode getNodeFromTaxonId(Long id) {
        return nodesById.get(id);
    }
    
    public TaxonomyNode getNodeFromName(String name) {
        Long id = getTaxonIdFromName(name);
        TaxonomyNode n = null;
        if (id != null) {
            n = getNodeFromTaxonId(id);
        }
        return n;
    }
    
    public String getTaxonomyStringFromId(Long id) {
        String taxonString = "";

        if (id != null) {
            TaxonomyNode n = getNodeFromTaxonId(id);

            if (n != null) {
                while (n != null) {
                    String t = getNameFromTaxonId(n.getId());
                    if (t != null) {
                        if (taxonString.length() > 0) {
                            taxonString = t + "," + taxonString;
                        } else {
                            taxonString = t;
                        }
                    }
                    Long parentId = n.getParent();
                    if ((parentId != null) && (parentId != n.getId())) {
                        TaxonomyNode newNode = getNodeFromTaxonId(parentId);
                        
                        if (n == newNode) {
                            System.out.println("Er... something went wrong!");
                            System.out.println(n.getRankString());
                            System.exit(1);
                        }
                        
                        n = newNode;
                    } else {
                        n = null;
                    }
                }
            } else if (id == -2) {
                taxonString="Not assigned";
            } else {
                taxonString="Taxon ID "+Long.toString(id);
            }
        }
        
        return taxonString;
    }

    public ArrayList<Long> getTaxonIdPathFromId(Long id) {
        ArrayList<Long> nodes = new ArrayList<Long>();
        
        if (id == 0) {
            nodes.add(0L);
        } else if (id != null) {
            TaxonomyNode n = getNodeFromTaxonId(id);

            while (n != null) {
                nodes.add(n.getId());
                Long parentId = n.getParent();
                if ((parentId != null) && (parentId != n.getId())) {
                    n = getNodeFromTaxonId(parentId);
                } else {
                    n = null;
                }
            }
        }
        
        return nodes;
    }    
    
    public String getTaxonomyStringFromName(String s) {
        Long id = getTaxonIdFromName(s);
        return getTaxonomyStringFromId(id);
    }
    
    public String dumpTaxonomyFromId(Long id) {
        String taxonString = "";

        if (id != null) {
            TaxonomyNode n = getNodeFromTaxonId(id);

            if (n != null) {
                while (n != null) {
                    String t = getNameFromTaxonId(n.getId());
                    if (t != null) {
                        System.out.println(t + "\t" + n.getRankString());
                    }
                    Long parentId = n.getParent();
                    if ((parentId != null) && (parentId != n.getId())) {
                        n = getNodeFromTaxonId(n.getParent());
                    } else {
                        n = null;
                    }
                }
            }
        }
        
        return taxonString;
    }

    public String dumpTaxonomyFromName(String s) {
        Long id = getTaxonIdFromName(s);
        return dumpTaxonomyFromId(id);
    }
    
    public void countRead(int bc, Long id, long readLength) {
        TaxonomyNode n = getNodeFromTaxonId(id);
        
//        totalCountCheck++;
        assignedCount[bc]++;
        assignedYield[bc] += readLength;
        
        if (n == null) {
            unclassifiedNode.incrementAssignedAndAddYield(bc, readLength);
        } else {
            n.incrementAssignedAndAddYield(bc, readLength);

            do {
                Long parent = n.getParent();
                n.incrementSummedAndAddYield(bc, readLength);

                if (id != parent) {
                    id = parent;
                } else {
                    id = null;                
                }

                if (id != null) {
                    n = getNodeFromTaxonId(id);
                }
            } while (id != null);
        }
    }
    
    public Long parseTaxonomyToId(String s) {
        Long id = null;
        String[] parts = s.split("(,|\\s)");       
        String species = s;
        String genus = s;
        String triplet = s;
        
        if (parts[0].equals("PREDICTED:") || (parts[0].equals("Uncultured")) || (parts[0].equals("Synthetic"))) {
            if (parts.length >= 4) {
                species = parts[1] + " " + parts[2];
                genus = parts[1];
                triplet = parts[1] + " " + parts[2] + " " + parts[3];
            }
        } else {
            if (parts.length >= 3) {
                species = parts[0] + " " + parts[1];
                genus = parts[0];
                triplet = parts[0] + " " + parts[1] + " " + parts[2];
            }
        }
              
        id = getTaxonIdFromName(species);
        if (id == null) {
            id = getTaxonIdFromName(genus);
            if (id == null) {
                id = getTaxonIdFromName(triplet);
                if (id == null) {
                    if (species.startsWith("Human")) {
                        id = humanId;
                    } else if (species.equals("Artificial cloning")) {
                        id = vectorsId;
                    } else if (species.startsWith("Cloning vectors") || (species.startsWith("Cloning vector"))) {
                        id = vectorsId;
                    } else if (species.equalsIgnoreCase("Unidentified bacterium")) {
                        id = bacteriaId;
                    } else if (s.contains("vector lambda") || (species.startsWith("Lambda genome"))) {
                        id = lambdaId;
                    } else if (s.startsWith("E.coli")) {
                        id = ecoliId;
                    } else {
                        //System.out.println("Couldn't parse "+s+" ("+species+")");
                        //unclassifiedNode.incrementAssigned();
                    }
                }
            }
        }       
        
        //System.out.println("Taxon "+s + " to id " + id);
        
        return id;
    }
    
//    public void parseTaxonomyAndCount(int bc, String s) {
//        System.out.println("ERROR: Shouldn't get to parseTaxonomyAndCount");
//        System.exit(1);
//        String[] parts = s.split("(,|\\s)");
//        String species;
//        String genus;
//        String triplet;
//        //System.out.println(species);
//        
//        if (parts[0].equals("PREDICTED:") || (parts[0].equals("Uncultured")) || (parts[0].equals("Synthetic"))) {
//            species = parts[1] + " " + parts[2];
//            genus = parts[1];
//            triplet = parts[1] + " " + parts[2] + " " + parts[3];
//        } else {
//            species = parts[0] + " " + parts[1];
//            genus = parts[0];
//            triplet = parts[0] + " " + parts[1] + " " + parts[2];
//        }
//        
//        // Note: Could look for 'plasmid' keyword 
//        if (s.contains("plasmid")) {
//            //System.out.println("Plasmid found");
//        }
//        
//        Long id = getTaxonIdFromName(species);
//        if (id != null) {
//            countRead(bc, id);            
//        } else {
//            id = getTaxonIdFromName(genus);
//            if (id != null) {
//                countRead(bc, id);
//            } else {
//                id = getTaxonIdFromName(triplet);
//                if (id != null) {
//                    countRead(bc, id);
//                } else {                
//                    if (species.startsWith("Human")) {
//                        countRead(bc, humanId);
//                    } else if (species.equals("Artificial cloning")) {
//                        id = vectorsId;
//                    } else if (species.startsWith("Cloning vectors") || (species.startsWith("Cloning vector"))) {
//                        id = vectorsId;
//                    } else if (species.equalsIgnoreCase("Unidentified bacterium")) {
//                        id = bacteriaId;
//                    } else if (s.contains("vector lambda") || (species.startsWith("Lambda genome"))) {
//                        countRead(bc, lambdaId);
//                    } else if (s.startsWith("E.coli")) {
//                        countRead(bc, ecoliId);
//                    } else {
//                        //System.out.println("Couldn't parse and count "+s+" ("+species+")");
//                        unclassifiedNode.incrementAssigned(bc);
//                    }
//                }
//            }
//        }
//        
//        //System.out.println("["+getTaxonomyStringFromName(species)+"]");
//    }
//    
    public long findAncestor(LCAHitSet bhs, int maxToParse, boolean limitToSpecies) {
        long ancestor = 0;
        boolean debug = false;       
        
        if (bhs.getNumberOfAlignments() == 0) {
            System.out.println("Er... no alignments in findAncestor...");
            System.exit(1);
        }
        
        int level = 1;
        int maxLevel = 1000;
        int loopTo = bhs.getNumberOfAlignments() < maxToParse ? bhs.getNumberOfAlignments():maxToParse;

        if (debug) {
            System.out.println("loopTo = "+loopTo);
        }

        for (int i=0; i<loopTo; i++) {
            int taxonLevel = bhs.getAlignment(i).getTaxonLevel();

            if (debug) {
                System.out.print(i + " ");
                System.out.print(bhs.getAlignment(i).getTaxonId() + " ");
                System.out.print(this.getTaxonomyStringFromId(bhs.getAlignment(i).getTaxonId()));
                System.out.println(" "+taxonLevel);
            }

            if (taxonLevel > 0) {
                if (taxonLevel < maxLevel) {
                    maxLevel = taxonLevel;
                }
                //ArrayList tip = bhs.getAlignment(i).getTaxonIdPath();
                //for (int j=0; j<tip.size(); j++) {
                //    if (j > 0) {
                //        System.out.print(",");
                //    }
                //    System.out.print(tip.get(j));
                //}
                //System.out.println("");
            }
        }

        if (debug) {
            System.out.println("maxLevel = "+maxLevel);
        }

        boolean same = true;
        boolean stop = false;
        while ((same == true) && (level <= maxLevel) && (stop == false)) {
            long common = -1;
            for (int i=0; i<loopTo; i++) {
                if (bhs.getAlignment(i).getTaxonLevel() > 0) { 
                    if (common == -1) {
                        common = bhs.getAlignment(i).getTaxonNode(level);
                        if (debug) {
                            System.out.println("common = "+common);
                        }
                    } else if (bhs.getAlignment(i).getTaxonNode(level) != common) {
                        same = false;
                    }
                }
            }

            if (same == true) {
                ancestor = common;
                if (debug) {
                    System.out.println("Match on " + this.getNameFromTaxonId(common));
                }

                if (limitToSpecies) {
                    if (bhs.getNumberOfAlignments() > 0) {
                        TaxonomyNode n = getNodeFromTaxonId(bhs.getAlignment(0).getTaxonNode(level));
                        if (n != null) {
                            if (n.getRank() == TaxonomyNode.RANK_SPECIES) {
                                stop = true;
                            }
                        }
                    } else {
                        System.out.println("No alignments!");
                        System.exit(1);
                    }
                }
                
                level++;                
            }         
        }

        if (debug) {
            System.out.println("Ancestor " + this.getNameFromTaxonId(ancestor));
        }
        
        //System.out.println("Ancestor is "+ancestor);
        
        // Recode to MEGAN's "Not assigned";
        if (ancestor == -1) {
            ancestor = -2;
        }
        
        return ancestor;
    }
    
//    private void walkNode(int bc, TaxonomyNode n, Hashtable counts) {
//        ArrayList<TaxonomyNode> children = n.getChildren();
//        int childrenIncluded = 0;
//
//        for (int i=0; i<children.size(); i++) {
//            TaxonomyNode c = children.get(i);
//            if (c.getSummarised(bc) > 0) {
//                childrenIncluded++;
//                walkNode(bc, c, counts);
//            }
//        }
//
//        //if (childrenIncluded == 0) {
//            if (n.getAssigned(bc) >= assignedThreshold) {
//                counts.put(getNameFromTaxonId(n.getId())+ " ("+n.getAssigned(bc)+")", n.getAssigned(bc));
//                totalAssignedReads += n.getAssigned(bc);
//            } else {
//                otherCount++;
//            }
//        //}
//    }
    
//    public int getTotalAssignedReads() {
//        return totalAssignedReads;
//    }
    
    public int registerTree() {
        return nTrees++;
    }
    
    public long getGenus(long taxon) {
        long genus = 0;
        long currentTaxon = taxon;
        boolean failed = false;

        while ((currentTaxon != 1) && (genus == 0) && (failed == false)) {
            TaxonomyNode n = this.getNodeFromTaxonId(currentTaxon);
            
            if (n != null) {
                if (n.getRank() == TaxonomyNode.RANK_GENUS) {
                    genus = currentTaxon;
                } else {
                    Long parent = n.getParent();
                    if (n == null) {
                        System.out.println("WARNING: getGenus " + currentTaxon + " doesn't have a node");
                        failed = true;
                    } else {
                        if (parent == null) {
                            System.out.println(currentTaxon + " doesn't have a parent");
                            System.exit(1);
                        } else {
                            n = getNodeFromTaxonId(parent);
                            currentTaxon = n.getId();
                        }
                    }
                }
            } else {
                failed = true;
            }
        }
        return genus;
    }
    
    // Check if ancestor is a parent of taxon
    public boolean isSecondAnAncestorOfFirst(long taxon, long ancestor) {
        boolean found = false;
        boolean failed = false;
        long currentTaxon = taxon;
        long previousTaxon = currentTaxon;
        
        if (taxon == 0) {
            System.out.println("Error: isSecondAnAncestorOfFirst called with 0");
            return false;
        }
        
        while ((currentTaxon != ancestor) && (currentTaxon != 1) && (failed==false)) {
            TaxonomyNode n = this.getNodeFromTaxonId(currentTaxon);
            
            if (n == null) {
                warnTaxaId(currentTaxon, "In isTaxonAncestor, taxon doesn't have a node defined: ");
                failed = true;
            } else {
                Long parent = n.getParent();

                if (parent == null) {
                    System.out.println(currentTaxon + " doesn't have a parent");
                    System.exit(1);
                } else {
                    n = getNodeFromTaxonId(parent);
                    previousTaxon = currentTaxon;
                    currentTaxon = n.getId();
                }
            }
        }
        
        if (currentTaxon == ancestor) { 
            found = true;
        }
        
        return found;
    }
    
    public void warnTaxa(String ascession) {
        if (options.showWarnings()) {
            if (!warningTaxa.containsKey(ascession)) {
                warningTaxa.put(ascession, 1);
                System.out.println("Warning: couldn't find taxon for "+ascession);
            }
        }
    }

    public void warnTaxaId(long taxaId, String warningText) {
        if (options.showWarnings()) {
            if (!warningTaxaId.containsKey(taxaId)) {
                warningTaxaId.put(taxaId, 1);
                System.out.println("Warning: " + warningText + " " + taxaId);
            }
        }
    }
    
    public void warnRank(String s) {
        //if (options.showWarnings()) {
        if (true) {
            if (!warningRank.containsKey(s)) {
                warningRank.put(s, 1);
                System.out.println("Warning: unknown rank "+s);
            }
        }
    }
    
    public boolean isSpeciesOrBelow(long taxon) {
        // First check if taxon is at species rank - if so, return true
        TaxonomyNode n = this.getNodeFromTaxonId(taxon);
        if (n.getRank() == TaxonomyNode.RANK_SPECIES) {
            return true;
        }

        // Otherwise, assume it is above species level already.
        // But check this assumption by evaluating ancestors.
        // If we find species, then assumption was wrong.
        boolean isSpeciesOrBelow = false;        
        long currentTaxon = n.getParent();
        
        while (currentTaxon > 1) {            
            n = this.getNodeFromTaxonId(currentTaxon);
            if (n.getRank() == TaxonomyNode.RANK_SPECIES) {
                isSpeciesOrBelow = true;
                break;
            }
            currentTaxon = n.getParent();
        }
        
        return isSpeciesOrBelow;
    }
    
    private void adjustNodeByCount(int bc, int minReads, TaxonomyNode currentNode, TaxonomyNode parentNode) {        
        // Go down children
        if (!currentNode.isLeafNode()) {
            ArrayList<TaxonomyNode> children = currentNode.getChildren();
            for (int i=0; i<children.size(); i++) {
                TaxonomyNode childNode = children.get(i);
                if (childNode.getLCASummed(bc) > 0) {
                    adjustNodeByCount(bc, minReads, childNode, currentNode);
                }
            }
        }
        
        // If this node has insufficient support, move up
        if (currentNode.getLCAAssigned(bc) < minReads) {
            if (parentNode != null) {
                parentNode.addToLCAAssigned(bc, currentNode.getLCAAssigned(bc), currentNode.getLCAYield(bc));
                
                // If this node has the samme summed count as assigned, we can safely clear the summed too.
                // However, if summmed is greater, then there must be a node further down that meets the min reads.
                if (currentNode.getLCASummed(bc) == currentNode.getLCAAssigned(bc)) {
                    currentNode.zeroLCASummmmarisedCount(bc);
                }
                
                currentNode.zeroLCAAssignedCount(bc);
            } else {
                martiOptions.getLog().println("Null parentId for "+currentNode.getId()+" assigned is "+currentNode.getLCAAssigned(bc)+" summed is "+currentNode.getLCASummed(bc)+" minReads is "+minReads);
            }
        }
    }
    
    private void adjustNodeByYield(int bc, long minYield, TaxonomyNode currentNode, TaxonomyNode parentNode) {        
        // Go down children
        if (!currentNode.isLeafNode()) {
            ArrayList<TaxonomyNode> children = currentNode.getChildren();
            for (int i=0; i<children.size(); i++) {
                TaxonomyNode childNode = children.get(i);
                if (childNode.getLCASummedYield(bc) > 0) {
                    adjustNodeByYield(bc, minYield, childNode, currentNode);
                }
            }
        }
        
        // If this node has insufficient support, move up
        if (currentNode.getLCAYield(bc) < minYield) {
            if (parentNode != null) {
                parentNode.addToLCAAssigned(bc, currentNode.getLCAAssigned(bc), currentNode.getLCAYield(bc));
                
                // If this node has the samme summed count as assigned, we can safely clear the summed too.
                // However, if summmed is greater, then there must be a node further down that meets the min reads.
                if (currentNode.getLCASummedYield(bc) == currentNode.getLCAYield(bc)) {
                    currentNode.zeroLCASummmmarisedCount(bc);
                }
                
                currentNode.zeroLCAAssignedCount(bc);
            } else {
                martiOptions.getLog().println("Null parentId for "+currentNode.getId()+" yield is "+currentNode.getLCAYield(bc)+" summed is "+currentNode.getLCASummedYield(bc)+" minYield is "+minYield);
            }
        }
    }
    
    private void copyLCAAssignments(int bc) {
        long startTime = System.nanoTime();
        long timeDiff;
        Set<Long> keys = nodesById.keySet();

        for (Long taxon: keys) {
            TaxonomyNode n = nodesById.get(taxon);
            if (n.getSummed(bc) > 0) {
                n.setLCACountsToMatch(bc);
            } else {
                n.zeroLCACounts(bc);
            }
        }

        timeDiff = (System.nanoTime() - startTime) / 1000000;
        martiOptions.getLog().println("Timing: LCA assignment copy in " + timeDiff + " ms");
    }
    
    
    public synchronized void adjustForMinSupport(int bc, double ms, boolean byCount) {
        // Basing percentage on total assigned reads.
        // But should it be on total reads?
        if(byCount) {
            double minReadsD = ((double)assignedCount[bc] * ms) / 100.0;
            long minReadsL = Math.round(minReadsD);
            int minReads = (int)minReadsL; 

            if (minReads < 1) {
                minReads = 1;
            }

            martiOptions.getLog().println("LCA adjustment assigned count "+assignedCount[bc]);
            martiOptions.getLog().println("LCA adjustment min reads for "+ms+" percent is "+minReads);

            // Make copy of tree assignments
            copyLCAAssignments(bc);     

            // Start at root and check recursively...
            TaxonomyNode n = nodesById.get(1L);
            adjustNodeByCount(bc, minReads, n, null);
        } else { // by yield
            double minYieldD = ((double)assignedYield[bc] * ms) / 100.;
            long minYield = Math.round(minYieldD);
            if(minYield < 1) {
                minYield = 1;
            }
     
            martiOptions.getLog().println("LCA adjustment assigned yield " + assignedYield[bc]);
            martiOptions.getLog().println("LCA adjustment min yield for "+ms+" percent is " + minYield);

            copyLCAAssignments(bc);
            TaxonomyNode n = nodesById.get(1L);
            adjustNodeByYield(bc, minYield, n, null);
        }
    }
    
    public synchronized void registerNodeData(int barcode, long taxon, double meanId, double maxId) {
        AssignedTaxonomyStats ats;
        if (assignedTaxonomyStats.containsKey(barcode)) {
            ats = assignedTaxonomyStats.get(barcode);
        } else {
            ats = new AssignedTaxonomyStats();
            assignedTaxonomyStats.put(barcode, ats);
        }
        
        ats.registerNodeData(taxon, meanId, maxId);        
    }
    
    public TaxonomyNodeData getNodeData(int barcode, long taxon) {
        TaxonomyNodeData tnd = null;
        AssignedTaxonomyStats ats;
        if (assignedTaxonomyStats.containsKey(barcode)) {
            ats = assignedTaxonomyStats.get(barcode);
            tnd = ats.getNodeData(taxon);
        }               
        return tnd;
    }
}
