# Supplementary material for: Real-time analysis and visualization of nanopore metagenomic samples with MARTi
Source: Genome Res. 2025 Nov;35(11):2488–500. doi: 10.1101/gr.280550.125 (PMC12581910; doi:10.1101/gr.280550.125)
Supplement: Supplement 7 [file Supplemental_Code.zip › Supplemental_Code/MARTi-main/engine/src/main/java/uk/ac/earlham/lcaparse/TaxonomyNodeData.java]

/*
 * Author: Richard M. Leggett
 * © Copyright 2021-22 Earlham Institute
 */
package uk.ac.earlham.lcaparse;

import java.util.ArrayList;

/**
 *
 * @author leggettr
 */
public class TaxonomyNodeData {
    private ArrayList<Double> meanIds = new ArrayList<Double>();
    private ArrayList<Double> maxIds = new ArrayList<Double>();
    private double meanMean = 0.0;
    private double meanMax = 0.0;
    
    public void registerHit(double mean, double max) {
        meanIds.add(mean);
        maxIds.add(max);
    }
    
    public void calculateMeans() {
        double meanTotal = 0.0;
        double maxTotal = 0.;
        for (int i=0; i<meanIds.size(); i++) {
            meanTotal += meanIds.get(i);
            maxTotal += maxIds.get(i);            
        }
        
        meanMean = meanTotal / meanIds.size();
        meanMax = maxTotal / maxIds.size();
    }
    
    public double getMeanMean() {
        return meanMean;
    }
    
    public double getMeanMax() {
        return meanMax;
    }
}
