# Supplementary material for: Real-time analysis and visualization of nanopore metagenomic samples with MARTi
Source: Genome Res. 2025 Nov;35(11):2488–500. doi: 10.1101/gr.280550.125 (PMC12581910; doi:10.1101/gr.280550.125)
Supplement: Supplement 7 [file Supplemental_Code.zip › Supplemental_Code/MARTi-main/engine/src/main/java/uk/ac/earlham/marti/amr/AMRGeneChunk.java]

/*
 * Author: Richard M. Leggett
 * © Copyright 2021 Earlham Institute
 */
package uk.ac.earlham.marti.amr;

import java.util.Hashtable;

/**
 * Store AMR gene counts, accuracy etc. at per-chunk level
 * 
 * @author Richard M. Leggett
 */
public class AMRGeneChunk {
    private int overallCount = 0;
    private Hashtable<Long, Integer> speciesToCount = new Hashtable<Long, Integer>();
    private Hashtable<Long, Integer> plasmidsToCount = new Hashtable<Long, Integer>();
    double cumulativeIdentity = 0.0;
    int numberOfHits = 0;
    
    private void incrementCountHashtable(Hashtable<Long, Integer> countTable, Long taxonID) {
        int count = 0;
        if (countTable.containsKey(taxonID)) {
            count = countTable.get(taxonID);
        }
        count++;
        countTable.put(taxonID, count);
    }
    
    public void addHit(Long lcaHitTaxonID, boolean isIndependent, double identity, boolean isPlasmid) {
        incrementCountHashtable(speciesToCount, lcaHitTaxonID);    
        if(isPlasmid) {
            incrementCountHashtable(plasmidsToCount, lcaHitTaxonID);   
        }      
        //System.out.println("Updated count for "+lcaHit+" to "+count);
        overallCount++;
        cumulativeIdentity += identity;
        numberOfHits++;
    }
    
    public int getOverallCount() {
        return overallCount;
    }
    
    public int getCountForSpecies(Long speciesID) {
        int count = 0;
        
        if (speciesToCount.containsKey(speciesID)) {
            count = speciesToCount.get(speciesID);
        }
        
        return count;
    }
    
    public int getPlasmidCountForSpecies(Long speciesID) {
        int count = 0;
        if(plasmidsToCount.containsKey(speciesID)) {
            count = plasmidsToCount.get(speciesID);
        }
        return count;
    }
    
    public double getCumulativeIdentity() {
        return cumulativeIdentity;
    }
    
    public int getNumberOfHits() {
        return numberOfHits;
    }
}
