# Supplementary material for: Real-time analysis and visualization of nanopore metagenomic samples with MARTi
Source: Genome Res. 2025 Nov;35(11):2488–500. doi: 10.1101/gr.280550.125 (PMC12581910; doi:10.1101/gr.280550.125)
Supplement: Supplement 7 [file Supplemental_Code.zip › Supplemental_Code/MARTi-main/engine/src/main/java/uk/ac/earlham/marti/amr/CARDAccession.java]

/*
 * Author: Richard M. Leggett
 * © Copyright 2021-22 Earlham Institute
 */
package uk.ac.earlham.marti.amr;

/**
 *
 * @author leggettr
 */
public class CARDAccession {
    private String name = "";
    private String description = "";
    private String geneFamily = "";
    private String drugClass = "";
    private String resistanceMechanism = "";
    private String shortName = "";
    
    public CARDAccession() {
    }
    
    public void setName(String n) {
        name = n;
    }
    
    public String getName() {
        return name;        
    }
    
    public void setDescription(String d) {
        description = d;
    }
    
    public String getDescription() {
        return description;
    }
    
    public void setGeneFamily(String f) {
        geneFamily = f;
    }
    
    public String getGeneFamily() {
        return geneFamily;
    }
    
    public void setDrugClass(String c) {
        drugClass = c;
    }
    
    public String getDrugClass() {
        return drugClass;
    }
    
    public void setResistanceMechanism(String r) {
        resistanceMechanism = r;
    }
    
    public String getResistanceMechanism() {
        return resistanceMechanism;
    }
    
    public void setShortName(String n) {
        shortName = n;
    }
    
    public String getShortName() {
        return shortName;
    }
}
