# Supplementary material for: Real-time analysis and visualization of nanopore metagenomic samples with MARTi
Source: Genome Res. 2025 Nov;35(11):2488–500. doi: 10.1101/gr.280550.125 (PMC12581910; doi:10.1101/gr.280550.125)
Supplement: Supplement 7 [file Supplemental_Code.zip › Supplemental_Code/MARTi-main/engine/src/main/java/uk/ac/earlham/marti/classify/ReadClassifier.java]

/*
 * Author: Richard M. Leggett
 * © Copyright 2021 Earlham Institute
 */
package uk.ac.earlham.marti.classify;

import uk.ac.earlham.lcaparse.*;
import uk.ac.earlham.marti.core.*;
import uk.ac.earlham.marti.blast.*;
import uk.ac.earlham.marti.schedule.*;
import uk.ac.earlham.marti.amr.*;
import java.io.BufferedReader;
import java.io.File;
import java.io.FileReader;
import java.io.FileWriter;
import java.io.PrintWriter;
import java.util.ArrayList;
import java.util.Hashtable;
import java.util.Set;
import java.util.concurrent.ConcurrentLinkedQueue;

/**
 * Classify reads based on alignment results, using Lowest Common Ancestor algorithm.
 * 
 * @author Richard M. Leggett
 */
public class ReadClassifier {
    private Taxonomy taxonomy;
    private LCAParseOptions lcaParseOptions = new LCAParseOptions();
    private MARTiEngineOptions options;
    private Hashtable<Integer, ReadClassifierItem> files = new Hashtable<Integer, ReadClassifierItem>();
    private ArrayList<String> summaryFiles = new ArrayList<String>();
    private Hashtable<String, Integer> barcodes = new Hashtable<String, Integer>();
    //private Hashtable<Integer, Integer> ntVfdbPair = new Hashtable<Integer, Integer>();
    private Hashtable<Integer, BlastDependencies> blastDependencies = new Hashtable<Integer, BlastDependencies>();
    private MARTiPendingTaskList pendingAnalysisTasks = null;
    private ConcurrentLinkedQueue<String> fileCompressionQueue = null;
    private int filesProcessed = 0;
    private int fileCount = 0;
    
    public ReadClassifier(MARTiEngineOptions o) {
        options = o;
    }
 
    public synchronized void initialise() {                    
        lcaParseOptions = new LCAParseOptions(options.getTaxonomyDirectory(), options.getAccessionMap(), "nanook", options.limitToSpecies(), options.getLCAMaxHits(), options.getLCAScorePercent(), options.getLCAMinIdentity(), options.getLCAMinQueryCoverage(), options.getLCAMinCombinedScore(), options.getLCAMinLength(), options.getLCAMinReadLength());
        taxonomy = new Taxonomy(options, lcaParseOptions, options.getTaxonomyDirectory() + "/nodes.dmp", options.getTaxonomyDirectory() + "/names.dmp"); 
    }
    
    public synchronized void addFile(String blastProcessName, int i, String queryFilename, String blastFilename, String logFilename, String classifyPrefix) {
        boolean ignoreThis = false;
                
        if (options.runBlastCommand() == false) {
            File f = new File(blastFilename);
            if (!f.exists()) {
                File fgz = new File(blastFilename + ".gz");
                if(!fgz.exists()) {
                    options.getLog().println("dontrunblast - files "+blastFilename+" and " + blastFilename + ".gz don't exist, so ignoring");
                    ignoreThis = true;
                }
            }
        }

        if (ignoreThis == false) {
            files.put(i, new ReadClassifierItem(blastProcessName, i, queryFilename, blastFilename, logFilename, classifyPrefix));
            fileCount++;

            if (classifyPrefix.contains("barcode")) {
                String bcString = classifyPrefix.substring(classifyPrefix.indexOf("barcode"), classifyPrefix.indexOf("barcode")+9);
                if (!barcodes.containsKey(bcString)) {
                    barcodes.put(bcString, 1);
                }
            }
        }
    }
    
    public boolean checkBLASTCompleted(ReadClassifierItem f, int exitValue) {
        String blastLogFilename = f.getLogFile();
        boolean completed = true;

        if (exitValue != 0) {
            completed = false;
            options.getLog().println("  checkBLASTCompleted exit value was "+exitValue + " so stopping");
        } else {
            options.getLog().println("Checking BLAST log for errors "+blastLogFilename);
            try {
                File bf = new File(blastLogFilename);
                if (bf.exists()) {
                    BufferedReader br;
                    String line;
                    br = new BufferedReader(new FileReader(blastLogFilename));
                    while ((line = br.readLine()) != null) {
                        if (line.toLowerCase().contains("error")) {
                            options.getLog().printlnLogAndScreen("Warning: Error message found in "+blastLogFilename);
                            options.getLog().printlnLogAndScreen("Message is "+line);
                            options.getLog().printlnLogAndScreen("Please check results carefully.");
                            options.addAlertOnlyOnce(new MARTiAlert(MARTiAlert.TYPE_ERROR, "Error message found in "+blastLogFilename));                            
                            //completed = false;
                        } else if (line.toLowerCase().contains("failed")) {
                            options.getLog().printlnLogAndScreen("Warning: Error message found in "+blastLogFilename);
                            options.getLog().printlnLogAndScreen("Message is "+line);
                            options.getLog().printlnLogAndScreen("Please check results carefully.");
                            options.addAlertOnlyOnce(new MARTiAlert(MARTiAlert.TYPE_ERROR, "Error message found in "+blastLogFilename));                            
                        }
                    }
                    br.close();            
                } else {
                    options.getLog().printlnLogAndScreen("WARNING: Couldn't find BLAST log "+blastLogFilename);
                    options.getLog().printlnLogAndScreen("This is usually a bad sign, but continuing to run.");
                    options.getLog().printlnLogAndScreen("Please check results carefully.");
                }
            } catch (Exception e) {
                System.out.println("checkBLASTCompleted exception");
                e.printStackTrace();
                System.exit(1);
            }                    
        }

        return completed;
    }
    
//    /**
//    * Add a parsed BLAST chunk to the results list. 
//    *
//    * @param  bc   barcode index (or 0 if not barcoded)
//    * @param  pfp  LCAFileParser object of the parsed file
//    */
//    private boolean checkForVfdbResults(SimpleJobScheduler js, int id, ReadClassifierItem f) {
//        boolean rc = true;
//        
//        if (f.getBlastProcessName().equalsIgnoreCase("nt")) {        
//            if (options.getVFDBBlastProcess() != null) {
//                if (ntVfdbPair.containsKey(id)) {
//                    int vfdbId = ntVfdbPair.get(id);
//                    if (!js.checkJobCompleted(vfdbId)) {
//                        rc = false;
//                        options.getLog().println("Waiting for VFDB on jobs "+id+" "+vfdbId);
//                    }
//                } else {
//                    System.out.println("Error: no Vfdb pair for "+id);
//                    System.exit(1);
//                }
//            }
//        }
//        
//        return rc;
//    }    
    
    public int getChunkNumber(String filename) {
        int chunkNumber = -1;
        File f = new File(filename);
        String leafName = f.getName();
        if (leafName.lastIndexOf('.') != -1) {
            String filePrefix = leafName.substring(0, leafName.lastIndexOf('.'));
            int lastUnderscore = filePrefix.lastIndexOf('_');
            
            if ((lastUnderscore != -1) || (lastUnderscore < (filePrefix.length() - 1))) {
                chunkNumber = Integer.parseInt(filePrefix.substring(lastUnderscore+1));
            }
        }        
        
        return chunkNumber;
    }
    
    public synchronized void checkForFilesToClassify() {
        JobScheduler js = options.getJobScheduler();
        Set<Integer> asSet = files.keySet();
        Integer[] ids = asSet.toArray(new Integer[asSet.size()]);        

        options.getLog().println(MARTiLog.LOGLEVEL_CHECKFORFILESTOCLASSIFY, "In checkForFilesToClassify BLAST - size "+ids.length);
        
        for (int i=0; i<ids.length; i++) {
            int thisId = ids[i];
            ReadClassifierItem f = files.get(thisId);
            
            // Check if job completed
            if (js.checkJobCompleted(thisId)) {
                // Check if BLAST completed ok
                if (checkBLASTCompleted(f, js.getExitValue(thisId))) {                        
                    // Different BLAST types need handling differently...
                    if (f.getBlastProcessName().equalsIgnoreCase("VFDB")) {
                        // If VFDB file, can parse it
                        options.getLog().println("Parsing VFDB output " + f.getBlastFile());
                        
                        // Remove from list
                        filesProcessed++;
                        files.remove(thisId);
                        options.getProgressReport().incrementChunksParsedCount();
                    } else if (f.getBlastProcessName().equalsIgnoreCase("card")) {
                        if(options.isClassifyingWithBlast()) {
                            // If CARD file, we'll process later...
                            options.getLog().println("Got CARD output " + f.getBlastFile() + " but will process later.");
                        } else {                  
                            options.getLog().println("Time to run parse CARD and do walkout");
                            String cardFilename = f.getBlastFile();
                            if (cardFilename != null) {
                                options.getLog().println("CARD filename: " + cardFilename);
                                int barcode = options.getBarcodeFromPath(f.getBlastFile());
                                int fastaChunkNumber = getChunkNumber(f.getBlastFile());
                                AMRAnalysisTask mat = new AMRAnalysisTask(barcode, fastaChunkNumber, fastaChunkNumber, f.getBlastFile(), "", f.getQueryFile());
                                options.getProgressReport().incrementAnalysisSubmitted();
                                pendingAnalysisTasks.addPendingTask(mat);
                            } else {
                                System.out.println("Error: couldn't get CARD filename\n");
                                options.addAlert(new MARTiAlert(MARTiAlert.TYPE_ERROR, "Error: couldn't get CARD filename. Analysis stopped."));
                                options.writeAlertsFile();
                                System.exit(1);
                            }
                        }
                        // Remove from list
                        filesProcessed++;
                        files.remove(thisId);
                        options.getProgressReport().incrementChunksParsedCount();
                    } else if (f.getBlastProcessName().equalsIgnoreCase(options.getClassifyingBlastName())) {
                        // If nt file, can only parse it if dependencies have been met
                        if (blastDependencies.containsKey(thisId)) {
                            BlastDependencies bd = blastDependencies.get(thisId);
                            
                            if (bd.dependenciesMet()) {
                                options.getLog().println("Running parse on " + f.getBlastFile());
                                options.getLog().println("              to " + f.getClassifierPrefix());

                                long startTime = System.nanoTime();
                                long timeDiff;
                                int barcode = options.getBarcodeFromPath(f.getBlastFile());
                                SampleMetaData md = options.getSampleMetaData(barcode);

                                options.getLog().println("Got sample metadata");
                                BarcodeReadLengthService rls = new BarcodeReadLengthService(options.getReadStatistics(), barcode);
                                LCAFileParser pfp = new LCAFileParser(taxonomy, lcaParseOptions, null, options.runningCARD(), options.getLog());
                                pfp.setReadLengthService(rls);
                                
                                String summaryFilename = f.getClassifierPrefix() + "_summary.txt";
                                String perReadFilename = f.getClassifierPrefix() + "_perread.txt";
                                options.getLog().println("Got LCAFileParse instance, now parsing");
                                int readsWithHits = pfp.parseFile(f.getBlastFile());
                                options.getLog().println("Parsed "+f.getBlastFile());
                                long totalBpWithHits = 0l;
                                Set<String> hits = pfp.getHitsByQuery().keySet();
                                for(String query : hits) {
                                    totalBpWithHits += options.getReadStatistics().getReadLength(barcode, query, true);
                                }
                                
                                options.getLog().println("Removing poor alignments");
                                ArrayList<String> queriesToRemove = pfp.removePoorAlignments();
                                int readsRemoved = queriesToRemove.size();
                                                                                               
                                long bpRemoved = 0l;
                                for(String query : queriesToRemove) {
                                    bpRemoved += options.getReadStatistics().getReadLength(barcode, query, true);
                                }

                                options.getSampleMetaData(barcode).markReadsFailedLCAMinLength(pfp.getNumberOfReadsFailedLCAMinLength(), pfp.getBpFailedLCAMinLength());
                                options.getSampleMetaData(barcode).markFailedGoodAlignment(pfp.getNumberOfReadsFailedGoodAlignment());
                                
                                options.getLog().println("Adding to reads classified");
                                md.addToReadsClassified(readsWithHits, totalBpWithHits);
                                options.getLog().println("Marking poor alignments");
                                md.markPoorAlignments(readsRemoved, bpRemoved);
                                options.getLog().println("Registering chunks");
                                md.registerChunkAnalysed(f.getQueryFile());

                                timeDiff = (System.nanoTime() - startTime) / 1000000;
                                options.getLog().println("Timing: LCA parse on " + f.getBlastFile() + " completed in " + timeDiff + " ms");
                                
                                // Taxon doesn't get assigned until writeResults
                                startTime = System.nanoTime();
                                pfp.findAncestorAndWriteResults(summaryFilename, perReadFilename);
                                timeDiff = (System.nanoTime() - startTime) / 1000000;
                                options.getLog().println("Written " + summaryFilename);
                                options.getLog().println("Written " + perReadFilename);
                                options.getLog().println("Timing: Results file for " + f.getBlastFile() + " written in " + timeDiff + " ms");
                                options.getLog().displayMemory();
                                
                                summaryFiles.add(summaryFilename);

                                int fastaChunkNumber = getChunkNumber(f.getBlastFile());
                                int chunkNumberByOrderCompleted = options.getResults().addChunk(barcode, pfp);

                                // Register assignment with main list
                                pfp.registerTaxonomyData(barcode);
                                
                                // Write files for min support 0, 0.1, 1 and 2
                                startTime = System.nanoTime();
                                options.getResults().writeTree(barcode, 0);
                                options.getResults().storeAccumulationData(barcode, fastaChunkNumber, chunkNumberByOrderCompleted, md.getReadsAnalysed(), md.getLastChunkAnalysedTime(), 0);
                                options.getResults().writeAccumulationJson(barcode, 0);                                

                                options.getResults().writeTree(barcode, 0.1);
                                options.getResults().storeAccumulationData(barcode, fastaChunkNumber, chunkNumberByOrderCompleted, md.getReadsAnalysed(), md.getLastChunkAnalysedTime(), 0.1);
                                options.getResults().writeAccumulationJson(barcode, 0.1);                                

                                options.getResults().writeTree(barcode, 1);
                                options.getResults().storeAccumulationData(barcode, fastaChunkNumber, chunkNumberByOrderCompleted, md.getReadsAnalysed(), md.getLastChunkAnalysedTime(), 1);
                                options.getResults().writeAccumulationJson(barcode, 1);                                

                                options.getResults().writeTree(barcode, 2);
                                options.getResults().storeAccumulationData(barcode, fastaChunkNumber, chunkNumberByOrderCompleted, md.getReadsAnalysed(), md.getLastChunkAnalysedTime(), 2);
                                options.getResults().writeAccumulationJson(barcode, 2);                                

                                timeDiff = (System.nanoTime() - startTime) / 1000000;
                                options.getLog().println("Timing: LCA tree and accumulation " + f.getBlastFile() + " completed in " + timeDiff + " ms");
                                
                                // Remove from list only if we were able to process it
                                filesProcessed++;
                                files.remove(thisId);
                                options.getProgressReport().incrementChunksParsedCount();
                                
                                // Handle AMR?
                                if (options.runningCARD()) {
                                    options.getLog().println("Time to run parse CARD and do walkout");
                                    String cardFilename = bd.getDependencyFile("card");
                                    if (cardFilename != null) {
                                        options.getLog().println("CARD filename: " + cardFilename);
                                        options.getLog().println("  nt filename: " + f.getBlastFile());

                                        AMRAnalysisTask mat = new AMRAnalysisTask(barcode, fastaChunkNumber, chunkNumberByOrderCompleted, bd.getDependencyFile("card"), f.getBlastFile(), f.getQueryFile());
                                        options.getProgressReport().incrementAnalysisSubmitted();
                                        pendingAnalysisTasks.addPendingTask(mat);
                                    } else {
                                        System.out.println("Error: couldn't get CARD filename\n");
                                        options.addAlert(new MARTiAlert(MARTiAlert.TYPE_ERROR, "Error: couldn't get CARD filename. Analysis stopped."));
                                        options.writeAlertsFile();                   
                                        System.exit(1);
                                    }
                                } else {
                                    // add blast file to list of files to be compressed.
                                    if(options.getCompressBlastFiles()) {
                                        fileCompressionQueue.add(f.getBlastFile());
                                    }
                                }
                                
                                md.writeSampleJSON(false);
                                
                                // Handle accumulation
                            } else {
                                options.getLog().println("Not got dependency results yet for " + f.getBlastFile());
                            }
                        } else {
                            options.getLog().println("Id not found in blastDependencies: "+thisId);
                            System.out.println("Id not found in blastDependencies: "+thisId);
                        }
                    } else {                
                        System.out.println("Warning: Unexpected blast process " + f.getBlastProcessName());
                        options.getLog().println("Warning: Unexpected blast process " + f.getBlastProcessName());
                    }
                } else {
                    System.out.println("Error: Failed BLAST "+f.getBlastFile() + " exit value "+ js.getExitValue(thisId));
                    options.getLog().println("Error: Failed BLAST "+f.getBlastFile());
                    options.addAlertOnlyOnce(new MARTiAlert(MARTiAlert.TYPE_ERROR, "Failed BLAST "+f.getBlastFile() + " exit value "+ js.getExitValue(thisId)));                            
                    js.markJobAsFailed(thisId);
                    options.getProgressReport().setAbortWhenCurrentJobsComplete();
                    //Not going to try to resubmit. Will exit.
                    //js.resubmitJobIfPossible(thisId);
                    System.exit(137);
                }
            } else {    
                options.getLog().println(MARTiLog.LOGLEVEL_NOTCOMPLETED, "Not completed " + f.blastProcessName + " - " + f.blastFile + " - " + f.getJobId());
                if (js.checkJobFailed(thisId)) {
                    options.getLog().println("ERROR: Job "+thisId+" terminally failed. Attempting to continue without these BLAST results.");
                    options.getLog().println("Error: Failed BLAST "+f.getBlastFile());
                    options.addAlertOnlyOnce(new MARTiAlert(MARTiAlert.TYPE_ERROR, "Failed BLAST "+f.getBlastFile()));
                    
                    // Remove from list of files to process
                    filesProcessed++;
                    files.remove(thisId);
                    options.getProgressReport().incrementChunksParsedCount();                    
                    options.getProgressReport().setAbortWhenCurrentJobsComplete();
                    System.exit(138);
                }
            }
        }        
    }
    
    public int getPendingClassificationCount() {
        options.getLog().println("Pending classification: "+files.size());
        return files.size();
    }

    public int getChunksProcessed() {
        return filesProcessed;
    }
    
    public void writeSummaries() {
        System.out.println("");
        try {
            if (barcodes.size() == 0) {
                writeSummary(null);
            } else {
                Set<String> bcodes = barcodes.keySet();
                for (String bc: bcodes) {
                    writeSummary(bc);
                }
            }
        } catch (Exception e) {
            options.getLog().println("Error: exception writing summaries");
            System.out.println("Error: exception writing summaries");
            e.printStackTrace();            
        }
    }
    
    public void writeSummary(String barcodeString) {
        Hashtable<Long, ShortTaxon> taxa = new Hashtable<Long, ShortTaxon>();
        int totalReadCount = 0;

        if (barcodeString == null) {
            System.out.println("Producing summary...");
        } else {
            System.out.println("Producing summary for "+barcodeString);
        }
        
        for (int i=0; i<summaryFiles.size(); i++) {
            String filename = summaryFiles.get(i);
            boolean processFile = false;
            
            if (barcodeString == null) {
                processFile = true;
            } else {
                if (filename.contains("barcode")) {
                    String bcString = filename.substring(filename.indexOf("barcode"), filename.indexOf("barcode")+9);
                    if (bcString.compareTo(barcodeString) == 0) {
                        processFile = true;
                    }
                }
            }
            
            if (processFile) {
                System.out.println("  " + filename);
                try {
                    BufferedReader br = new BufferedReader(new FileReader(filename));
                    String line;
                    while ((line = br.readLine()) != null) {
                        String[] tokens = line.split("\t");
                        int count = Integer.parseInt(tokens[0]);
                        long taxaId = Long.parseLong(tokens[2]);
                        String taxaPath = tokens[3];

                        if (taxaId >= 0) {
                            ShortTaxon ts;
                            if (taxa.containsKey(taxaId)) {
                                ts = taxa.get(taxaId);
                            } else {
                                ts = new ShortTaxon(taxaId, taxaPath, 0);
                            }
                            ts.increaseCount(count);
                            taxa.put(taxaId, ts);
                            totalReadCount += count;
                        }
                    }
                    br.close();                
                } catch (Exception e) {
                    System.out.println("Exception:");
                    e.printStackTrace();
                    System.exit(1);
                }
            }
        }
        
        writeSummaryTextFile(taxa, barcodeString);        
    }
     
    public void writeSummaryTextFile(Hashtable<Long, ShortTaxon> taxa, String barcodeString) {            
        String summaryFilename;
        
        
        if (barcodeString == null) {        
            summaryFilename = options.getLCAParseDirectory() + File.separator + "classification_summary.txt";
        } else {
            summaryFilename = options.getLCAParseDirectory() + File.separator + "classification_summary_"+barcodeString+".txt";
        }
        
        try {
            PrintWriter pw = new PrintWriter(new FileWriter(summaryFilename));
            Set<Long> taxaIds = taxa.keySet();
            for (Long i: taxaIds) {
                ShortTaxon ts = taxa.get(i);
                pw.println(ts.getCount() + "\t" + i + "\t" + ts.getTaxonPath());
            }
            pw.close();
        } catch (Exception e) {
            System.out.println("Exception:");
            e.printStackTrace();
            System.exit(1);
        }
        System.out.println("Summary written to "+summaryFilename);
        
    }
    
    public void createBlastDependency(String primaryDb, String dbFilename, int jobId) {
        if (blastDependencies.containsKey(jobId)) {
            options.getLog().println("Duplicate jobId in createBlastDependency - shouldn't be here!");
            System.out.println("Duplicate jobId in createBlastDependency - shouldn't be here!");
            System.exit(1);
        } else {
            BlastDependencies bd = new BlastDependencies(options, primaryDb, dbFilename, jobId);
            blastDependencies.put(jobId, bd);
        }
    }
    
    public void addBlastDependency(int nt, String dependencyDb, String dbFilename, int dependencyId) {
        BlastDependencies bd;
        
        options.getLog().println("Adding BLAST dependency: nt="+nt+" DB="+dependencyDb+" id="+dependencyId);
        
        if (blastDependencies.containsKey(nt)) {
            bd = blastDependencies.get(nt);
            bd.addDependency(dependencyDb, dbFilename, dependencyId);
        } else {
            options.getLog().println("Error: no dependency set up for id "+nt);
            System.out.println("Error: no dependency set up for id "+nt);
            options.addAlert(new MARTiAlert(MARTiAlert.TYPE_ERROR, "Error: no dependency set up for id "+nt+" - Analysis stopped."));
            options.writeAlertsFile();
            System.exit(1);
        }
    }
    
//    public void linkNTToVFDBResults(int nt, int vfdb) {
//        ntVfdbPair.put(nt, vfdb);
//    }    
    
    public Taxonomy getTaxonomy() {
        return taxonomy;
    }
    
    public void setPendingTaskList(MARTiPendingTaskList ptl) {
        options.getLog().println("Got pending task list");
        pendingAnalysisTasks = ptl;
    }
    
    public void setFileCompressionQueue(ConcurrentLinkedQueue<String> queue) {
        if(fileCompressionQueue == null) {
            fileCompressionQueue = queue;
        } else {
            System.out.println("[ReadClassifier] Warning: Setting file compression queue but this has already been set. "
                                + "Something has gone wrong.");
        }
    }

    public LCAParseOptions getLCAParseOptions() {
        return lcaParseOptions;
    }
}
