# Supplementary material for: Real-time analysis and visualization of nanopore metagenomic samples with MARTi
Source: Genome Res. 2025 Nov;35(11):2488–500. doi: 10.1101/gr.280550.125 (PMC12581910; doi:10.1101/gr.280550.125)
Supplement: Supplement 7 [file Supplemental_Code.zip › Supplemental_Code/MARTi-main/engine/src/main/java/uk/ac/earlham/marti/classify/ReadClassifierItem.java]

/*
 * Author: Richard M. Leggett
 * © Copyright 2021 Earlham Institute
 */
package uk.ac.earlham.marti.classify;

/**
 * An item set to be classified - consisting of BLAST file, query file, log file etc..
 * 
 * @author Richard M. Leggett
 */
public class ReadClassifierItem {
    int jobId;
    String blastProcessName;
    String queryFile;
    String blastFile;
    String logFile;
    String classifierPrefix;
    
    public ReadClassifierItem(String blastName, int id, String qf, String bf, String lf, String cf) {
        blastProcessName = blastName;
        jobId = id;
        queryFile = qf;
        blastFile = bf;
        logFile = lf;
        classifierPrefix = cf;
    }
    
    public int getJobId() {
        return jobId;
    }
    
    public String getQueryFile() {
        return queryFile;
    }
    
    public String getBlastFile() {
        return blastFile;
    }
    
    public String getLogFile() {
        return logFile;
    }
    
    public String getClassifierPrefix() {
        return classifierPrefix;
    }
    
    public String getBlastProcessName() {
        return blastProcessName;
    }
}
