# Supplementary material for: Real-time analysis and visualization of nanopore metagenomic samples with MARTi
Source: Genome Res. 2025 Nov;35(11):2488–500. doi: 10.1101/gr.280550.125 (PMC12581910; doi:10.1101/gr.280550.125)
Supplement: Supplement 7 [file Supplemental_Code.zip › Supplemental_Code/MARTi-main/engine/src/main/java/uk/ac/earlham/marti/core/FASTAQPair.java]

/*
 * Author: Richard M. Leggett
 * © Copyright 2021 Earlham Institute
 */
package uk.ac.earlham.marti.core;

/**
 * Representation of a FASTA, FASTQ file pair.
 * 
 * @author Richard M. Leggett
 */
public class FASTAQPair {
    private String fastaPathname = null;
    private String fastqPathname = null;
    
    public FASTAQPair(String fasta, String fastq) {
        fastaPathname = fasta;
        fastqPathname = fastq;
    }
    
    public String getFasta() {
        return fastaPathname;
    }
    
    public String getFastq() {
        return fastqPathname;
    }
}
