# Supplementary material for: Real-time analysis and visualization of nanopore metagenomic samples with MARTi
Source: Genome Res. 2025 Nov;35(11):2488–500. doi: 10.1101/gr.280550.125 (PMC12581910; doi:10.1101/gr.280550.125)
Supplement: Supplement 7 [file Supplemental_Code.zip › Supplemental_Code/MARTi-main/engine/src/main/java/uk/ac/earlham/marti/kraken2/Kraken2ClassifierItem.java]

/*
 * Author: Richard M. Leggett
 * © Copyright 2021-22 Earlham Institute
 */
package uk.ac.earlham.marti.kraken2;

/**
 *
 * @author martins
 */
public class Kraken2ClassifierItem {
    private int jobId;
    private String kraken2ProcessName;
    private String queryFile;
    private String classificationFile;
    
    public Kraken2ClassifierItem(String name, int id, String qf, String cf) {
        kraken2ProcessName = name;
        jobId = id;
        queryFile = qf;
        classificationFile = cf;
    }
    
    public int getJobId() {
        return jobId;
    }
    
    public String getQueryFile() {
        return queryFile;
    }
    
    public String getClassificationFile() {
        return classificationFile;
    }
    
}
