# Supplementary material for: Real-time analysis and visualization of nanopore metagenomic samples with MARTi
Source: Genome Res. 2025 Nov;35(11):2488–500. doi: 10.1101/gr.280550.125 (PMC12581910; doi:10.1101/gr.280550.125)
Supplement: Supplement 7 [file Supplemental_Code.zip › Supplemental_Code/MARTi-main/engine/src/main/java/uk/ac/earlham/marti/megan/MeganFilePair.java]

/*
 * Author: Richard M. Leggett
 * © Copyright 2021 Earlham Institute
 */
package uk.ac.earlham.marti.megan;

/**
 * Store BLAST and FASTA filenames associated with a MEGAN file, as well as JOB IDs.
 * 
 * @author Richard M. Leggett
 */
public class MeganFilePair {
    private String fastaFilename;
    private String blastFilename;
    private int jobId = 0;

    public MeganFilePair(String fasta, String blast, int jid) {
        fastaFilename = fasta;
        blastFilename = blast;
        jobId = jid;
    }
    
    public String getFastaFilename() {
        return fastaFilename;
    }
    
    public String getBlastFilename() {
        return blastFilename;
    }

    public int getJobId() {    
        return jobId;
    }
}
