# Supplementary material for: Real-time analysis and visualization of nanopore metagenomic samples with MARTi
Source: Genome Res. 2025 Nov;35(11):2488–500. doi: 10.1101/gr.280550.125 (PMC12581910; doi:10.1101/gr.280550.125)
Supplement: Supplement 7 [file Supplemental_Code.zip › Supplemental_Code/MARTi-main/engine/src/main/java/uk/ac/earlham/marti/schedule/JobScheduler.java]

/*
 * Author: Richard M. Leggett
 * © Copyright 2021-22 Earlham Institute
 */
package uk.ac.earlham.marti.schedule;

import uk.ac.earlham.marti.core.MARTiLog;

/**
 *
 * @author leggettr
 */
public interface JobScheduler {
    public void manageQueue(boolean abortWhenPendingJobsCompleted);
    public void setDontRunCommand();
    public void setMaxJobs(int m);
    public int getRunningJobCount();
    public int getPendingJobCount();
    public int getFailedJobCount();
    public int submitJob(String jobPrefix, String uniqueIdentifier, String[] commands, String logFilename, boolean submitJob);
    public boolean checkJobCompleted(int i);
    public boolean checkJobFailed(int i);
    public int getExitValue(int i);
    public void markJobAsFailed(int i);
    public void resubmitJobIfPossible(int i);
    public MARTiLog getSchedulerLog();
}
