# Supplementary material for: Real-time analysis and visualization of nanopore metagenomic samples with MARTi
Source: Genome Res. 2025 Nov;35(11):2488–500. doi: 10.1101/gr.280550.125 (PMC12581910; doi:10.1101/gr.280550.125)
Supplement: Supplement 7 [file Supplemental_Code.zip › Supplemental_Code/MARTi-main/engine/src/main/java/uk/ac/earlham/marti/watcher/FilePair.java]

/*
 * Author: Richard M. Leggett
 * © Copyright 2021 Earlham Institute
 */
package uk.ac.earlham.marti.watcher;

import java.io.File;

/**
 * Store file and last modified time
 * 
 * @author Richard M. Leggett
 */
class FilePair implements Comparable {
    public long t;
    public File f;

    public FilePair(File file) {
        f = file;
        t = file.lastModified();
    }

    public int compareTo(Object o) {
        long u = ((FilePair) o).t;
        return t < u ? -1 : t == u ? 0 : 1;
    }
};
