# Supplementary material for: Real-time analysis and visualization of nanopore metagenomic samples with MARTi
Source: Genome Res. 2025 Nov;35(11):2488–500. doi: 10.1101/gr.280550.125 (PMC12581910; doi:10.1101/gr.280550.125)
Supplement: Supplement 7 [file Supplemental_Code.zip › Supplemental_Code/MARTi-main/gui/output/BAMBI_P103M_400ng_RAD4_20122017/marti/BAMBI_P103M_400ng_RAD4_20122017/amr.json]

{
    "meta": {
        "martiVersion": "v0.9.15i",
        "fileWritten": "2023-11-15T10:31:27"
    },
    "amr": {
        "currentChunk": 21,
        "chunkTime": {
            "1": "15 Nov 2023 10:27:34",
            "2": "15 Nov 2023 10:27:46",
            "3": "15 Nov 2023 10:27:58",
            "4": "15 Nov 2023 10:28:10",
            "5": "15 Nov 2023 10:28:22",
            "6": "15 Nov 2023 10:28:34",
            "7": "15 Nov 2023 10:28:46",
            "8": "15 Nov 2023 10:28:58",
            "9": "15 Nov 2023 10:29:09",
            "10": "15 Nov 2023 10:29:21",
            "11": "15 Nov 2023 10:29:32",
            "12": "15 Nov 2023 10:29:44",
            "13": "15 Nov 2023 10:29:56",
            "14": "15 Nov 2023 10:30:07",
            "15": "15 Nov 2023 10:30:19",
            "16": "15 Nov 2023 10:30:30",
            "17": "15 Nov 2023 10:30:41",
            "18": "15 Nov 2023 10:30:53",
            "19": "15 Nov 2023 10:31:05",
            "20": "15 Nov 2023 10:31:16",
            "21": "15 Nov 2023 10:31:27"
        },
        "readsWithAMRHits": 301,
        "geneList": [
            {
                "cardId": "ARO:3002597",
                "name": "AAC(6')-Ie-APH(2'')-Ia bifunctional protein",
                "description": "AAC(6')-Ie-APH(2'')-Ia is an aminoglycoside acetyltransferase encoded by plasmids and transposons in S. aureus",
                "shortName": "AAC6_Ie_APH2_Ia",
                "drugClass": "aminoglycoside antibiotic",
                "geneFamily": "aminoglycoside bifunctional resistance protein",
                "resistanceMechanism": "antibiotic inactivation",
                "count": {
                    "5": 1,
                    "6": 2,
                    "7": 4,
                    "10": 5,
                    "20": 6
                },
                "averageAccuracy": {
                    "5": 91.98,
                    "6": 92.26,
                    "7": 90.69,
                    "10": 90.99,
                    "20": 90.64
                },
                "species": [
                    {
                        "name": "Bacillales",
                        "ncbiID": 1385,
                        "rank": 5,
                        "chunkCounts": {
                            "5": 1
                        },
                        "chunkPlasmidCounts": {
                        }
                    },
                    {
                        "name": "Bacilli",
                        "ncbiID": 91061,
                        "rank": 4,
                        "chunkCounts": {
                            "7": 2
                        },
                        "chunkPlasmidCounts": {
                        }
                    },
                    {
                        "name": "Bacteria",
                        "ncbiID": 2,
                        "rank": 1,
                        "chunkCounts": {
                            "6": 1,
                            "20": 2
                        },
                        "chunkPlasmidCounts": {
                            "6": 1,
                            "20": 2
                        }
                    },
                    {
                        "name": "Staphylococcus pseudintermedius",
                        "ncbiID": 283734,
                        "rank": 8,
                        "chunkCounts": {
                            "10": 1
                        },
                        "chunkPlasmidCounts": {
                        }
                    }
                ]
            },
            {
                "cardId": "ARO:3000190",
                "name": "tet(O)",
                "description": "Tet(O) is a ribosomal protection protein. It is associated with conjugative plasmids.",
                "shortName": "tet(O)",
                "drugClass": "tetracycline antibiotic",
                "geneFamily": "tetracycline-resistant ribosomal protection protein",
                "resistanceMechanism": "antibiotic target protection",
                "count": {
                    "2": 5,
                    "3": 8,
                    "4": 10,
                    "5": 13,
                    "6": 15,
                    "7": 16,
                    "8": 18,
                    "9": 22,
                    "10": 24,
                    "11": 25,
                    "13": 27,
                    "14": 32,
                    "15": 34,
                    "16": 36,
                    "17": 43,
                    "18": 45,
                    "19": 47,
                    "20": 49,
                    "21": 50
                },
                "averageAccuracy": {
                    "2": 86.33,
                    "3": 86.95,
                    "4": 86.68,
                    "5": 87.5,
                    "6": 87.7,
                    "7": 87.6,
                    "8": 87.17,
                    "9": 87.12,
                    "10": 87.35,
                    "11": 87.39,
                    "13": 87.39,
                    "14": 87.61,
                    "15": 87.58,
                    "16": 87.67,
                    "17": 88.03,
                    "18": 88.13,
                    "19": 88.28,
                    "20": 88.28,
                    "21": 88.19
                },
                "species": [
                    {
                        "name": "Streptococcus suis",
                        "ncbiID": 1307,
                        "rank": 8,
                        "chunkCounts": {
                            "6": 1
                        },
                        "chunkPlasmidCounts": {
                        }
                    },
                    {
                        "name": "Terrabacteria group",
                        "ncbiID": 1783272,
                        "rank": 0,
                        "chunkCounts": {
                            "2": 1,
                            "4": 2,
                            "9": 4,
                            "10": 5,
                            "11": 6,
                            "14": 7,
                            "15": 8,
                            "16": 10,
                            "17": 12,
                            "18": 14,
                            "19": 15,
                            "20": 16
                        },
                        "chunkPlasmidCounts": {
                            "17": 1
                        }
                    },
                    {
                        "name": "Bifidobacterium breve",
                        "ncbiID": 1685,
                        "rank": 8,
                        "chunkCounts": {
                            "2": 1,
                            "3": 2,
                            "5": 4,
                            "9": 5,
                            "13": 6,
                            "14": 8,
                            "17": 9,
                            "19": 10,
                            "20": 11
                        },
                        "chunkPlasmidCounts": {
                        }
                    },
                    {
                        "name": "Bacteria",
                        "ncbiID": 2,
                        "rank": 1,
                        "chunkCounts": {
                            "2": 3,
                            "3": 5,
                            "4": 6,
                            "5": 7,
                            "6": 8,
                            "7": 9,
                            "8": 10,
                            "9": 11,
                            "10": 12,
                            "13": 13,
                            "14": 15,
                            "15": 16,
                            "17": 20,
                            "21": 21
                        },
                        "chunkPlasmidCounts": {
                            "3": 1,
                            "4": 2,
                            "5": 3,
                            "7": 4,
                            "8": 5,
                            "9": 6,
                            "13": 7,
                            "14": 8,
                            "15": 9,
                            "17": 10,
                            "21": 11
                        }
                    },
                    {
                        "name": "Unassigned",
                        "ncbiID": -2,
                        "rank": 0,
                        "chunkCounts": {
                            "8": 1
                        },
                        "chunkPlasmidCounts": {
                        }
                    }
                ]
            },
            {
                "cardId": "ARO:3000250",
                "name": "ErmC",
                "description": "ErmC is a methyltransferase that catalyzes the methylation of A2058 of the 23S ribosomal RNA in two steps. Expression of ErmC is inducible by erythromycin. The leader peptide causes attenuation of the mRNA and stabilizes the structure preventing further translation. When erythromycin is present",
                "shortName": "ErmC",
                "drugClass": "lincosamide antibiotic;macrolide antibiotic;streptogramin A antibiotic;streptogramin B antibiotic;streptogramin antibiotic",
                "geneFamily": "Erm 23S ribosomal RNA methyltransferase",
                "resistanceMechanism": "antibiotic target alteration",
                "count": {
                    "5": 1,
                    "7": 2,
                    "21": 3
                },
                "averageAccuracy": {
                    "5": 93.63,
                    "7": 92.41,
                    "21": 93.41
                },
                "species": [
                    {
                        "name": "Staphylococcus aureus",
                        "ncbiID": 1280,
                        "rank": 8,
                        "chunkCounts": {
                            "5": 1,
                            "21": 2
                        },
                        "chunkPlasmidCounts": {
                            "5": 1,
                            "21": 2
                        }
                    },
                    {
                        "name": "Staphylococcus",
                        "ncbiID": 1279,
                        "rank": 7,
                        "chunkCounts": {
                            "7": 1
                        },
                        "chunkPlasmidCounts": {
                            "7": 1
                        }
                    }
                ]
            },
            {
                "cardId": "ARO:3003730",
                "name": "Bifidobacterium bifidum ileS conferring resistance to mupirocin",
                "description": "Bifidobacteria have an intrinsically resistant form of ileS (isoleucyl-tRNA synthetase) that confers resistance to mupirocin.",
                "shortName": "Bbif_ileS_MUP",
                "drugClass": "mupirocin-like antibiotic",
                "geneFamily": "antibiotic-resistant isoleucyl-tRNA synthetase (ileS)",
                "resistanceMechanism": "antibiotic target alteration",
                "count": {
                    "2": 4,
                    "3": 8,
                    "4": 9,
                    "5": 13,
                    "6": 17,
                    "7": 19,
                    "8": 25,
                    "9": 26,
                    "10": 29,
                    "11": 34,
                    "12": 36,
                    "13": 39,
                    "14": 40,
                    "15": 43,
                    "16": 47,
                    "17": 48,
                    "18": 53,
                    "19": 54,
                    "20": 55,
                    "21": 56
                },
                "averageAccuracy": {
                    "2": 84.55,
                    "3": 83.53,
                    "4": 83.16,
                    "5": 83.2,
                    "6": 83.33,
                    "7": 83.56,
                    "8": 83.71,
                    "9": 83.9,
                    "10": 83.91,
                    "11": 83.68,
                    "12": 83.93,
                    "13": 83.9,
                    "14": 83.98,
                    "15": 84.24,
                    "16": 84.43,
                    "17": 84.35,
                    "18": 84.2,
                    "19": 84.19,
                    "20": 84.34,
                    "21": 84.3
                },
                "species": [
                    {
                        "name": "Bifidobacterium",
                        "ncbiID": 1678,
                        "rank": 7,
                        "chunkCounts": {
                            "2": 3,
                            "3": 4,
                            "5": 5,
                            "6": 6,
                            "7": 7,
                            "8": 9,
                            "9": 10,
                            "10": 11,
                            "11": 12,
                            "12": 13,
                            "13": 14,
                            "14": 15,
                            "15": 17,
                            "16": 20,
                            "17": 21,
                            "18": 22,
                            "20": 23
                        },
                        "chunkPlasmidCounts": {
                        }
                    },
                    {
                        "name": "Bifidobacterium breve",
                        "ncbiID": 1685,
                        "rank": 8,
                        "chunkCounts": {
                            "2": 1,
                            "3": 4,
                            "4": 5,
                            "5": 8,
                            "6": 11,
                            "7": 12,
                            "8": 16,
                            "10": 18,
                            "11": 22,
                            "12": 23,
                            "13": 25,
                            "15": 26,
                            "16": 27,
                            "18": 31,
                            "19": 32,
                            "21": 33
                        },
                        "chunkPlasmidCounts": {
                        }
                    }
                ]
            },
            {
                "cardId": "ARO:3002875",
                "name": "dfrE",
                "description": "dfrE is a chromosome-encoded dihydrofolate reductase found in Enterococcus faecalis.",
                "shortName": "dfrE",
                "drugClass": "diaminopyrimidine antibiotic",
                "geneFamily": "trimethoprim resistant dihydrofolate reductase dfr",
                "resistanceMechanism": "antibiotic target replacement",
                "count": {
                    "2": 1,
                    "3": 2,
                    "6": 3,
                    "7": 4,
                    "8": 6,
                    "11": 7,
                    "12": 8,
                    "14": 10,
                    "17": 11
                },
                "averageAccuracy": {
                    "2": 90.87,
                    "3": 88.14,
                    "6": 88.72,
                    "7": 88.59,
                    "8": 88.86,
                    "11": 88.84,
                    "12": 88.45,
                    "14": 88.52,
                    "17": 88.02
                },
                "species": [
                    {
                        "name": "Enterococcus faecalis",
                        "ncbiID": 1351,
                        "rank": 8,
                        "chunkCounts": {
                            "7": 1,
                            "8": 2
                        },
                        "chunkPlasmidCounts": {
                        }
                    },
                    {
                        "name": "Bacteria",
                        "ncbiID": 2,
                        "rank": 1,
                        "chunkCounts": {
                            "2": 1,
                            "3": 2,
                            "6": 3,
                            "8": 4,
                            "11": 5,
                            "12": 6,
                            "14": 8,
                            "17": 9
                        },
                        "chunkPlasmidCounts": {
                        }
                    }
                ]
            },
            {
                "cardId": "ARO:3000300",
                "name": "lsaA",
                "description": "LsaA is an ABC-F subfamily protein expressed in Enterococcus faecalis. It confers resistance to clindamycin",
                "shortName": "lsaA",
                "drugClass": "lincosamide antibiotic;pleuromutilin antibiotic;streptogramin A antibiotic;streptogramin B antibiotic;streptogramin antibiotic",
                "geneFamily": "lsa-type ABC-F protein",
                "resistanceMechanism": "antibiotic target protection",
                "count": {
                    "3": 1,
                    "5": 5,
                    "6": 6,
                    "8": 10,
                    "10": 12,
                    "11": 16,
                    "12": 17,
                    "13": 18,
                    "14": 19,
                    "15": 20,
                    "16": 21,
                    "20": 22,
                    "21": 24
                },
                "averageAccuracy": {
                    "3": 89.98,
                    "5": 88.18,
                    "6": 87.74,
                    "8": 87.61,
                    "10": 87.74,
                    "11": 88.51,
                    "12": 88.17,
                    "13": 88.19,
                    "14": 88.37,
                    "15": 88.63,
                    "16": 88.31,
                    "20": 88.24,
                    "21": 88.22
                },
                "species": [
                    {
                        "name": "Enterococcus faecalis",
                        "ncbiID": 1351,
                        "rank": 8,
                        "chunkCounts": {
                            "3": 1,
                            "5": 5,
                            "6": 6,
                            "8": 10,
                            "10": 11,
                            "11": 15,
                            "12": 16,
                            "13": 17,
                            "14": 18,
                            "15": 19,
                            "16": 20,
                            "20": 21,
                            "21": 23
                        },
                        "chunkPlasmidCounts": {
                        }
                    },
                    {
                        "name": "Enterococcus",
                        "ncbiID": 1350,
                        "rank": 7,
                        "chunkCounts": {
                            "10": 1
                        },
                        "chunkPlasmidCounts": {
                        }
                    }
                ]
            },
            {
                "cardId": "ARO:3004480",
                "name": "Bifidobacterium adolescentis rpoB mutants conferring resistance to rifampicin",
                "description": "Bifidobacterium are antibiotic resistant probiotics are prescribed to upkeep the population beneficial bacteria in the gut microbiome. However",
                "shortName": "Bado_rpoB_RIF",
                "drugClass": "peptide antibiotic;rifamycin antibiotic",
                "geneFamily": "rifamycin-resistant beta-subunit of RNA polymerase (rpoB)",
                "resistanceMechanism": "antibiotic target alteration;antibiotic target replacement",
                "count": {
                    "2": 1,
                    "3": 2,
                    "4": 4,
                    "5": 6,
                    "6": 9,
                    "7": 12,
                    "8": 14,
                    "9": 15,
                    "10": 16,
                    "12": 19,
                    "13": 23,
                    "15": 29,
                    "16": 31,
                    "17": 35,
                    "18": 37,
                    "19": 38,
                    "20": 42,
                    "21": 44
                },
                "averageAccuracy": {
                    "2": 81.46,
                    "3": 80.94,
                    "4": 81.17,
                    "5": 82.38,
                    "6": 82.12,
                    "7": 81.82,
                    "8": 81.71,
                    "9": 81.63,
                    "10": 81.83,
                    "12": 81.68,
                    "13": 81.58,
                    "15": 81.54,
                    "16": 81.49,
                    "17": 81.55,
                    "18": 81.55,
                    "19": 81.52,
                    "20": 81.51,
                    "21": 81.45
                },
                "species": [
                    {
                        "name": "Bifidobacterium",
                        "ncbiID": 1678,
                        "rank": 7,
                        "chunkCounts": {
                            "5": 1,
                            "9": 2,
                            "12": 3,
                            "13": 4,
                            "17": 6,
                            "20": 9
                        },
                        "chunkPlasmidCounts": {
                        }
                    },
                    {
                        "name": "Bifidobacterium breve",
                        "ncbiID": 1685,
                        "rank": 8,
                        "chunkCounts": {
                            "2": 1,
                            "3": 2,
                            "4": 4,
                            "5": 5,
                            "6": 8,
                            "7": 11,
                            "8": 13,
                            "10": 14,
                            "12": 16,
                            "13": 19,
                            "15": 25,
                            "16": 27,
                            "17": 29,
                            "18": 31,
                            "19": 32,
                            "20": 33,
                            "21": 35
                        },
                        "chunkPlasmidCounts": {
                        }
                    }
                ]
            },
            {
                "cardId": "ARO:3000621",
                "name": "PC1 beta-lactamase (blaZ)",
                "description": "The blaZ beta-lactamase is found in Bacillus subtilis and Staphylococcus aureus.",
                "shortName": "PC1_blaZ",
                "drugClass": "penam",
                "geneFamily": "BlaZ beta-lactamase",
                "resistanceMechanism": "antibiotic inactivation",
                "count": {
                    "5": 1,
                    "14": 2,
                    "18": 3
                },
                "averageAccuracy": {
                    "5": 83.11,
                    "14": 85.73,
                    "18": 86.33
                },
                "species": [
                    {
                        "name": "Staphylococcus",
                        "ncbiID": 1279,
                        "rank": 7,
                        "chunkCounts": {
                            "5": 1,
                            "14": 2,
                            "18": 3
                        },
                        "chunkPlasmidCounts": {
                            "14": 1,
                            "18": 2
                        }
                    }
                ]
            },
            {
                "cardId": "ARO:3002865",
                "name": "dfrC",
                "description": "dfrC is a chromosome-encoded dihydrofolate reductase found in Staphylococcus aureus.",
                "shortName": "dfrC",
                "drugClass": "diaminopyrimidine antibiotic",
                "geneFamily": "trimethoprim resistant dihydrofolate reductase dfr",
                "resistanceMechanism": "antibiotic target replacement",
                "count": {
                    "3": 1
                },
                "averageAccuracy": {
                    "3": 84.1
                },
                "species": [
                    {
                        "name": "Staphylococcus epidermidis",
                        "ncbiID": 1282,
                        "rank": 8,
                        "chunkCounts": {
                            "3": 1
                        },
                        "chunkPlasmidCounts": {
                        }
                    }
                ]
            },
            {
                "cardId": "ARO:3007119",
                "name": "tet(O/32/O)",
                "description": "Tet(O/32/O) is a mosaic tetracycline resistance gene and ribosomal protection protein.",
                "shortName": "tet(O/32/O)",
                "drugClass": "tetracycline antibiotic",
                "geneFamily": "tetracycline-resistant ribosomal protection protein",
                "resistanceMechanism": "antibiotic target protection",
                "count": {
                    "10": 1,
                    "11": 3,
                    "12": 4,
                    "15": 5,
                    "17": 6
                },
                "averageAccuracy": {
                    "10": 85.33,
                    "11": 87.54,
                    "12": 88.59,
                    "15": 88.24,
                    "17": 88.76
                },
                "species": [
                    {
                        "name": "Bacillota",
                        "ncbiID": 1239,
                        "rank": 3,
                        "chunkCounts": {
                            "11": 1
                        },
                        "chunkPlasmidCounts": {
                        }
                    },
                    {
                        "name": "Terrabacteria group",
                        "ncbiID": 1783272,
                        "rank": 0,
                        "chunkCounts": {
                            "10": 1,
                            "11": 2,
                            "17": 3
                        },
                        "chunkPlasmidCounts": {
                        }
                    },
                    {
                        "name": "Bifidobacterium breve",
                        "ncbiID": 1685,
                        "rank": 8,
                        "chunkCounts": {
                            "12": 1,
                            "15": 2
                        },
                        "chunkPlasmidCounts": {
                        }
                    }
                ]
            },
            {
                "cardId": "ARO:3000186",
                "name": "tet(M)",
                "description": "Tet(M) is a ribosomal protection protein that confers tetracycline resistance. It is found on transposable DNA elements and its horizontal transfer between bacterial species has been documented.",
                "shortName": "tet(M)",
                "drugClass": "tetracycline antibiotic",
                "geneFamily": "tetracycline-resistant ribosomal protection protein",
                "resistanceMechanism": "antibiotic target protection",
                "count": {
                    "8": 1,
                    "10": 2,
                    "11": 3,
                    "12": 4,
                    "13": 5,
                    "14": 6,
                    "15": 7,
                    "16": 9,
                    "20": 10,
                    "21": 11
                },
                "averageAccuracy": {
                    "8": 86.67,
                    "10": 84.88,
                    "11": 86.49,
                    "12": 86.36,
                    "13": 86.53,
                    "14": 85.96,
                    "15": 86.45,
                    "16": 86.18,
                    "20": 86.43,
                    "21": 86.64
                },
                "species": [
                    {
                        "name": "Bacillota",
                        "ncbiID": 1239,
                        "rank": 3,
                        "chunkCounts": {
                            "13": 1,
                            "15": 2
                        },
                        "chunkPlasmidCounts": {
                            "13": 1
                        }
                    },
                    {
                        "name": "Bacilli",
                        "ncbiID": 91061,
                        "rank": 4,
                        "chunkCounts": {
                            "8": 1,
                            "10": 2,
                            "12": 3,
                            "16": 5,
                            "21": 6
                        },
                        "chunkPlasmidCounts": {
                        }
                    },
                    {
                        "name": "Lactobacillales",
                        "ncbiID": 186826,
                        "rank": 5,
                        "chunkCounts": {
                            "20": 1
                        },
                        "chunkPlasmidCounts": {
                        }
                    },
                    {
                        "name": "Bacteria",
                        "ncbiID": 2,
                        "rank": 1,
                        "chunkCounts": {
                            "14": 1
                        },
                        "chunkPlasmidCounts": {
                        }
                    },
                    {
                        "name": "uncultured bacterium",
                        "ncbiID": 77133,
                        "rank": 8,
                        "chunkCounts": {
                            "11": 1
                        },
                        "chunkPlasmidCounts": {
                        }
                    }
                ]
            },
            {
                "cardId": "ARO:3007122",
                "name": "tet(O/W/32/O)",
                "description": "Tet(O/W/32/O) is a mosaic tetracycline resistance gene and ribosomal protection protein.",
                "shortName": "tet(O/W/32/O)",
                "drugClass": "tetracycline antibiotic",
                "geneFamily": "tetracycline-resistant ribosomal protection protein",
                "resistanceMechanism": "antibiotic target protection",
                "count": {
                    "3": 1
                },
                "averageAccuracy": {
                    "3": 83.85
                },
                "species": [
                    {
                        "name": "Bifidobacterium breve",
                        "ncbiID": 1685,
                        "rank": 8,
                        "chunkCounts": {
                            "3": 1
                        },
                        "chunkPlasmidCounts": {
                        }
                    }
                ]
            },
            {
                "cardId": "ARO:3000251",
                "name": "msrA",
                "description": "MsrA is an ABC-F subfamily ribosomal protection protein expressed in Staphylococcus species which confers resistance to erythromycin and streptogramin B antibiotics through antibiotic target protection mechanisms. It is associated with plasmid DNA.",
                "shortName": "msrA",
                "drugClass": "macrolide antibiotic;streptogramin B antibiotic;streptogramin antibiotic",
                "geneFamily": "msr-type ABC-F protein",
                "resistanceMechanism": "antibiotic target protection",
                "count": {
                    "15": 1
                },
                "averageAccuracy": {
                    "15": 85.52
                },
                "species": [
                    {
                        "name": "Staphylococcus aureus",
                        "ncbiID": 1280,
                        "rank": 8,
                        "chunkCounts": {
                            "15": 1
                        },
                        "chunkPlasmidCounts": {
                            "15": 1
                        }
                    }
                ]
            },
            {
                "cardId": "ARO:3003551",
                "name": "emeA",
                "description": "A multidrug efflux pump from Enterococcus faecalis. There exist efflux activity of several antimicrobial agents such as DAPI",
                "shortName": "emeA",
                "drugClass": "disinfecting agents and antiseptics",
                "geneFamily": "multidrug and toxic compound extrusion (MATE) transporter",
                "resistanceMechanism": "antibiotic efflux",
                "count": {
                    "1": 1,
                    "2": 2,
                    "4": 3,
                    "6": 5,
                    "9": 7,
                    "11": 10,
                    "12": 12,
                    "14": 13,
                    "17": 16,
                    "18": 17,
                    "20": 20
                },
                "averageAccuracy": {
                    "1": 82.23,
                    "2": 81.59,
                    "4": 84.99,
                    "6": 87.23,
                    "9": 87.14,
                    "11": 87.5,
                    "12": 86.87,
                    "14": 86.61,
                    "17": 86.8,
                    "18": 86.72,
                    "20": 87.2
                },
                "species": [
                    {
                        "name": "Enterococcus faecalis",
                        "ncbiID": 1351,
                        "rank": 8,
                        "chunkCounts": {
                            "1": 1,
                            "2": 2,
                            "4": 3,
                            "6": 5,
                            "9": 7,
                            "11": 10,
                            "12": 12,
                            "14": 13,
                            "17": 16,
                            "18": 17,
                            "20": 20
                        },
                        "chunkPlasmidCounts": {
                        }
                    }
                ]
            },
            {
                "cardId": "ARO:3003948",
                "name": "efrA",
                "description": "efrA is a part of the EfrAB efflux pump",
                "shortName": "efrA",
                "drugClass": "fluoroquinolone antibiotic;macrolide antibiotic;rifamycin antibiotic",
                "geneFamily": "ATP-binding cassette (ABC) antibiotic efflux pump",
                "resistanceMechanism": "antibiotic efflux",
                "count": {
                    "2": 3,
                    "6": 5,
                    "8": 6,
                    "10": 7,
                    "13": 8,
                    "14": 11,
                    "15": 12,
                    "18": 13,
                    "19": 14,
                    "20": 16,
                    "21": 18
                },
                "averageAccuracy": {
                    "2": 89.23,
                    "6": 90.83,
                    "8": 89.19,
                    "10": 89.05,
                    "13": 88.51,
                    "14": 88.36,
                    "15": 88.16,
                    "18": 88.36,
                    "19": 88.23,
                    "20": 88.47,
                    "21": 88.28
                },
                "species": [
                    {
                        "name": "Enterococcus faecalis",
                        "ncbiID": 1351,
                        "rank": 8,
                        "chunkCounts": {
                            "2": 3,
                            "6": 5,
                            "8": 6,
                            "10": 7,
                            "13": 8,
                            "14": 11,
                            "15": 12,
                            "18": 13,
                            "19": 14,
                            "20": 16,
                            "21": 18
                        },
                        "chunkPlasmidCounts": {
                        }
                    }
                ]
            },
            {
                "cardId": "ARO:3003949",
                "name": "efrB",
                "description": "efrB is a part of the EfrAB efflux pump",
                "shortName": "efrB",
                "drugClass": "fluoroquinolone antibiotic;macrolide antibiotic;rifamycin antibiotic",
                "geneFamily": "ATP-binding cassette (ABC) antibiotic efflux pump",
                "resistanceMechanism": "antibiotic efflux",
                "count": {
                    "3": 1,
                    "4": 3,
                    "6": 4,
                    "8": 6,
                    "12": 7,
                    "13": 9,
                    "14": 10,
                    "15": 11,
                    "18": 13,
                    "19": 15,
                    "20": 17
                },
                "averageAccuracy": {
                    "3": 89.24,
                    "4": 89.01,
                    "6": 88.76,
                    "8": 88.99,
                    "12": 89.56,
                    "13": 88.88,
                    "14": 88.8,
                    "15": 88.68,
                    "18": 88.83,
                    "19": 88.93,
                    "20": 88.88
                },
                "species": [
                    {
                        "name": "Enterococcus faecalis",
                        "ncbiID": 1351,
                        "rank": 8,
                        "chunkCounts": {
                            "3": 1,
                            "4": 3,
                            "6": 4,
                            "8": 6,
                            "12": 7,
                            "13": 8,
                            "14": 9,
                            "15": 10,
                            "18": 12,
                            "19": 14,
                            "20": 16
                        },
                        "chunkPlasmidCounts": {
                        }
                    },
                    {
                        "name": "Enterococcus",
                        "ncbiID": 1350,
                        "rank": 7,
                        "chunkCounts": {
                            "13": 1
                        },
                        "chunkPlasmidCounts": {
                        }
                    }
                ]
            },
            {
                "cardId": "ARO:3000617",
                "name": "mecA",
                "description": "A foreign PBP2a acquired by lateral gene transfer that is able to perform peptidoglycan synthesis in the presence of beta-lactams.",
                "shortName": "mecA",
                "drugClass": "carbapenem;cephalosporin;cephamycin;monobactam;penam",
                "geneFamily": "methicillin resistant PBP2",
                "resistanceMechanism": "antibiotic target replacement",
                "count": {
                    "15": 1
                },
                "averageAccuracy": {
                    "15": 90.69
                },
                "species": [
                    {
                        "name": "Staphylococcus",
                        "ncbiID": 1279,
                        "rank": 7,
                        "chunkCounts": {
                            "15": 1
                        },
                        "chunkPlasmidCounts": {
                        }
                    }
                ]
            },
            {
                "cardId": "ARO:3003046",
                "name": "qacA",
                "description": "qacA is a subunit of the qac multidrug efflux pump.",
                "shortName": "qacA",
                "drugClass": "fluoroquinolone antibiotic",
                "geneFamily": "major facilitator superfamily (MFS) antibiotic efflux pump",
                "resistanceMechanism": "antibiotic efflux",
                "count": {
                    "10": 1
                },
                "averageAccuracy": {
                    "10": 90.03
                },
                "species": [
                    {
                        "name": "Staphylococcus aureus",
                        "ncbiID": 1280,
                        "rank": 8,
                        "chunkCounts": {
                            "10": 1
                        },
                        "chunkPlasmidCounts": {
                        }
                    }
                ]
            },
            {
                "cardId": "ARO:3000391",
                "name": "norA",
                "description": "NorA is a multidrug efflux pump in Staphylococcus aureus that confers resistance to fluoroquinolones and other structurally unrelated antibiotics like acriflavine. It shares 30% similarity with NorA",
                "shortName": "norA",
                "drugClass": "disinfecting agents and antiseptics;fluoroquinolone antibiotic",
                "geneFamily": "major facilitator superfamily (MFS) antibiotic efflux pump",
                "resistanceMechanism": "antibiotic efflux",
                "count": {
                    "7": 1,
                    "9": 2,
                    "16": 3
                },
                "averageAccuracy": {
                    "7": 91.23,
                    "9": 88.11,
                    "16": 88.19
                },
                "species": [
                    {
                        "name": "Staphylococcus epidermidis",
                        "ncbiID": 1282,
                        "rank": 8,
                        "chunkCounts": {
                            "7": 1,
                            "9": 2,
                            "16": 3
                        },
                        "chunkPlasmidCounts": {
                        }
                    }
                ]
            },
            {
                "cardId": "ARO:3007123",
                "name": "tet(O/W/O)",
                "description": "Tet(O/W/O) is a mosaic tetracycline resistance gene and ribosomal protection protein.",
                "shortName": "tet(O/W/O)",
                "drugClass": "tetracycline antibiotic",
                "geneFamily": "tetracycline-resistant ribosomal protection protein",
                "resistanceMechanism": "antibiotic target protection",
                "count": {
                    "3": 1,
                    "4": 2,
                    "5": 3,
                    "7": 4,
                    "8": 5,
                    "9": 6,
                    "12": 8,
                    "14": 10,
                    "15": 11,
                    "16": 12,
                    "18": 13,
                    "21": 15
                },
                "averageAccuracy": {
                    "3": 80.49,
                    "4": 86.33,
                    "5": 87.85,
                    "7": 88.67,
                    "8": 88.92,
                    "9": 89.59,
                    "12": 88.57,
                    "14": 89.06,
                    "15": 88.9,
                    "16": 89.31,
                    "18": 89.8,
                    "21": 89.57
                },
                "species": [
                    {
                        "name": "Terrabacteria group",
                        "ncbiID": 1783272,
                        "rank": 0,
                        "chunkCounts": {
                            "5": 1,
                            "9": 2,
                            "12": 3,
                            "14": 4,
                            "18": 5
                        },
                        "chunkPlasmidCounts": {
                            "14": 1
                        }
                    },
                    {
                        "name": "Bacteria",
                        "ncbiID": 2,
                        "rank": 1,
                        "chunkCounts": {
                            "8": 1,
                            "12": 2,
                            "14": 3,
                            "15": 4,
                            "21": 5
                        },
                        "chunkPlasmidCounts": {
                            "21": 1
                        }
                    },
                    {
                        "name": "Bifidobacterium breve",
                        "ncbiID": 1685,
                        "rank": 8,
                        "chunkCounts": {
                            "3": 1,
                            "4": 2,
                            "7": 3,
                            "16": 4,
                            "21": 5
                        },
                        "chunkPlasmidCounts": {
                        }
                    }
                ]
            },
            {
                "cardId": "ARO:3007120",
                "name": "tet(O/M/O)",
                "description": "Tet(O/M/O) is a mosaic tetracycline resistance gene and ribosomal protection protein.",
                "shortName": "tet(O/M/O)",
                "drugClass": "tetracycline antibiotic",
                "geneFamily": "tetracycline-resistant ribosomal protection protein",
                "resistanceMechanism": "antibiotic target protection",
                "count": {
                    "3": 1,
                    "4": 2,
                    "5": 5,
                    "10": 6,
                    "11": 7,
                    "14": 8,
                    "15": 9,
                    "16": 10,
                    "18": 14,
                    "19": 15,
                    "20": 16
                },
                "averageAccuracy": {
                    "3": 90.84,
                    "4": 90.16,
                    "5": 88.55,
                    "10": 88.27,
                    "11": 89.09,
                    "14": 89.27,
                    "15": 89.09,
                    "16": 89.33,
                    "18": 87.87,
                    "19": 87.6,
                    "20": 88.06
                },
                "species": [
                    {
                        "name": "Streptococcus suis",
                        "ncbiID": 1307,
                        "rank": 8,
                        "chunkCounts": {
                            "19": 1
                        },
                        "chunkPlasmidCounts": {
                        }
                    },
                    {
                        "name": "Terrabacteria group",
                        "ncbiID": 1783272,
                        "rank": 0,
                        "chunkCounts": {
                            "5": 1,
                            "10": 2,
                            "11": 3,
                            "15": 4
                        },
                        "chunkPlasmidCounts": {
                        }
                    },
                    {
                        "name": "Bifidobacterium breve",
                        "ncbiID": 1685,
                        "rank": 8,
                        "chunkCounts": {
                            "4": 1,
                            "5": 2,
                            "14": 3,
                            "18": 4
                        },
                        "chunkPlasmidCounts": {
                        }
                    },
                    {
                        "name": "Bacteria",
                        "ncbiID": 2,
                        "rank": 1,
                        "chunkCounts": {
                            "3": 1,
                            "5": 2,
                            "16": 3,
                            "18": 6,
                            "20": 7
                        },
                        "chunkPlasmidCounts": {
                            "5": 1
                        }
                    }
                ]
            },
            {
                "cardId": "ARO:3003047",
                "name": "qacB",
                "description": "qacB is a subunit of the qac multidrug efflux pump.",
                "shortName": "qacB",
                "drugClass": "fluoroquinolone antibiotic",
                "geneFamily": "major facilitator superfamily (MFS) antibiotic efflux pump",
                "resistanceMechanism": "antibiotic efflux",
                "count": {
                    "16": 1
                },
                "averageAccuracy": {
                    "16": 84.38
                },
                "species": [
                    {
                        "name": "Staphylococcus aureus",
                        "ncbiID": 1280,
                        "rank": 8,
                        "chunkCounts": {
                            "16": 1
                        },
                        "chunkPlasmidCounts": {
                        }
                    }
                ]
            }
        ]
    }
}
