# Supplementary material for: Real-time analysis and visualization of nanopore metagenomic samples with MARTi
Source: Genome Res. 2025 Nov;35(11):2488–500. doi: 10.1101/gr.280550.125 (PMC12581910; doi:10.1101/gr.280550.125)
Supplement: Supplement 7 [file Supplemental_Code.zip › Supplemental_Code/MARTi-main/gui/output/BAMBI_P103M_400ng_RAD4_20122017/marti/BAMBI_P103M_400ng_RAD4_20122017/tree_ms0.0.json]

{
    "meta": {
        "martiVersion": "v0.9.15i",
        "fileWritten": "2023-11-15T10:31:18",
        "blastFiles": {
            "0": "/ei/scratch/projects/5/58b53cc8-0806-49c9-8b45-1b0721a3766b/marti_output/marc_and_bambi/BAMBI_P103M_400ng_RAD4_20122017/megablast_nt/BAMBI_P103M_400ng_RAD4_filtered_20.txt.gz",
            "1": "/ei/scratch/projects/5/58b53cc8-0806-49c9-8b45-1b0721a3766b/marti_output/marc_and_bambi/BAMBI_P103M_400ng_RAD4_20122017/megablast_nt/BAMBI_P103M_400ng_RAD4_filtered_19.txt.gz",
            "2": "/ei/scratch/projects/5/58b53cc8-0806-49c9-8b45-1b0721a3766b/marti_output/marc_and_bambi/BAMBI_P103M_400ng_RAD4_20122017/megablast_nt/BAMBI_P103M_400ng_RAD4_filtered_18.txt.gz",
            "3": "/ei/scratch/projects/5/58b53cc8-0806-49c9-8b45-1b0721a3766b/marti_output/marc_and_bambi/BAMBI_P103M_400ng_RAD4_20122017/megablast_nt/BAMBI_P103M_400ng_RAD4_filtered_17.txt.gz",
            "4": "/ei/scratch/projects/5/58b53cc8-0806-49c9-8b45-1b0721a3766b/marti_output/marc_and_bambi/BAMBI_P103M_400ng_RAD4_20122017/megablast_nt/BAMBI_P103M_400ng_RAD4_filtered_16.txt.gz",
            "5": "/ei/scratch/projects/5/58b53cc8-0806-49c9-8b45-1b0721a3766b/marti_output/marc_and_bambi/BAMBI_P103M_400ng_RAD4_20122017/megablast_nt/BAMBI_P103M_400ng_RAD4_filtered_15.txt.gz",
            "6": "/ei/scratch/projects/5/58b53cc8-0806-49c9-8b45-1b0721a3766b/marti_output/marc_and_bambi/BAMBI_P103M_400ng_RAD4_20122017/megablast_nt/BAMBI_P103M_400ng_RAD4_filtered_14.txt.gz",
            "7": "/ei/scratch/projects/5/58b53cc8-0806-49c9-8b45-1b0721a3766b/marti_output/marc_and_bambi/BAMBI_P103M_400ng_RAD4_20122017/megablast_nt/BAMBI_P103M_400ng_RAD4_filtered_13.txt.gz",
            "8": "/ei/scratch/projects/5/58b53cc8-0806-49c9-8b45-1b0721a3766b/marti_output/marc_and_bambi/BAMBI_P103M_400ng_RAD4_20122017/megablast_nt/BAMBI_P103M_400ng_RAD4_filtered_12.txt.gz",
            "9": "/ei/scratch/projects/5/58b53cc8-0806-49c9-8b45-1b0721a3766b/marti_output/marc_and_bambi/BAMBI_P103M_400ng_RAD4_20122017/megablast_nt/BAMBI_P103M_400ng_RAD4_filtered_11.txt.gz",
            "10": "/ei/scratch/projects/5/58b53cc8-0806-49c9-8b45-1b0721a3766b/marti_output/marc_and_bambi/BAMBI_P103M_400ng_RAD4_20122017/megablast_nt/BAMBI_P103M_400ng_RAD4_filtered_10.txt.gz",
            "11": "/ei/scratch/projects/5/58b53cc8-0806-49c9-8b45-1b0721a3766b/marti_output/marc_and_bambi/BAMBI_P103M_400ng_RAD4_20122017/megablast_nt/BAMBI_P103M_400ng_RAD4_filtered_9.txt.gz",
            "12": "/ei/scratch/projects/5/58b53cc8-0806-49c9-8b45-1b0721a3766b/marti_output/marc_and_bambi/BAMBI_P103M_400ng_RAD4_20122017/megablast_nt/BAMBI_P103M_400ng_RAD4_filtered_8.txt.gz",
            "13": "/ei/scratch/projects/5/58b53cc8-0806-49c9-8b45-1b0721a3766b/marti_output/marc_and_bambi/BAMBI_P103M_400ng_RAD4_20122017/megablast_nt/BAMBI_P103M_400ng_RAD4_filtered_7.txt.gz",
            "14": "/ei/scratch/projects/5/58b53cc8-0806-49c9-8b45-1b0721a3766b/marti_output/marc_and_bambi/BAMBI_P103M_400ng_RAD4_20122017/megablast_nt/BAMBI_P103M_400ng_RAD4_filtered_6.txt.gz",
            "15": "/ei/scratch/projects/5/58b53cc8-0806-49c9-8b45-1b0721a3766b/marti_output/marc_and_bambi/BAMBI_P103M_400ng_RAD4_20122017/megablast_nt/BAMBI_P103M_400ng_RAD4_filtered_5.txt.gz",
            "16": "/ei/scratch/projects/5/58b53cc8-0806-49c9-8b45-1b0721a3766b/marti_output/marc_and_bambi/BAMBI_P103M_400ng_RAD4_20122017/megablast_nt/BAMBI_P103M_400ng_RAD4_filtered_4.txt.gz",
            "17": "/ei/scratch/projects/5/58b53cc8-0806-49c9-8b45-1b0721a3766b/marti_output/marc_and_bambi/BAMBI_P103M_400ng_RAD4_20122017/megablast_nt/BAMBI_P103M_400ng_RAD4_filtered_3.txt.gz",
            "18": "/ei/scratch/projects/5/58b53cc8-0806-49c9-8b45-1b0721a3766b/marti_output/marc_and_bambi/BAMBI_P103M_400ng_RAD4_20122017/megablast_nt/BAMBI_P103M_400ng_RAD4_filtered_2.txt.gz",
            "19": "/ei/scratch/projects/5/58b53cc8-0806-49c9-8b45-1b0721a3766b/marti_output/marc_and_bambi/BAMBI_P103M_400ng_RAD4_20122017/megablast_nt/BAMBI_P103M_400ng_RAD4_filtered_1.txt.gz",
            "20": "/ei/scratch/projects/5/58b53cc8-0806-49c9-8b45-1b0721a3766b/marti_output/marc_and_bambi/BAMBI_P103M_400ng_RAD4_20122017/megablast_nt/BAMBI_P103M_400ng_RAD4_filtered_0.txt.gz"
        }
    },
    "tree": {
        "name": "root",
        "rank": 0,
        "ncbiRank": "no rank",
        "ncbiID": 1,
        "value": 667,
        "summedValue": 101094,
        "yield": 823595,
        "summedYield": 148120167,
        "children": [
            {
                "name": "Viruses",
                "rank": 1,
                "ncbiRank": "superkingdom",
                "ncbiID": 10239,
                "value": 0,
                "summedValue": 3,
                "yield": 0,
                "summedYield": 7019,
                "children": [
                    {
                        "name": "unclassified bacterial viruses",
                        "rank": 0,
                        "ncbiRank": "no rank",
                        "ncbiID": 12333,
                        "value": 0,
                        "summedValue": 1,
                        "yield": 0,
                        "summedYield": 599,
                        "children": [
                            {
                                "name": "Streptococcus satellite phage Javan368",
                                "rank": 8,
                                "ncbiRank": "species",
                                "ncbiID": 2558664,
                                "value": 1,
                                "summedValue": 1,
                                "yield": 599,
                                "summedYield": 599,
                                "children": [
                                ]
                            }
                        ]
                    },
                    {
                        "name": "Duplodnaviria",
                        "rank": 0,
                        "ncbiRank": "clade",
                        "ncbiID": 2731341,
                        "value": 0,
                        "summedValue": 2,
                        "yield": 0,
                        "summedYield": 6420,
                        "children": [
                            {
                                "name": "Heunggongvirae",
                                "rank": 2,
                                "ncbiRank": "kingdom",
                                "ncbiID": 2731360,
                                "value": 0,
                                "summedValue": 2,
                                "yield": 0,
                                "summedYield": 6420,
                                "children": [
                                    {
                                        "name": "Uroviricota",
                                        "rank": 3,
                                        "ncbiRank": "phylum",
                                        "ncbiID": 2731618,
                                        "value": 0,
                                        "summedValue": 2,
                                        "yield": 0,
                                        "summedYield": 6420,
                                        "children": [
                                            {
                                                "name": "Caudoviricetes",
                                                "rank": 4,
                                                "ncbiRank": "class",
                                                "ncbiID": 2731619,
                                                "value": 0,
                                                "summedValue": 2,
                                                "yield": 0,
                                                "summedYield": 6420,
                                                "children": [
                                                    {
                                                        "name": "unclassified Caudoviricetes",
                                                        "rank": 0,
                                                        "ncbiRank": "no rank",
                                                        "ncbiID": 2788787,
                                                        "value": 0,
                                                        "summedValue": 2,
                                                        "yield": 0,
                                                        "summedYield": 6420,
                                                        "children": [
                                                            {
                                                                "name": "Caudoviricetes sp.",
                                                                "rank": 8,
                                                                "ncbiRank": "species",
                                                                "ncbiID": 2832643,
                                                                "value": 2,
                                                                "summedValue": 2,
                                                                "yield": 6420,
                                                                "summedYield": 6420,
                                                                "children": [
                                                                ]
                                                            }
                                                        ]
                                                    }
                                                ]
                                            }
                                        ]
                                    }
                                ]
                            }
                        ]
                    }
                ]
            },
            {
                "name": "cellular organisms",
                "rank": 0,
                "ncbiRank": "no rank",
                "ncbiID": 131567,
                "value": 1,
                "summedValue": 97934,
                "yield": 517,
                "summedYield": 144886556,
                "children": [
                    {
                        "name": "Bacteria",
                        "rank": 1,
                        "ncbiRank": "superkingdom",
                        "ncbiID": 2,
                        "value": 2252,
                        "summedValue": 97929,
                        "yield": 2202751,
                        "summedYield": 144880086,
                        "children": [
                            {
                                "name": "Campylobacterota",
                                "rank": 3,
                                "ncbiRank": "phylum",
                                "ncbiID": 29547,
                                "value": 0,
                                "summedValue": 1,
                                "yield": 0,
                                "summedYield": 2880,
                                "children": [
                                    {
                                        "name": "Epsilonproteobacteria",
                                        "rank": 4,
                                        "ncbiRank": "class",
                                        "ncbiID": 3031852,
                                        "value": 0,
                                        "summedValue": 1,
                                        "yield": 0,
                                        "summedYield": 2880,
                                        "children": [
                                            {
                                                "name": "Campylobacterales",
                                                "rank": 5,
                                                "ncbiRank": "order",
                                                "ncbiID": 213849,
                                                "value": 0,
                                                "summedValue": 1,
                                                "yield": 0,
                                                "summedYield": 2880,
                                                "children": [
                                                    {
                                                        "name": "Campylobacteraceae",
                                                        "rank": 6,
                                                        "ncbiRank": "family",
                                                        "ncbiID": 72294,
                                                        "value": 0,
                                                        "summedValue": 1,
                                                        "yield": 0,
                                                        "summedYield": 2880,
                                                        "children": [
                                                            {
                                                                "name": "Campylobacter",
                                                                "rank": 7,
                                                                "ncbiRank": "genus",
                                                                "ncbiID": 194,
                                                                "value": 1,
                                                                "summedValue": 1,
                                                                "yield": 2880,
                                                                "summedYield": 2880,
                                                                "children": [
                                                                ]
                                                            }
                                                        ]
                                                    }
                                                ]
                                            }
                                        ]
                                    }
                                ]
                            },
                            {
                                "name": "environmental samples",
                                "rank": 0,
                                "ncbiRank": "no rank",
                                "ncbiID": 48479,
                                "value": 0,
                                "summedValue": 3,
                                "yield": 0,
                                "summedYield": 3493,
                                "children": [
                                    {
                                        "name": "uncultured bacterium",
                                        "rank": 8,
                                        "ncbiRank": "species",
                                        "ncbiID": 77133,
                                        "value": 3,
                                        "summedValue": 3,
                                        "yield": 3493,
                                        "summedYield": 3493,
                                        "children": [
                                        ]
                                    }
                                ]
                            },
                            {
                                "name": "Terrabacteria group",
                                "rank": 0,
                                "ncbiRank": "clade",
                                "ncbiID": 1783272,
                                "value": 20,
                                "summedValue": 95673,
                                "yield": 22070,
                                "summedYield": 142670962,
                                "children": [
                                    {
                                        "name": "Bacillota",
                                        "rank": 3,
                                        "ncbiRank": "phylum",
                                        "ncbiID": 1239,
                                        "value": 19,
                                        "summedValue": 26338,
                                        "yield": 23475,
                                        "summedYield": 38242012,
                                        "children": [
                                            {
                                                "name": "Bacilli",
                                                "rank": 4,
                                                "ncbiRank": "class",
                                                "ncbiID": 91061,
                                                "value": 170,
                                                "summedValue": 26319,
                                                "yield": 238722,
                                                "summedYield": 38218537,
                                                "children": [
                                                    {
                                                        "name": "Bacillales",
                                                        "rank": 5,
                                                        "ncbiRank": "order",
                                                        "ncbiID": 1385,
                                                        "value": 13,
                                                        "summedValue": 3714,
                                                        "yield": 20062,
                                                        "summedYield": 5045515,
                                                        "children": [
                                                            {
                                                                "name": "Staphylococcaceae",
                                                                "rank": 6,
                                                                "ncbiRank": "family",
                                                                "ncbiID": 90964,
                                                                "value": 5,
                                                                "summedValue": 3615,
                                                                "yield": 3544,
                                                                "summedYield": 4902586,
                                                                "children": [
                                                                    {
                                                                        "name": "Staphylococcus",
                                                                        "rank": 7,
                                                                        "ncbiRank": "genus",
                                                                        "ncbiID": 1279,
                                                                        "value": 183,
                                                                        "summedValue": 3610,
                                                                        "yield": 227185,
                                                                        "summedYield": 4899042,
                                                                        "children": [
                                                                            {
                                                                                "name": "Staphylococcus aureus",
                                                                                "rank": 8,
                                                                                "ncbiRank": "species",
                                                                                "ncbiID": 1280,
                                                                                "value": 18,
                                                                                "summedValue": 18,
                                                                                "yield": 28220,
                                                                                "summedYield": 28220,
                                                                                "children": [
                                                                                ]
                                                                            },
                                                                            {
                                                                                "name": "Staphylococcus epidermidis",
                                                                                "rank": 8,
                                                                                "ncbiRank": "species",
                                                                                "ncbiID": 1282,
                                                                                "value": 2075,
                                                                                "summedValue": 2075,
                                                                                "yield": 2832640,
                                                                                "summedYield": 2832640,
                                                                                "children": [
                                                                                ]
                                                                            },
                                                                            {
                                                                                "name": "Staphylococcus haemolyticus",
                                                                                "rank": 8,
                                                                                "ncbiRank": "species",
                                                                                "ncbiID": 1283,
                                                                                "value": 1060,
                                                                                "summedValue": 1060,
                                                                                "yield": 1428388,
                                                                                "summedYield": 1428388,
                                                                                "children": [
                                                                                ]
                                                                            },
                                                                            {
                                                                                "name": "Staphylococcus hominis",
                                                                                "rank": 8,
                                                                                "ncbiRank": "species",
                                                                                "ncbiID": 1290,
                                                                                "value": 1,
                                                                                "summedValue": 1,
                                                                                "yield": 1347,
                                                                                "summedYield": 1347,
                                                                                "children": [
                                                                                ]
                                                                            },
                                                                            {
                                                                                "name": "Staphylococcus lugdunensis",
                                                                                "rank": 8,
                                                                                "ncbiRank": "species",
                                                                                "ncbiID": 28035,
                                                                                "value": 269,
                                                                                "summedValue": 269,
                                                                                "yield": 377930,
                                                                                "summedYield": 377930,
                                                                                "children": [
                                                                                ]
                                                                            },
                                                                            {
                                                                                "name": "Staphylococcus caprae",
                                                                                "rank": 8,
                                                                                "ncbiRank": "species",
                                                                                "ncbiID": 29380,
                                                                                "value": 2,
                                                                                "summedValue": 2,
                                                                                "yield": 1953,
                                                                                "summedYield": 1953,
                                                                                "children": [
                                                                                ]
                                                                            },
                                                                            {
                                                                                "name": "Staphylococcus intermedius group",
                                                                                "rank": 7,
                                                                                "ncbiRank": "species group",
                                                                                "ncbiID": 2815305,
                                                                                "value": 0,
                                                                                "summedValue": 2,
                                                                                "yield": 0,
                                                                                "summedYield": 1379,
                                                                                "children": [
                                                                                    {
                                                                                        "name": "Staphylococcus pseudintermedius",
                                                                                        "rank": 8,
                                                                                        "ncbiRank": "species",
                                                                                        "ncbiID": 283734,
                                                                                        "value": 2,
                                                                                        "summedValue": 2,
                                                                                        "yield": 1379,
                                                                                        "summedYield": 1379,
                                                                                        "children": [
                                                                                        ]
                                                                                    }
                                                                                ]
                                                                            }
                                                                        ]
                                                                    }
                                                                ]
                                                            },
                                                            {
                                                                "name": "Bacillaceae",
                                                                "rank": 6,
                                                                "ncbiRank": "family",
                                                                "ncbiID": 186817,
                                                                "value": 16,
                                                                "summedValue": 35,
                                                                "yield": 25922,
                                                                "summedYield": 50995,
                                                                "children": [
                                                                    {
                                                                        "name": "Bacillus",
                                                                        "rank": 7,
                                                                        "ncbiRank": "genus",
                                                                        "ncbiID": 1386,
                                                                        "value": 0,
                                                                        "summedValue": 14,
                                                                        "yield": 0,
                                                                        "summedYield": 20470,
                                                                        "children": [
                                                                            {
                                                                                "name": "Bacillus badius",
                                                                                "rank": 8,
                                                                                "ncbiRank": "species",
                                                                                "ncbiID": 1455,
                                                                                "value": 14,
                                                                                "summedValue": 14,
                                                                                "yield": 20470,
                                                                                "summedYield": 20470,
                                                                                "children": [
                                                                                ]
                                                                            }
                                                                        ]
                                                                    },
                                                                    {
                                                                        "name": "Lysinibacillus",
                                                                        "rank": 7,
                                                                        "ncbiRank": "genus",
                                                                        "ncbiID": 400634,
                                                                        "value": 3,
                                                                        "summedValue": 3,
                                                                        "yield": 1958,
                                                                        "summedYield": 1958,
                                                                        "children": [
                                                                        ]
                                                                    },
                                                                    {
                                                                        "name": "Niallia",
                                                                        "rank": 7,
                                                                        "ncbiRank": "genus",
                                                                        "ncbiID": 2837506,
                                                                        "value": 0,
                                                                        "summedValue": 2,
                                                                        "yield": 0,
                                                                        "summedYield": 2645,
                                                                        "children": [
                                                                            {
                                                                                "name": "unclassified Niallia",
                                                                                "rank": 0,
                                                                                "ncbiRank": "no rank",
                                                                                "ncbiID": 2837522,
                                                                                "value": 0,
                                                                                "summedValue": 2,
                                                                                "yield": 0,
                                                                                "summedYield": 2645,
                                                                                "children": [
                                                                                    {
                                                                                        "name": "Niallia sp. RD1",
                                                                                        "rank": 8,
                                                                                        "ncbiRank": "species",
                                                                                        "ncbiID": 2962858,
                                                                                        "value": 2,
                                                                                        "summedValue": 2,
                                                                                        "yield": 2645,
                                                                                        "summedYield": 2645,
                                                                                        "children": [
                                                                                        ]
                                                                                    }
                                                                                ]
                                                                            }
                                                                        ]
                                                                    }
                                                                ]
                                                            },
                                                            {
                                                                "name": "Listeriaceae",
                                                                "rank": 6,
                                                                "ncbiRank": "family",
                                                                "ncbiID": 186820,
                                                                "value": 0,
                                                                "summedValue": 51,
                                                                "yield": 0,
                                                                "summedYield": 71872,
                                                                "children": [
                                                                    {
                                                                        "name": "Listeria",
                                                                        "rank": 7,
                                                                        "ncbiRank": "genus",
                                                                        "ncbiID": 1637,
                                                                        "value": 27,
                                                                        "summedValue": 51,
                                                                        "yield": 37715,
                                                                        "summedYield": 71872,
                                                                        "children": [
                                                                            {
                                                                                "name": "Listeria monocytogenes",
                                                                                "rank": 8,
                                                                                "ncbiRank": "species",
                                                                                "ncbiID": 1639,
                                                                                "value": 24,
                                                                                "summedValue": 24,
                                                                                "yield": 34157,
                                                                                "summedYield": 34157,
                                                                                "children": [
                                                                                ]
                                                                            }
                                                                        ]
                                                                    }
                                                                ]
                                                            }
                                                        ]
                                                    },
                                                    {
                                                        "name": "Lactobacillales",
                                                        "rank": 5,
                                                        "ncbiRank": "order",
                                                        "ncbiID": 186826,
                                                        "value": 1,
                                                        "summedValue": 22435,
                                                        "yield": 559,
                                                        "summedYield": 32934300,
                                                        "children": [
                                                            {
                                                                "name": "Streptococcaceae",
                                                                "rank": 6,
                                                                "ncbiRank": "family",
                                                                "ncbiID": 1300,
                                                                "value": 0,
                                                                "summedValue": 1,
                                                                "yield": 0,
                                                                "summedYield": 540,
                                                                "children": [
                                                                    {
                                                                        "name": "Streptococcus",
                                                                        "rank": 7,
                                                                        "ncbiRank": "genus",
                                                                        "ncbiID": 1301,
                                                                        "value": 0,
                                                                        "summedValue": 1,
                                                                        "yield": 0,
                                                                        "summedYield": 540,
                                                                        "children": [
                                                                            {
                                                                                "name": "Streptococcus mitis",
                                                                                "rank": 8,
                                                                                "ncbiRank": "species",
                                                                                "ncbiID": 28037,
                                                                                "value": 1,
                                                                                "summedValue": 1,
                                                                                "yield": 540,
                                                                                "summedYield": 540,
                                                                                "children": [
                                                                                ]
                                                                            }
                                                                        ]
                                                                    }
                                                                ]
                                                            },
                                                            {
                                                                "name": "Enterococcaceae",
                                                                "rank": 6,
                                                                "ncbiRank": "family",
                                                                "ncbiID": 81852,
                                                                "value": 81,
                                                                "summedValue": 22432,
                                                                "yield": 91749,
                                                                "summedYield": 32932649,
                                                                "children": [
                                                                    {
                                                                        "name": "Enterococcus",
                                                                        "rank": 7,
                                                                        "ncbiRank": "genus",
                                                                        "ncbiID": 1350,
                                                                        "value": 1992,
                                                                        "summedValue": 22351,
                                                                        "yield": 2527516,
                                                                        "summedYield": 32840900,
                                                                        "children": [
                                                                            {
                                                                                "name": "Enterococcus faecalis",
                                                                                "rank": 8,
                                                                                "ncbiRank": "species",
                                                                                "ncbiID": 1351,
                                                                                "value": 20357,
                                                                                "summedValue": 20359,
                                                                                "yield": 30303602,
                                                                                "summedYield": 30313384,
                                                                                "children": [
                                                                                    {
                                                                                        "name": "Enterococcus faecalis R712",
                                                                                        "rank": 9,
                                                                                        "ncbiRank": "strain",
                                                                                        "ncbiID": 699186,
                                                                                        "value": 1,
                                                                                        "summedValue": 1,
                                                                                        "yield": 4486,
                                                                                        "summedYield": 4486,
                                                                                        "children": [
                                                                                        ]
                                                                                    },
                                                                                    {
                                                                                        "name": "Enterococcus faecalis 62",
                                                                                        "rank": 9,
                                                                                        "ncbiRank": "strain",
                                                                                        "ncbiID": 936153,
                                                                                        "value": 1,
                                                                                        "summedValue": 1,
                                                                                        "yield": 5296,
                                                                                        "summedYield": 5296,
                                                                                        "children": [
                                                                                        ]
                                                                                    }
                                                                                ]
                                                                            }
                                                                        ]
                                                                    }
                                                                ]
                                                            },
                                                            {
                                                                "name": "Carnobacteriaceae",
                                                                "rank": 6,
                                                                "ncbiRank": "family",
                                                                "ncbiID": 186828,
                                                                "value": 0,
                                                                "summedValue": 1,
                                                                "yield": 0,
                                                                "summedYield": 552,
                                                                "children": [
                                                                    {
                                                                        "name": "Trichococcus",
                                                                        "rank": 7,
                                                                        "ncbiRank": "genus",
                                                                        "ncbiID": 82802,
                                                                        "value": 0,
                                                                        "summedValue": 1,
                                                                        "yield": 0,
                                                                        "summedYield": 552,
                                                                        "children": [
                                                                            {
                                                                                "name": "environmental samples",
                                                                                "rank": 0,
                                                                                "ncbiRank": "no rank",
                                                                                "ncbiID": 189664,
                                                                                "value": 0,
                                                                                "summedValue": 1,
                                                                                "yield": 0,
                                                                                "summedYield": 552,
                                                                                "children": [
                                                                                    {
                                                                                        "name": "uncultured Trichococcus sp.",
                                                                                        "rank": 8,
                                                                                        "ncbiRank": "species",
                                                                                        "ncbiID": 189665,
                                                                                        "value": 1,
                                                                                        "summedValue": 1,
                                                                                        "yield": 552,
                                                                                        "summedYield": 552,
                                                                                        "children": [
                                                                                        ]
                                                                                    }
                                                                                ]
                                                                            }
                                                                        ]
                                                                    }
                                                                ]
                                                            }
                                                        ]
                                                    }
                                                ]
                                            }
                                        ]
                                    },
                                    {
                                        "name": "Actinomycetota",
                                        "rank": 3,
                                        "ncbiRank": "phylum",
                                        "ncbiID": 201174,
                                        "value": 0,
                                        "summedValue": 69315,
                                        "yield": 0,
                                        "summedYield": 104406880,
                                        "children": [
                                            {
                                                "name": "Actinomycetes",
                                                "rank": 4,
                                                "ncbiRank": "class",
                                                "ncbiID": 1760,
                                                "value": 0,
                                                "summedValue": 69315,
                                                "yield": 0,
                                                "summedYield": 104406880,
                                                "children": [
                                                    {
                                                        "name": "Bifidobacteriales",
                                                        "rank": 5,
                                                        "ncbiRank": "order",
                                                        "ncbiID": 85004,
                                                        "value": 0,
                                                        "summedValue": 68952,
                                                        "yield": 0,
                                                        "summedYield": 103873883,
                                                        "children": [
                                                            {
                                                                "name": "Bifidobacteriaceae",
                                                                "rank": 6,
                                                                "ncbiRank": "family",
                                                                "ncbiID": 31953,
                                                                "value": 546,
                                                                "summedValue": 68952,
                                                                "yield": 792695,
                                                                "summedYield": 103873883,
                                                                "children": [
                                                                    {
                                                                        "name": "Bifidobacterium",
                                                                        "rank": 7,
                                                                        "ncbiRank": "genus",
                                                                        "ncbiID": 1678,
                                                                        "value": 17541,
                                                                        "summedValue": 68406,
                                                                        "yield": 25233476,
                                                                        "summedYield": 103081188,
                                                                        "children": [
                                                                            {
                                                                                "name": "Bifidobacterium bifidum",
                                                                                "rank": 8,
                                                                                "ncbiRank": "species",
                                                                                "ncbiID": 1681,
                                                                                "value": 27,
                                                                                "summedValue": 27,
                                                                                "yield": 47774,
                                                                                "summedYield": 47774,
                                                                                "children": [
                                                                                ]
                                                                            },
                                                                            {
                                                                                "name": "Bifidobacterium angulatum",
                                                                                "rank": 8,
                                                                                "ncbiRank": "species",
                                                                                "ncbiID": 1683,
                                                                                "value": 1,
                                                                                "summedValue": 1,
                                                                                "yield": 550,
                                                                                "summedYield": 550,
                                                                                "children": [
                                                                                ]
                                                                            },
                                                                            {
                                                                                "name": "Bifidobacterium breve",
                                                                                "rank": 8,
                                                                                "ncbiRank": "species",
                                                                                "ncbiID": 1685,
                                                                                "value": 50778,
                                                                                "summedValue": 50787,
                                                                                "yield": 77714340,
                                                                                "summedYield": 77724325,
                                                                                "children": [
                                                                                    {
                                                                                        "name": "Bifidobacterium breve ACS-071-V-Sch8b",
                                                                                        "rank": 9,
                                                                                        "ncbiRank": "strain",
                                                                                        "ncbiID": 866777,
                                                                                        "value": 2,
                                                                                        "summedValue": 2,
                                                                                        "yield": 3264,
                                                                                        "summedYield": 3264,
                                                                                        "children": [
                                                                                        ]
                                                                                    },
                                                                                    {
                                                                                        "name": "Bifidobacterium breve S27",
                                                                                        "rank": 9,
                                                                                        "ncbiRank": "strain",
                                                                                        "ncbiID": 936351,
                                                                                        "value": 1,
                                                                                        "summedValue": 1,
                                                                                        "yield": 557,
                                                                                        "summedYield": 557,
                                                                                        "children": [
                                                                                        ]
                                                                                    },
                                                                                    {
                                                                                        "name": "Bifidobacterium breve 12L",
                                                                                        "rank": 9,
                                                                                        "ncbiRank": "strain",
                                                                                        "ncbiID": 1385938,
                                                                                        "value": 2,
                                                                                        "summedValue": 2,
                                                                                        "yield": 2050,
                                                                                        "summedYield": 2050,
                                                                                        "children": [
                                                                                        ]
                                                                                    },
                                                                                    {
                                                                                        "name": "Bifidobacterium breve JCM 7019",
                                                                                        "rank": 9,
                                                                                        "ncbiRank": "strain",
                                                                                        "ncbiID": 1385940,
                                                                                        "value": 2,
                                                                                        "summedValue": 2,
                                                                                        "yield": 2629,
                                                                                        "summedYield": 2629,
                                                                                        "children": [
                                                                                        ]
                                                                                    },
                                                                                    {
                                                                                        "name": "Bifidobacterium breve 689b",
                                                                                        "rank": 9,
                                                                                        "ncbiRank": "strain",
                                                                                        "ncbiID": 1385942,
                                                                                        "value": 2,
                                                                                        "summedValue": 2,
                                                                                        "yield": 1485,
                                                                                        "summedYield": 1485,
                                                                                        "children": [
                                                                                        ]
                                                                                    }
                                                                                ]
                                                                            },
                                                                            {
                                                                                "name": "Bifidobacterium dentium",
                                                                                "rank": 8,
                                                                                "ncbiRank": "species",
                                                                                "ncbiID": 1689,
                                                                                "value": 1,
                                                                                "summedValue": 1,
                                                                                "yield": 914,
                                                                                "summedYield": 914,
                                                                                "children": [
                                                                                ]
                                                                            },
                                                                            {
                                                                                "name": "Bifidobacterium choerinum",
                                                                                "rank": 8,
                                                                                "ncbiRank": "species",
                                                                                "ncbiID": 35760,
                                                                                "value": 1,
                                                                                "summedValue": 1,
                                                                                "yield": 1082,
                                                                                "summedYield": 1082,
                                                                                "children": [
                                                                                ]
                                                                            },
                                                                            {
                                                                                "name": "Bifidobacterium scardovii",
                                                                                "rank": 8,
                                                                                "ncbiRank": "species",
                                                                                "ncbiID": 158787,
                                                                                "value": 0,
                                                                                "summedValue": 1,
                                                                                "yield": 0,
                                                                                "summedYield": 765,
                                                                                "children": [
                                                                                    {
                                                                                        "name": "Bifidobacterium scardovii JCM 12489 = DSM 13734",
                                                                                        "rank": 9,
                                                                                        "ncbiRank": "strain",
                                                                                        "ncbiID": 1150461,
                                                                                        "value": 1,
                                                                                        "summedValue": 1,
                                                                                        "yield": 765,
                                                                                        "summedYield": 765,
                                                                                        "children": [
                                                                                        ]
                                                                                    }
                                                                                ]
                                                                            },
                                                                            {
                                                                                "name": "Bifidobacterium longum",
                                                                                "rank": 8,
                                                                                "ncbiRank": "species",
                                                                                "ncbiID": 216816,
                                                                                "value": 34,
                                                                                "summedValue": 43,
                                                                                "yield": 45032,
                                                                                "summedYield": 56435,
                                                                                "children": [
                                                                                    {
                                                                                        "name": "Bifidobacterium longum subsp. longum",
                                                                                        "rank": 9,
                                                                                        "ncbiRank": "subspecies",
                                                                                        "ncbiID": 1679,
                                                                                        "value": 4,
                                                                                        "summedValue": 4,
                                                                                        "yield": 6197,
                                                                                        "summedYield": 6197,
                                                                                        "children": [
                                                                                        ]
                                                                                    },
                                                                                    {
                                                                                        "name": "Bifidobacterium longum subsp. infantis",
                                                                                        "rank": 9,
                                                                                        "ncbiRank": "subspecies",
                                                                                        "ncbiID": 1682,
                                                                                        "value": 5,
                                                                                        "summedValue": 5,
                                                                                        "yield": 5206,
                                                                                        "summedYield": 5206,
                                                                                        "children": [
                                                                                        ]
                                                                                    }
                                                                                ]
                                                                            },
                                                                            {
                                                                                "name": "unclassified Bifidobacterium",
                                                                                "rank": 0,
                                                                                "ncbiRank": "no rank",
                                                                                "ncbiID": 2608897,
                                                                                "value": 4,
                                                                                "summedValue": 4,
                                                                                "yield": 15867,
                                                                                "summedYield": 15867,
                                                                                "children": [
                                                                                ]
                                                                            }
                                                                        ]
                                                                    }
                                                                ]
                                                            }
                                                        ]
                                                    },
                                                    {
                                                        "name": "Mycobacteriales",
                                                        "rank": 5,
                                                        "ncbiRank": "order",
                                                        "ncbiID": 85007,
                                                        "value": 0,
                                                        "summedValue": 362,
                                                        "yield": 0,
                                                        "summedYield": 532056,
                                                        "children": [
                                                            {
                                                                "name": "Corynebacteriaceae",
                                                                "rank": 6,
                                                                "ncbiRank": "family",
                                                                "ncbiID": 1653,
                                                                "value": 0,
                                                                "summedValue": 361,
                                                                "yield": 0,
                                                                "summedYield": 530933,
                                                                "children": [
                                                                    {
                                                                        "name": "Corynebacterium",
                                                                        "rank": 7,
                                                                        "ncbiRank": "genus",
                                                                        "ncbiID": 1716,
                                                                        "value": 1,
                                                                        "summedValue": 361,
                                                                        "yield": 596,
                                                                        "summedYield": 530933,
                                                                        "children": [
                                                                            {
                                                                                "name": "Corynebacterium kroppenstedtii",
                                                                                "rank": 8,
                                                                                "ncbiRank": "species",
                                                                                "ncbiID": 161879,
                                                                                "value": 360,
                                                                                "summedValue": 360,
                                                                                "yield": 530337,
                                                                                "summedYield": 530337,
                                                                                "children": [
                                                                                ]
                                                                            }
                                                                        ]
                                                                    }
                                                                ]
                                                            },
                                                            {
                                                                "name": "Nocardiaceae",
                                                                "rank": 6,
                                                                "ncbiRank": "family",
                                                                "ncbiID": 85025,
                                                                "value": 0,
                                                                "summedValue": 1,
                                                                "yield": 0,
                                                                "summedYield": 1123,
                                                                "children": [
                                                                    {
                                                                        "name": "Rhodococcus",
                                                                        "rank": 7,
                                                                        "ncbiRank": "genus",
                                                                        "ncbiID": 1827,
                                                                        "value": 1,
                                                                        "summedValue": 1,
                                                                        "yield": 1123,
                                                                        "summedYield": 1123,
                                                                        "children": [
                                                                        ]
                                                                    }
                                                                ]
                                                            }
                                                        ]
                                                    },
                                                    {
                                                        "name": "Propionibacteriales",
                                                        "rank": 5,
                                                        "ncbiRank": "order",
                                                        "ncbiID": 85009,
                                                        "value": 0,
                                                        "summedValue": 1,
                                                        "yield": 0,
                                                        "summedYield": 941,
                                                        "children": [
                                                            {
                                                                "name": "Propionibacteriaceae",
                                                                "rank": 6,
                                                                "ncbiRank": "family",
                                                                "ncbiID": 31957,
                                                                "value": 0,
                                                                "summedValue": 1,
                                                                "yield": 0,
                                                                "summedYield": 941,
                                                                "children": [
                                                                    {
                                                                        "name": "Cutibacterium",
                                                                        "rank": 7,
                                                                        "ncbiRank": "genus",
                                                                        "ncbiID": 1912216,
                                                                        "value": 0,
                                                                        "summedValue": 1,
                                                                        "yield": 0,
                                                                        "summedYield": 941,
                                                                        "children": [
                                                                            {
                                                                                "name": "Cutibacterium acnes",
                                                                                "rank": 8,
                                                                                "ncbiRank": "species",
                                                                                "ncbiID": 1747,
                                                                                "value": 1,
                                                                                "summedValue": 1,
                                                                                "yield": 941,
                                                                                "summedYield": 941,
                                                                                "children": [
                                                                                ]
                                                                            }
                                                                        ]
                                                                    }
                                                                ]
                                                            }
                                                        ]
                                                    }
                                                ]
                                            }
                                        ]
                                    }
                                ]
                            }
                        ]
                    },
                    {
                        "name": "Eukaryota",
                        "rank": 1,
                        "ncbiRank": "superkingdom",
                        "ncbiID": 2759,
                        "value": 0,
                        "summedValue": 4,
                        "yield": 0,
                        "summedYield": 5953,
                        "children": [
                            {
                                "name": "Viridiplantae",
                                "rank": 2,
                                "ncbiRank": "kingdom",
                                "ncbiID": 33090,
                                "value": 0,
                                "summedValue": 1,
                                "yield": 0,
                                "summedYield": 1202,
                                "children": [
                                    {
                                        "name": "Streptophyta",
                                        "rank": 3,
                                        "ncbiRank": "phylum",
                                        "ncbiID": 35493,
                                        "value": 0,
                                        "summedValue": 1,
                                        "yield": 0,
                                        "summedYield": 1202,
                                        "children": [
                                            {
                                                "name": "Streptophytina",
                                                "rank": 3,
                                                "ncbiRank": "subphylum",
                                                "ncbiID": 131221,
                                                "value": 0,
                                                "summedValue": 1,
                                                "yield": 0,
                                                "summedYield": 1202,
                                                "children": [
                                                    {
                                                        "name": "Embryophyta",
                                                        "rank": 0,
                                                        "ncbiRank": "clade",
                                                        "ncbiID": 3193,
                                                        "value": 0,
                                                        "summedValue": 1,
                                                        "yield": 0,
                                                        "summedYield": 1202,
                                                        "children": [
                                                            {
                                                                "name": "Tracheophyta",
                                                                "rank": 0,
                                                                "ncbiRank": "clade",
                                                                "ncbiID": 58023,
                                                                "value": 0,
                                                                "summedValue": 1,
                                                                "yield": 0,
                                                                "summedYield": 1202,
                                                                "children": [
                                                                    {
                                                                        "name": "Euphyllophyta",
                                                                        "rank": 0,
                                                                        "ncbiRank": "clade",
                                                                        "ncbiID": 78536,
                                                                        "value": 0,
                                                                        "summedValue": 1,
                                                                        "yield": 0,
                                                                        "summedYield": 1202,
                                                                        "children": [
                                                                            {
                                                                                "name": "Spermatophyta",
                                                                                "rank": 0,
                                                                                "ncbiRank": "clade",
                                                                                "ncbiID": 58024,
                                                                                "value": 0,
                                                                                "summedValue": 1,
                                                                                "yield": 0,
                                                                                "summedYield": 1202,
                                                                                "children": [
                                                                                    {
                                                                                        "name": "Magnoliopsida",
                                                                                        "rank": 4,
                                                                                        "ncbiRank": "class",
                                                                                        "ncbiID": 3398,
                                                                                        "value": 0,
                                                                                        "summedValue": 1,
                                                                                        "yield": 0,
                                                                                        "summedYield": 1202,
                                                                                        "children": [
                                                                                            {
                                                                                                "name": "Mesangiospermae",
                                                                                                "rank": 0,
                                                                                                "ncbiRank": "clade",
                                                                                                "ncbiID": 1437183,
                                                                                                "value": 0,
                                                                                                "summedValue": 1,
                                                                                                "yield": 0,
                                                                                                "summedYield": 1202,
                                                                                                "children": [
                                                                                                    {
                                                                                                        "name": "Liliopsida",
                                                                                                        "rank": 0,
                                                                                                        "ncbiRank": "clade",
                                                                                                        "ncbiID": 4447,
                                                                                                        "value": 0,
                                                                                                        "summedValue": 1,
                                                                                                        "yield": 0,
                                                                                                        "summedYield": 1202,
                                                                                                        "children": [
                                                                                                            {
                                                                                                                "name": "Petrosaviidae",
                                                                                                                "rank": 4,
                                                                                                                "ncbiRank": "subclass",
                                                                                                                "ncbiID": 1437197,
                                                                                                                "value": 0,
                                                                                                                "summedValue": 1,
                                                                                                                "yield": 0,
                                                                                                                "summedYield": 1202,
                                                                                                                "children": [
                                                                                                                    {
                                                                                                                        "name": "commelinids",
                                                                                                                        "rank": 0,
                                                                                                                        "ncbiRank": "clade",
                                                                                                                        "ncbiID": 4734,
                                                                                                                        "value": 0,
                                                                                                                        "summedValue": 1,
                                                                                                                        "yield": 0,
                                                                                                                        "summedYield": 1202,
                                                                                                                        "children": [
                                                                                                                            {
                                                                                                                                "name": "Poales",
                                                                                                                                "rank": 5,
                                                                                                                                "ncbiRank": "order",
                                                                                                                                "ncbiID": 38820,
                                                                                                                                "value": 0,
                                                                                                                                "summedValue": 1,
                                                                                                                                "yield": 0,
                                                                                                                                "summedYield": 1202,
                                                                                                                                "children": [
                                                                                                                                    {
                                                                                                                                        "name": "Poaceae",
                                                                                                                                        "rank": 6,
                                                                                                                                        "ncbiRank": "family",
                                                                                                                                        "ncbiID": 4479,
                                                                                                                                        "value": 0,
                                                                                                                                        "summedValue": 1,
                                                                                                                                        "yield": 0,
                                                                                                                                        "summedYield": 1202,
                                                                                                                                        "children": [
                                                                                                                                            {
                                                                                                                                                "name": "BOP clade",
                                                                                                                                                "rank": 0,
                                                                                                                                                "ncbiRank": "clade",
                                                                                                                                                "ncbiID": 359160,
                                                                                                                                                "value": 0,
                                                                                                                                                "summedValue": 1,
                                                                                                                                                "yield": 0,
                                                                                                                                                "summedYield": 1202,
                                                                                                                                                "children": [
                                                                                                                                                    {
                                                                                                                                                        "name": "Pooideae",
                                                                                                                                                        "rank": 6,
                                                                                                                                                        "ncbiRank": "subfamily",
                                                                                                                                                        "ncbiID": 147368,
                                                                                                                                                        "value": 0,
                                                                                                                                                        "summedValue": 1,
                                                                                                                                                        "yield": 0,
                                                                                                                                                        "summedYield": 1202,
                                                                                                                                                        "children": [
                                                                                                                                                            {
                                                                                                                                                                "name": "Triticodae",
                                                                                                                                                                "rank": 0,
                                                                                                                                                                "ncbiRank": "no rank",
                                                                                                                                                                "ncbiID": 1648038,
                                                                                                                                                                "value": 0,
                                                                                                                                                                "summedValue": 1,
                                                                                                                                                                "yield": 0,
                                                                                                                                                                "summedYield": 1202,
                                                                                                                                                                "children": [
                                                                                                                                                                    {
                                                                                                                                                                        "name": "Triticeae",
                                                                                                                                                                        "rank": 6,
                                                                                                                                                                        "ncbiRank": "tribe",
                                                                                                                                                                        "ncbiID": 147389,
                                                                                                                                                                        "value": 0,
                                                                                                                                                                        "summedValue": 1,
                                                                                                                                                                        "yield": 0,
                                                                                                                                                                        "summedYield": 1202,
                                                                                                                                                                        "children": [
                                                                                                                                                                            {
                                                                                                                                                                                "name": "Triticinae",
                                                                                                                                                                                "rank": 6,
                                                                                                                                                                                "ncbiRank": "subtribe",
                                                                                                                                                                                "ncbiID": 1648030,
                                                                                                                                                                                "value": 0,
                                                                                                                                                                                "summedValue": 1,
                                                                                                                                                                                "yield": 0,
                                                                                                                                                                                "summedYield": 1202,
                                                                                                                                                                                "children": [
                                                                                                                                                                                    {
                                                                                                                                                                                        "name": "Triticum",
                                                                                                                                                                                        "rank": 7,
                                                                                                                                                                                        "ncbiRank": "genus",
                                                                                                                                                                                        "ncbiID": 4564,
                                                                                                                                                                                        "value": 0,
                                                                                                                                                                                        "summedValue": 1,
                                                                                                                                                                                        "yield": 0,
                                                                                                                                                                                        "summedYield": 1202,
                                                                                                                                                                                        "children": [
                                                                                                                                                                                            {
                                                                                                                                                                                                "name": "Triticum aestivum",
                                                                                                                                                                                                "rank": 8,
                                                                                                                                                                                                "ncbiRank": "species",
                                                                                                                                                                                                "ncbiID": 4565,
                                                                                                                                                                                                "value": 1,
                                                                                                                                                                                                "summedValue": 1,
                                                                                                                                                                                                "yield": 1202,
                                                                                                                                                                                                "summedYield": 1202,
                                                                                                                                                                                                "children": [
                                                                                                                                                                                                ]
                                                                                                                                                                                            }
                                                                                                                                                                                        ]
                                                                                                                                                                                    }
                                                                                                                                                                                ]
                                                                                                                                                                            }
                                                                                                                                                                        ]
                                                                                                                                                                    }
                                                                                                                                                                ]
                                                                                                                                                            }
                                                                                                                                                        ]
                                                                                                                                                    }
                                                                                                                                                ]
                                                                                                                                            }
                                                                                                                                        ]
                                                                                                                                    }
                                                                                                                                ]
                                                                                                                            }
                                                                                                                        ]
                                                                                                                    }
                                                                                                                ]
                                                                                                            }
                                                                                                        ]
                                                                                                    }
                                                                                                ]
                                                                                            }
                                                                                        ]
                                                                                    }
                                                                                ]
                                                                            }
                                                                        ]
                                                                    }
                                                                ]
                                                            }
                                                        ]
                                                    }
                                                ]
                                            }
                                        ]
                                    }
                                ]
                            },
                            {
                                "name": "Opisthokonta",
                                "rank": 0,
                                "ncbiRank": "clade",
                                "ncbiID": 33154,
                                "value": 0,
                                "summedValue": 3,
                                "yield": 0,
                                "summedYield": 4751,
                                "children": [
                                    {
                                        "name": "Metazoa",
                                        "rank": 2,
                                        "ncbiRank": "kingdom",
                                        "ncbiID": 33208,
                                        "value": 0,
                                        "summedValue": 3,
                                        "yield": 0,
                                        "summedYield": 4751,
                                        "children": [
                                            {
                                                "name": "Eumetazoa",
                                                "rank": 0,
                                                "ncbiRank": "clade",
                                                "ncbiID": 6072,
                                                "value": 0,
                                                "summedValue": 3,
                                                "yield": 0,
                                                "summedYield": 4751,
                                                "children": [
                                                    {
                                                        "name": "Bilateria",
                                                        "rank": 0,
                                                        "ncbiRank": "clade",
                                                        "ncbiID": 33213,
                                                        "value": 0,
                                                        "summedValue": 3,
                                                        "yield": 0,
                                                        "summedYield": 4751,
                                                        "children": [
                                                            {
                                                                "name": "Deuterostomia",
                                                                "rank": 0,
                                                                "ncbiRank": "clade",
                                                                "ncbiID": 33511,
                                                                "value": 0,
                                                                "summedValue": 3,
                                                                "yield": 0,
                                                                "summedYield": 4751,
                                                                "children": [
                                                                    {
                                                                        "name": "Chordata",
                                                                        "rank": 3,
                                                                        "ncbiRank": "phylum",
                                                                        "ncbiID": 7711,
                                                                        "value": 0,
                                                                        "summedValue": 3,
                                                                        "yield": 0,
                                                                        "summedYield": 4751,
                                                                        "children": [
                                                                            {
                                                                                "name": "Craniata",
                                                                                "rank": 3,
                                                                                "ncbiRank": "subphylum",
                                                                                "ncbiID": 89593,
                                                                                "value": 0,
                                                                                "summedValue": 3,
                                                                                "yield": 0,
                                                                                "summedYield": 4751,
                                                                                "children": [
                                                                                    {
                                                                                        "name": "Vertebrata",
                                                                                        "rank": 0,
                                                                                        "ncbiRank": "clade",
                                                                                        "ncbiID": 7742,
                                                                                        "value": 0,
                                                                                        "summedValue": 3,
                                                                                        "yield": 0,
                                                                                        "summedYield": 4751,
                                                                                        "children": [
                                                                                            {
                                                                                                "name": "Gnathostomata",
                                                                                                "rank": 0,
                                                                                                "ncbiRank": "clade",
                                                                                                "ncbiID": 7776,
                                                                                                "value": 0,
                                                                                                "summedValue": 3,
                                                                                                "yield": 0,
                                                                                                "summedYield": 4751,
                                                                                                "children": [
                                                                                                    {
                                                                                                        "name": "Teleostomi",
                                                                                                        "rank": 0,
                                                                                                        "ncbiRank": "clade",
                                                                                                        "ncbiID": 117570,
                                                                                                        "value": 0,
                                                                                                        "summedValue": 3,
                                                                                                        "yield": 0,
                                                                                                        "summedYield": 4751,
                                                                                                        "children": [
                                                                                                            {
                                                                                                                "name": "Euteleostomi",
                                                                                                                "rank": 0,
                                                                                                                "ncbiRank": "clade",
                                                                                                                "ncbiID": 117571,
                                                                                                                "value": 0,
                                                                                                                "summedValue": 3,
                                                                                                                "yield": 0,
                                                                                                                "summedYield": 4751,
                                                                                                                "children": [
                                                                                                                    {
                                                                                                                        "name": "Sarcopterygii",
                                                                                                                        "rank": 3,
                                                                                                                        "ncbiRank": "superclass",
                                                                                                                        "ncbiID": 8287,
                                                                                                                        "value": 0,
                                                                                                                        "summedValue": 3,
                                                                                                                        "yield": 0,
                                                                                                                        "summedYield": 4751,
                                                                                                                        "children": [
                                                                                                                            {
                                                                                                                                "name": "Dipnotetrapodomorpha",
                                                                                                                                "rank": 0,
                                                                                                                                "ncbiRank": "clade",
                                                                                                                                "ncbiID": 1338369,
                                                                                                                                "value": 0,
                                                                                                                                "summedValue": 3,
                                                                                                                                "yield": 0,
                                                                                                                                "summedYield": 4751,
                                                                                                                                "children": [
                                                                                                                                    {
                                                                                                                                        "name": "Tetrapoda",
                                                                                                                                        "rank": 0,
                                                                                                                                        "ncbiRank": "clade",
                                                                                                                                        "ncbiID": 32523,
                                                                                                                                        "value": 0,
                                                                                                                                        "summedValue": 3,
                                                                                                                                        "yield": 0,
                                                                                                                                        "summedYield": 4751,
                                                                                                                                        "children": [
                                                                                                                                            {
                                                                                                                                                "name": "Amniota",
                                                                                                                                                "rank": 0,
                                                                                                                                                "ncbiRank": "clade",
                                                                                                                                                "ncbiID": 32524,
                                                                                                                                                "value": 0,
                                                                                                                                                "summedValue": 3,
                                                                                                                                                "yield": 0,
                                                                                                                                                "summedYield": 4751,
                                                                                                                                                "children": [
                                                                                                                                                    {
                                                                                                                                                        "name": "Mammalia",
                                                                                                                                                        "rank": 4,
                                                                                                                                                        "ncbiRank": "class",
                                                                                                                                                        "ncbiID": 40674,
                                                                                                                                                        "value": 0,
                                                                                                                                                        "summedValue": 3,
                                                                                                                                                        "yield": 0,
                                                                                                                                                        "summedYield": 4751,
                                                                                                                                                        "children": [
                                                                                                                                                            {
                                                                                                                                                                "name": "Theria",
                                                                                                                                                                "rank": 0,
                                                                                                                                                                "ncbiRank": "clade",
                                                                                                                                                                "ncbiID": 32525,
                                                                                                                                                                "value": 0,
                                                                                                                                                                "summedValue": 3,
                                                                                                                                                                "yield": 0,
                                                                                                                                                                "summedYield": 4751,
                                                                                                                                                                "children": [
                                                                                                                                                                    {
                                                                                                                                                                        "name": "Eutheria",
                                                                                                                                                                        "rank": 0,
                                                                                                                                                                        "ncbiRank": "clade",
                                                                                                                                                                        "ncbiID": 9347,
                                                                                                                                                                        "value": 0,
                                                                                                                                                                        "summedValue": 3,
                                                                                                                                                                        "yield": 0,
                                                                                                                                                                        "summedYield": 4751,
                                                                                                                                                                        "children": [
                                                                                                                                                                            {
                                                                                                                                                                                "name": "Boreoeutheria",
                                                                                                                                                                                "rank": 0,
                                                                                                                                                                                "ncbiRank": "clade",
                                                                                                                                                                                "ncbiID": 1437010,
                                                                                                                                                                                "value": 0,
                                                                                                                                                                                "summedValue": 3,
                                                                                                                                                                                "yield": 0,
                                                                                                                                                                                "summedYield": 4751,
                                                                                                                                                                                "children": [
                                                                                                                                                                                    {
                                                                                                                                                                                        "name": "Euarchontoglires",
                                                                                                                                                                                        "rank": 4,
                                                                                                                                                                                        "ncbiRank": "superorder",
                                                                                                                                                                                        "ncbiID": 314146,
                                                                                                                                                                                        "value": 0,
                                                                                                                                                                                        "summedValue": 3,
                                                                                                                                                                                        "yield": 0,
                                                                                                                                                                                        "summedYield": 4751,
                                                                                                                                                                                        "children": [
                                                                                                                                                                                            {
                                                                                                                                                                                                "name": "Primates",
                                                                                                                                                                                                "rank": 5,
                                                                                                                                                                                                "ncbiRank": "order",
                                                                                                                                                                                                "ncbiID": 9443,
                                                                                                                                                                                                "value": 0,
                                                                                                                                                                                                "summedValue": 3,
                                                                                                                                                                                                "yield": 0,
                                                                                                                                                                                                "summedYield": 4751,
                                                                                                                                                                                                "children": [
                                                                                                                                                                                                    {
                                                                                                                                                                                                        "name": "Haplorrhini",
                                                                                                                                                                                                        "rank": 5,
                                                                                                                                                                                                        "ncbiRank": "suborder",
                                                                                                                                                                                                        "ncbiID": 376913,
                                                                                                                                                                                                        "value": 0,
                                                                                                                                                                                                        "summedValue": 3,
                                                                                                                                                                                                        "yield": 0,
                                                                                                                                                                                                        "summedYield": 4751,
                                                                                                                                                                                                        "children": [
                                                                                                                                                                                                            {
                                                                                                                                                                                                                "name": "Simiiformes",
                                                                                                                                                                                                                "rank": 5,
                                                                                                                                                                                                                "ncbiRank": "infraorder",
                                                                                                                                                                                                                "ncbiID": 314293,
                                                                                                                                                                                                                "value": 0,
                                                                                                                                                                                                                "summedValue": 3,
                                                                                                                                                                                                                "yield": 0,
                                                                                                                                                                                                                "summedYield": 4751,
                                                                                                                                                                                                                "children": [
                                                                                                                                                                                                                    {
                                                                                                                                                                                                                        "name": "Catarrhini",
                                                                                                                                                                                                                        "rank": 5,
                                                                                                                                                                                                                        "ncbiRank": "parvorder",
                                                                                                                                                                                                                        "ncbiID": 9526,
                                                                                                                                                                                                                        "value": 0,
                                                                                                                                                                                                                        "summedValue": 3,
                                                                                                                                                                                                                        "yield": 0,
                                                                                                                                                                                                                        "summedYield": 4751,
                                                                                                                                                                                                                        "children": [
                                                                                                                                                                                                                            {
                                                                                                                                                                                                                                "name": "Hominoidea",
                                                                                                                                                                                                                                "rank": 5,
                                                                                                                                                                                                                                "ncbiRank": "superfamily",
                                                                                                                                                                                                                                "ncbiID": 314295,
                                                                                                                                                                                                                                "value": 0,
                                                                                                                                                                                                                                "summedValue": 3,
                                                                                                                                                                                                                                "yield": 0,
                                                                                                                                                                                                                                "summedYield": 4751,
                                                                                                                                                                                                                                "children": [
                                                                                                                                                                                                                                    {
                                                                                                                                                                                                                                        "name": "Hominidae",
                                                                                                                                                                                                                                        "rank": 6,
                                                                                                                                                                                                                                        "ncbiRank": "family",
                                                                                                                                                                                                                                        "ncbiID": 9604,
                                                                                                                                                                                                                                        "value": 0,
                                                                                                                                                                                                                                        "summedValue": 3,
                                                                                                                                                                                                                                        "yield": 0,
                                                                                                                                                                                                                                        "summedYield": 4751,
                                                                                                                                                                                                                                        "children": [
                                                                                                                                                                                                                                            {
                                                                                                                                                                                                                                                "name": "Homininae",
                                                                                                                                                                                                                                                "rank": 6,
                                                                                                                                                                                                                                                "ncbiRank": "subfamily",
                                                                                                                                                                                                                                                "ncbiID": 207598,
                                                                                                                                                                                                                                                "value": 1,
                                                                                                                                                                                                                                                "summedValue": 3,
                                                                                                                                                                                                                                                "yield": 2159,
                                                                                                                                                                                                                                                "summedYield": 4751,
                                                                                                                                                                                                                                                "children": [
                                                                                                                                                                                                                                                    {
                                                                                                                                                                                                                                                        "name": "Homo",
                                                                                                                                                                                                                                                        "rank": 7,
                                                                                                                                                                                                                                                        "ncbiRank": "genus",
                                                                                                                                                                                                                                                        "ncbiID": 9605,
                                                                                                                                                                                                                                                        "value": 0,
                                                                                                                                                                                                                                                        "summedValue": 2,
                                                                                                                                                                                                                                                        "yield": 0,
                                                                                                                                                                                                                                                        "summedYield": 2592,
                                                                                                                                                                                                                                                        "children": [
                                                                                                                                                                                                                                                            {
                                                                                                                                                                                                                                                                "name": "Homo sapiens",
                                                                                                                                                                                                                                                                "rank": 8,
                                                                                                                                                                                                                                                                "ncbiRank": "species",
                                                                                                                                                                                                                                                                "ncbiID": 9606,
                                                                                                                                                                                                                                                                "value": 2,
                                                                                                                                                                                                                                                                "summedValue": 2,
                                                                                                                                                                                                                                                                "yield": 2592,
                                                                                                                                                                                                                                                                "summedYield": 2592,
                                                                                                                                                                                                                                                                "children": [
                                                                                                                                                                                                                                                                ]
                                                                                                                                                                                                                                                            }
                                                                                                                                                                                                                                                        ]
                                                                                                                                                                                                                                                    }
                                                                                                                                                                                                                                                ]
                                                                                                                                                                                                                                            }
                                                                                                                                                                                                                                        ]
                                                                                                                                                                                                                                    }
                                                                                                                                                                                                                                ]
                                                                                                                                                                                                                            }
                                                                                                                                                                                                                        ]
                                                                                                                                                                                                                    }
                                                                                                                                                                                                                ]
                                                                                                                                                                                                            }
                                                                                                                                                                                                        ]
                                                                                                                                                                                                    }
                                                                                                                                                                                                ]
                                                                                                                                                                                            }
                                                                                                                                                                                        ]
                                                                                                                                                                                    }
                                                                                                                                                                                ]
                                                                                                                                                                            }
                                                                                                                                                                        ]
                                                                                                                                                                    }
                                                                                                                                                                ]
                                                                                                                                                            }
                                                                                                                                                        ]
                                                                                                                                                    }
                                                                                                                                                ]
                                                                                                                                            }
                                                                                                                                        ]
                                                                                                                                    }
                                                                                                                                ]
                                                                                                                            }
                                                                                                                        ]
                                                                                                                    }
                                                                                                                ]
                                                                                                            }
                                                                                                        ]
                                                                                                    }
                                                                                                ]
                                                                                            }
                                                                                        ]
                                                                                    }
                                                                                ]
                                                                            }
                                                                        ]
                                                                    }
                                                                ]
                                                            }
                                                        ]
                                                    }
                                                ]
                                            }
                                        ]
                                    }
                                ]
                            }
                        ]
                    }
                ]
            },
            {
                "name": "unclassified",
                "rank": 0,
                "ncbiRank": "no rank",
                "ncbiID": 0,
                "value": 2490,
                "summedValue": 2490,
                "yield": 2402997,
                "summedYield": 2402997,
                "children": [
                ]
            }
        ]
    },
    "treeYield": {
        "name": "root",
        "rank": 0,
        "ncbiRank": "no rank",
        "ncbiID": 1,
        "value": 667,
        "summedValue": 101094,
        "yield": 823595,
        "summedYield": 148120167,
        "children": [
            {
                "name": "Viruses",
                "rank": 1,
                "ncbiRank": "superkingdom",
                "ncbiID": 10239,
                "value": 0,
                "summedValue": 3,
                "yield": 0,
                "summedYield": 7019,
                "children": [
                    {
                        "name": "unclassified bacterial viruses",
                        "rank": 0,
                        "ncbiRank": "no rank",
                        "ncbiID": 12333,
                        "value": 0,
                        "summedValue": 1,
                        "yield": 0,
                        "summedYield": 599,
                        "children": [
                            {
                                "name": "Streptococcus satellite phage Javan368",
                                "rank": 8,
                                "ncbiRank": "species",
                                "ncbiID": 2558664,
                                "value": 1,
                                "summedValue": 1,
                                "yield": 599,
                                "summedYield": 599,
                                "children": [
                                ]
                            }
                        ]
                    },
                    {
                        "name": "Duplodnaviria",
                        "rank": 0,
                        "ncbiRank": "clade",
                        "ncbiID": 2731341,
                        "value": 0,
                        "summedValue": 2,
                        "yield": 0,
                        "summedYield": 6420,
                        "children": [
                            {
                                "name": "Heunggongvirae",
                                "rank": 2,
                                "ncbiRank": "kingdom",
                                "ncbiID": 2731360,
                                "value": 0,
                                "summedValue": 2,
                                "yield": 0,
                                "summedYield": 6420,
                                "children": [
                                    {
                                        "name": "Uroviricota",
                                        "rank": 3,
                                        "ncbiRank": "phylum",
                                        "ncbiID": 2731618,
                                        "value": 0,
                                        "summedValue": 2,
                                        "yield": 0,
                                        "summedYield": 6420,
                                        "children": [
                                            {
                                                "name": "Caudoviricetes",
                                                "rank": 4,
                                                "ncbiRank": "class",
                                                "ncbiID": 2731619,
                                                "value": 0,
                                                "summedValue": 2,
                                                "yield": 0,
                                                "summedYield": 6420,
                                                "children": [
                                                    {
                                                        "name": "unclassified Caudoviricetes",
                                                        "rank": 0,
                                                        "ncbiRank": "no rank",
                                                        "ncbiID": 2788787,
                                                        "value": 0,
                                                        "summedValue": 2,
                                                        "yield": 0,
                                                        "summedYield": 6420,
                                                        "children": [
                                                            {
                                                                "name": "Caudoviricetes sp.",
                                                                "rank": 8,
                                                                "ncbiRank": "species",
                                                                "ncbiID": 2832643,
                                                                "value": 2,
                                                                "summedValue": 2,
                                                                "yield": 6420,
                                                                "summedYield": 6420,
                                                                "children": [
                                                                ]
                                                            }
                                                        ]
                                                    }
                                                ]
                                            }
                                        ]
                                    }
                                ]
                            }
                        ]
                    }
                ]
            },
            {
                "name": "cellular organisms",
                "rank": 0,
                "ncbiRank": "no rank",
                "ncbiID": 131567,
                "value": 1,
                "summedValue": 97934,
                "yield": 517,
                "summedYield": 144886556,
                "children": [
                    {
                        "name": "Bacteria",
                        "rank": 1,
                        "ncbiRank": "superkingdom",
                        "ncbiID": 2,
                        "value": 2252,
                        "summedValue": 97929,
                        "yield": 2202751,
                        "summedYield": 144880086,
                        "children": [
                            {
                                "name": "Campylobacterota",
                                "rank": 3,
                                "ncbiRank": "phylum",
                                "ncbiID": 29547,
                                "value": 0,
                                "summedValue": 1,
                                "yield": 0,
                                "summedYield": 2880,
                                "children": [
                                    {
                                        "name": "Epsilonproteobacteria",
                                        "rank": 4,
                                        "ncbiRank": "class",
                                        "ncbiID": 3031852,
                                        "value": 0,
                                        "summedValue": 1,
                                        "yield": 0,
                                        "summedYield": 2880,
                                        "children": [
                                            {
                                                "name": "Campylobacterales",
                                                "rank": 5,
                                                "ncbiRank": "order",
                                                "ncbiID": 213849,
                                                "value": 0,
                                                "summedValue": 1,
                                                "yield": 0,
                                                "summedYield": 2880,
                                                "children": [
                                                    {
                                                        "name": "Campylobacteraceae",
                                                        "rank": 6,
                                                        "ncbiRank": "family",
                                                        "ncbiID": 72294,
                                                        "value": 0,
                                                        "summedValue": 1,
                                                        "yield": 0,
                                                        "summedYield": 2880,
                                                        "children": [
                                                            {
                                                                "name": "Campylobacter",
                                                                "rank": 7,
                                                                "ncbiRank": "genus",
                                                                "ncbiID": 194,
                                                                "value": 1,
                                                                "summedValue": 1,
                                                                "yield": 2880,
                                                                "summedYield": 2880,
                                                                "children": [
                                                                ]
                                                            }
                                                        ]
                                                    }
                                                ]
                                            }
                                        ]
                                    }
                                ]
                            },
                            {
                                "name": "environmental samples",
                                "rank": 0,
                                "ncbiRank": "no rank",
                                "ncbiID": 48479,
                                "value": 0,
                                "summedValue": 3,
                                "yield": 0,
                                "summedYield": 3493,
                                "children": [
                                    {
                                        "name": "uncultured bacterium",
                                        "rank": 8,
                                        "ncbiRank": "species",
                                        "ncbiID": 77133,
                                        "value": 3,
                                        "summedValue": 3,
                                        "yield": 3493,
                                        "summedYield": 3493,
                                        "children": [
                                        ]
                                    }
                                ]
                            },
                            {
                                "name": "Terrabacteria group",
                                "rank": 0,
                                "ncbiRank": "clade",
                                "ncbiID": 1783272,
                                "value": 20,
                                "summedValue": 95673,
                                "yield": 22070,
                                "summedYield": 142670962,
                                "children": [
                                    {
                                        "name": "Bacillota",
                                        "rank": 3,
                                        "ncbiRank": "phylum",
                                        "ncbiID": 1239,
                                        "value": 19,
                                        "summedValue": 26338,
                                        "yield": 23475,
                                        "summedYield": 38242012,
                                        "children": [
                                            {
                                                "name": "Bacilli",
                                                "rank": 4,
                                                "ncbiRank": "class",
                                                "ncbiID": 91061,
                                                "value": 170,
                                                "summedValue": 26319,
                                                "yield": 238722,
                                                "summedYield": 38218537,
                                                "children": [
                                                    {
                                                        "name": "Bacillales",
                                                        "rank": 5,
                                                        "ncbiRank": "order",
                                                        "ncbiID": 1385,
                                                        "value": 13,
                                                        "summedValue": 3714,
                                                        "yield": 20062,
                                                        "summedYield": 5045515,
                                                        "children": [
                                                            {
                                                                "name": "Staphylococcaceae",
                                                                "rank": 6,
                                                                "ncbiRank": "family",
                                                                "ncbiID": 90964,
                                                                "value": 5,
                                                                "summedValue": 3615,
                                                                "yield": 3544,
                                                                "summedYield": 4902586,
                                                                "children": [
                                                                    {
                                                                        "name": "Staphylococcus",
                                                                        "rank": 7,
                                                                        "ncbiRank": "genus",
                                                                        "ncbiID": 1279,
                                                                        "value": 183,
                                                                        "summedValue": 3610,
                                                                        "yield": 227185,
                                                                        "summedYield": 4899042,
                                                                        "children": [
                                                                            {
                                                                                "name": "Staphylococcus aureus",
                                                                                "rank": 8,
                                                                                "ncbiRank": "species",
                                                                                "ncbiID": 1280,
                                                                                "value": 18,
                                                                                "summedValue": 18,
                                                                                "yield": 28220,
                                                                                "summedYield": 28220,
                                                                                "children": [
                                                                                ]
                                                                            },
                                                                            {
                                                                                "name": "Staphylococcus epidermidis",
                                                                                "rank": 8,
                                                                                "ncbiRank": "species",
                                                                                "ncbiID": 1282,
                                                                                "value": 2075,
                                                                                "summedValue": 2075,
                                                                                "yield": 2832640,
                                                                                "summedYield": 2832640,
                                                                                "children": [
                                                                                ]
                                                                            },
                                                                            {
                                                                                "name": "Staphylococcus haemolyticus",
                                                                                "rank": 8,
                                                                                "ncbiRank": "species",
                                                                                "ncbiID": 1283,
                                                                                "value": 1060,
                                                                                "summedValue": 1060,
                                                                                "yield": 1428388,
                                                                                "summedYield": 1428388,
                                                                                "children": [
                                                                                ]
                                                                            },
                                                                            {
                                                                                "name": "Staphylococcus hominis",
                                                                                "rank": 8,
                                                                                "ncbiRank": "species",
                                                                                "ncbiID": 1290,
                                                                                "value": 1,
                                                                                "summedValue": 1,
                                                                                "yield": 1347,
                                                                                "summedYield": 1347,
                                                                                "children": [
                                                                                ]
                                                                            },
                                                                            {
                                                                                "name": "Staphylococcus lugdunensis",
                                                                                "rank": 8,
                                                                                "ncbiRank": "species",
                                                                                "ncbiID": 28035,
                                                                                "value": 269,
                                                                                "summedValue": 269,
                                                                                "yield": 377930,
                                                                                "summedYield": 377930,
                                                                                "children": [
                                                                                ]
                                                                            },
                                                                            {
                                                                                "name": "Staphylococcus caprae",
                                                                                "rank": 8,
                                                                                "ncbiRank": "species",
                                                                                "ncbiID": 29380,
                                                                                "value": 2,
                                                                                "summedValue": 2,
                                                                                "yield": 1953,
                                                                                "summedYield": 1953,
                                                                                "children": [
                                                                                ]
                                                                            },
                                                                            {
                                                                                "name": "Staphylococcus intermedius group",
                                                                                "rank": 7,
                                                                                "ncbiRank": "species group",
                                                                                "ncbiID": 2815305,
                                                                                "value": 0,
                                                                                "summedValue": 2,
                                                                                "yield": 0,
                                                                                "summedYield": 1379,
                                                                                "children": [
                                                                                    {
                                                                                        "name": "Staphylococcus pseudintermedius",
                                                                                        "rank": 8,
                                                                                        "ncbiRank": "species",
                                                                                        "ncbiID": 283734,
                                                                                        "value": 2,
                                                                                        "summedValue": 2,
                                                                                        "yield": 1379,
                                                                                        "summedYield": 1379,
                                                                                        "children": [
                                                                                        ]
                                                                                    }
                                                                                ]
                                                                            }
                                                                        ]
                                                                    }
                                                                ]
                                                            },
                                                            {
                                                                "name": "Bacillaceae",
                                                                "rank": 6,
                                                                "ncbiRank": "family",
                                                                "ncbiID": 186817,
                                                                "value": 16,
                                                                "summedValue": 35,
                                                                "yield": 25922,
                                                                "summedYield": 50995,
                                                                "children": [
                                                                    {
                                                                        "name": "Bacillus",
                                                                        "rank": 7,
                                                                        "ncbiRank": "genus",
                                                                        "ncbiID": 1386,
                                                                        "value": 0,
                                                                        "summedValue": 14,
                                                                        "yield": 0,
                                                                        "summedYield": 20470,
                                                                        "children": [
                                                                            {
                                                                                "name": "Bacillus badius",
                                                                                "rank": 8,
                                                                                "ncbiRank": "species",
                                                                                "ncbiID": 1455,
                                                                                "value": 14,
                                                                                "summedValue": 14,
                                                                                "yield": 20470,
                                                                                "summedYield": 20470,
                                                                                "children": [
                                                                                ]
                                                                            }
                                                                        ]
                                                                    },
                                                                    {
                                                                        "name": "Lysinibacillus",
                                                                        "rank": 7,
                                                                        "ncbiRank": "genus",
                                                                        "ncbiID": 400634,
                                                                        "value": 3,
                                                                        "summedValue": 3,
                                                                        "yield": 1958,
                                                                        "summedYield": 1958,
                                                                        "children": [
                                                                        ]
                                                                    },
                                                                    {
                                                                        "name": "Niallia",
                                                                        "rank": 7,
                                                                        "ncbiRank": "genus",
                                                                        "ncbiID": 2837506,
                                                                        "value": 0,
                                                                        "summedValue": 2,
                                                                        "yield": 0,
                                                                        "summedYield": 2645,
                                                                        "children": [
                                                                            {
                                                                                "name": "unclassified Niallia",
                                                                                "rank": 0,
                                                                                "ncbiRank": "no rank",
                                                                                "ncbiID": 2837522,
                                                                                "value": 0,
                                                                                "summedValue": 2,
                                                                                "yield": 0,
                                                                                "summedYield": 2645,
                                                                                "children": [
                                                                                    {
                                                                                        "name": "Niallia sp. RD1",
                                                                                        "rank": 8,
                                                                                        "ncbiRank": "species",
                                                                                        "ncbiID": 2962858,
                                                                                        "value": 2,
                                                                                        "summedValue": 2,
                                                                                        "yield": 2645,
                                                                                        "summedYield": 2645,
                                                                                        "children": [
                                                                                        ]
                                                                                    }
                                                                                ]
                                                                            }
                                                                        ]
                                                                    }
                                                                ]
                                                            },
                                                            {
                                                                "name": "Listeriaceae",
                                                                "rank": 6,
                                                                "ncbiRank": "family",
                                                                "ncbiID": 186820,
                                                                "value": 0,
                                                                "summedValue": 51,
                                                                "yield": 0,
                                                                "summedYield": 71872,
                                                                "children": [
                                                                    {
                                                                        "name": "Listeria",
                                                                        "rank": 7,
                                                                        "ncbiRank": "genus",
                                                                        "ncbiID": 1637,
                                                                        "value": 27,
                                                                        "summedValue": 51,
                                                                        "yield": 37715,
                                                                        "summedYield": 71872,
                                                                        "children": [
                                                                            {
                                                                                "name": "Listeria monocytogenes",
                                                                                "rank": 8,
                                                                                "ncbiRank": "species",
                                                                                "ncbiID": 1639,
                                                                                "value": 24,
                                                                                "summedValue": 24,
                                                                                "yield": 34157,
                                                                                "summedYield": 34157,
                                                                                "children": [
                                                                                ]
                                                                            }
                                                                        ]
                                                                    }
                                                                ]
                                                            }
                                                        ]
                                                    },
                                                    {
                                                        "name": "Lactobacillales",
                                                        "rank": 5,
                                                        "ncbiRank": "order",
                                                        "ncbiID": 186826,
                                                        "value": 1,
                                                        "summedValue": 22435,
                                                        "yield": 559,
                                                        "summedYield": 32934300,
                                                        "children": [
                                                            {
                                                                "name": "Streptococcaceae",
                                                                "rank": 6,
                                                                "ncbiRank": "family",
                                                                "ncbiID": 1300,
                                                                "value": 0,
                                                                "summedValue": 1,
                                                                "yield": 0,
                                                                "summedYield": 540,
                                                                "children": [
                                                                    {
                                                                        "name": "Streptococcus",
                                                                        "rank": 7,
                                                                        "ncbiRank": "genus",
                                                                        "ncbiID": 1301,
                                                                        "value": 0,
                                                                        "summedValue": 1,
                                                                        "yield": 0,
                                                                        "summedYield": 540,
                                                                        "children": [
                                                                            {
                                                                                "name": "Streptococcus mitis",
                                                                                "rank": 8,
                                                                                "ncbiRank": "species",
                                                                                "ncbiID": 28037,
                                                                                "value": 1,
                                                                                "summedValue": 1,
                                                                                "yield": 540,
                                                                                "summedYield": 540,
                                                                                "children": [
                                                                                ]
                                                                            }
                                                                        ]
                                                                    }
                                                                ]
                                                            },
                                                            {
                                                                "name": "Enterococcaceae",
                                                                "rank": 6,
                                                                "ncbiRank": "family",
                                                                "ncbiID": 81852,
                                                                "value": 81,
                                                                "summedValue": 22432,
                                                                "yield": 91749,
                                                                "summedYield": 32932649,
                                                                "children": [
                                                                    {
                                                                        "name": "Enterococcus",
                                                                        "rank": 7,
                                                                        "ncbiRank": "genus",
                                                                        "ncbiID": 1350,
                                                                        "value": 1992,
                                                                        "summedValue": 22351,
                                                                        "yield": 2527516,
                                                                        "summedYield": 32840900,
                                                                        "children": [
                                                                            {
                                                                                "name": "Enterococcus faecalis",
                                                                                "rank": 8,
                                                                                "ncbiRank": "species",
                                                                                "ncbiID": 1351,
                                                                                "value": 20357,
                                                                                "summedValue": 20359,
                                                                                "yield": 30303602,
                                                                                "summedYield": 30313384,
                                                                                "children": [
                                                                                    {
                                                                                        "name": "Enterococcus faecalis R712",
                                                                                        "rank": 9,
                                                                                        "ncbiRank": "strain",
                                                                                        "ncbiID": 699186,
                                                                                        "value": 1,
                                                                                        "summedValue": 1,
                                                                                        "yield": 4486,
                                                                                        "summedYield": 4486,
                                                                                        "children": [
                                                                                        ]
                                                                                    },
                                                                                    {
                                                                                        "name": "Enterococcus faecalis 62",
                                                                                        "rank": 9,
                                                                                        "ncbiRank": "strain",
                                                                                        "ncbiID": 936153,
                                                                                        "value": 1,
                                                                                        "summedValue": 1,
                                                                                        "yield": 5296,
                                                                                        "summedYield": 5296,
                                                                                        "children": [
                                                                                        ]
                                                                                    }
                                                                                ]
                                                                            }
                                                                        ]
                                                                    }
                                                                ]
                                                            },
                                                            {
                                                                "name": "Carnobacteriaceae",
                                                                "rank": 6,
                                                                "ncbiRank": "family",
                                                                "ncbiID": 186828,
                                                                "value": 0,
                                                                "summedValue": 1,
                                                                "yield": 0,
                                                                "summedYield": 552,
                                                                "children": [
                                                                    {
                                                                        "name": "Trichococcus",
                                                                        "rank": 7,
                                                                        "ncbiRank": "genus",
                                                                        "ncbiID": 82802,
                                                                        "value": 0,
                                                                        "summedValue": 1,
                                                                        "yield": 0,
                                                                        "summedYield": 552,
                                                                        "children": [
                                                                            {
                                                                                "name": "environmental samples",
                                                                                "rank": 0,
                                                                                "ncbiRank": "no rank",
                                                                                "ncbiID": 189664,
                                                                                "value": 0,
                                                                                "summedValue": 1,
                                                                                "yield": 0,
                                                                                "summedYield": 552,
                                                                                "children": [
                                                                                    {
                                                                                        "name": "uncultured Trichococcus sp.",
                                                                                        "rank": 8,
                                                                                        "ncbiRank": "species",
                                                                                        "ncbiID": 189665,
                                                                                        "value": 1,
                                                                                        "summedValue": 1,
                                                                                        "yield": 552,
                                                                                        "summedYield": 552,
                                                                                        "children": [
                                                                                        ]
                                                                                    }
                                                                                ]
                                                                            }
                                                                        ]
                                                                    }
                                                                ]
                                                            }
                                                        ]
                                                    }
                                                ]
                                            }
                                        ]
                                    },
                                    {
                                        "name": "Actinomycetota",
                                        "rank": 3,
                                        "ncbiRank": "phylum",
                                        "ncbiID": 201174,
                                        "value": 0,
                                        "summedValue": 69315,
                                        "yield": 0,
                                        "summedYield": 104406880,
                                        "children": [
                                            {
                                                "name": "Actinomycetes",
                                                "rank": 4,
                                                "ncbiRank": "class",
                                                "ncbiID": 1760,
                                                "value": 0,
                                                "summedValue": 69315,
                                                "yield": 0,
                                                "summedYield": 104406880,
                                                "children": [
                                                    {
                                                        "name": "Bifidobacteriales",
                                                        "rank": 5,
                                                        "ncbiRank": "order",
                                                        "ncbiID": 85004,
                                                        "value": 0,
                                                        "summedValue": 68952,
                                                        "yield": 0,
                                                        "summedYield": 103873883,
                                                        "children": [
                                                            {
                                                                "name": "Bifidobacteriaceae",
                                                                "rank": 6,
                                                                "ncbiRank": "family",
                                                                "ncbiID": 31953,
                                                                "value": 546,
                                                                "summedValue": 68952,
                                                                "yield": 792695,
                                                                "summedYield": 103873883,
                                                                "children": [
                                                                    {
                                                                        "name": "Bifidobacterium",
                                                                        "rank": 7,
                                                                        "ncbiRank": "genus",
                                                                        "ncbiID": 1678,
                                                                        "value": 17541,
                                                                        "summedValue": 68406,
                                                                        "yield": 25233476,
                                                                        "summedYield": 103081188,
                                                                        "children": [
                                                                            {
                                                                                "name": "Bifidobacterium bifidum",
                                                                                "rank": 8,
                                                                                "ncbiRank": "species",
                                                                                "ncbiID": 1681,
                                                                                "value": 27,
                                                                                "summedValue": 27,
                                                                                "yield": 47774,
                                                                                "summedYield": 47774,
                                                                                "children": [
                                                                                ]
                                                                            },
                                                                            {
                                                                                "name": "Bifidobacterium angulatum",
                                                                                "rank": 8,
                                                                                "ncbiRank": "species",
                                                                                "ncbiID": 1683,
                                                                                "value": 1,
                                                                                "summedValue": 1,
                                                                                "yield": 550,
                                                                                "summedYield": 550,
                                                                                "children": [
                                                                                ]
                                                                            },
                                                                            {
                                                                                "name": "Bifidobacterium breve",
                                                                                "rank": 8,
                                                                                "ncbiRank": "species",
                                                                                "ncbiID": 1685,
                                                                                "value": 50778,
                                                                                "summedValue": 50787,
                                                                                "yield": 77714340,
                                                                                "summedYield": 77724325,
                                                                                "children": [
                                                                                    {
                                                                                        "name": "Bifidobacterium breve ACS-071-V-Sch8b",
                                                                                        "rank": 9,
                                                                                        "ncbiRank": "strain",
                                                                                        "ncbiID": 866777,
                                                                                        "value": 2,
                                                                                        "summedValue": 2,
                                                                                        "yield": 3264,
                                                                                        "summedYield": 3264,
                                                                                        "children": [
                                                                                        ]
                                                                                    },
                                                                                    {
                                                                                        "name": "Bifidobacterium breve S27",
                                                                                        "rank": 9,
                                                                                        "ncbiRank": "strain",
                                                                                        "ncbiID": 936351,
                                                                                        "value": 1,
                                                                                        "summedValue": 1,
                                                                                        "yield": 557,
                                                                                        "summedYield": 557,
                                                                                        "children": [
                                                                                        ]
                                                                                    },
                                                                                    {
                                                                                        "name": "Bifidobacterium breve 12L",
                                                                                        "rank": 9,
                                                                                        "ncbiRank": "strain",
                                                                                        "ncbiID": 1385938,
                                                                                        "value": 2,
                                                                                        "summedValue": 2,
                                                                                        "yield": 2050,
                                                                                        "summedYield": 2050,
                                                                                        "children": [
                                                                                        ]
                                                                                    },
                                                                                    {
                                                                                        "name": "Bifidobacterium breve JCM 7019",
                                                                                        "rank": 9,
                                                                                        "ncbiRank": "strain",
                                                                                        "ncbiID": 1385940,
                                                                                        "value": 2,
                                                                                        "summedValue": 2,
                                                                                        "yield": 2629,
                                                                                        "summedYield": 2629,
                                                                                        "children": [
                                                                                        ]
                                                                                    },
                                                                                    {
                                                                                        "name": "Bifidobacterium breve 689b",
                                                                                        "rank": 9,
                                                                                        "ncbiRank": "strain",
                                                                                        "ncbiID": 1385942,
                                                                                        "value": 2,
                                                                                        "summedValue": 2,
                                                                                        "yield": 1485,
                                                                                        "summedYield": 1485,
                                                                                        "children": [
                                                                                        ]
                                                                                    }
                                                                                ]
                                                                            },
                                                                            {
                                                                                "name": "Bifidobacterium dentium",
                                                                                "rank": 8,
                                                                                "ncbiRank": "species",
                                                                                "ncbiID": 1689,
                                                                                "value": 1,
                                                                                "summedValue": 1,
                                                                                "yield": 914,
                                                                                "summedYield": 914,
                                                                                "children": [
                                                                                ]
                                                                            },
                                                                            {
                                                                                "name": "Bifidobacterium choerinum",
                                                                                "rank": 8,
                                                                                "ncbiRank": "species",
                                                                                "ncbiID": 35760,
                                                                                "value": 1,
                                                                                "summedValue": 1,
                                                                                "yield": 1082,
                                                                                "summedYield": 1082,
                                                                                "children": [
                                                                                ]
                                                                            },
                                                                            {
                                                                                "name": "Bifidobacterium scardovii",
                                                                                "rank": 8,
                                                                                "ncbiRank": "species",
                                                                                "ncbiID": 158787,
                                                                                "value": 0,
                                                                                "summedValue": 1,
                                                                                "yield": 0,
                                                                                "summedYield": 765,
                                                                                "children": [
                                                                                    {
                                                                                        "name": "Bifidobacterium scardovii JCM 12489 = DSM 13734",
                                                                                        "rank": 9,
                                                                                        "ncbiRank": "strain",
                                                                                        "ncbiID": 1150461,
                                                                                        "value": 1,
                                                                                        "summedValue": 1,
                                                                                        "yield": 765,
                                                                                        "summedYield": 765,
                                                                                        "children": [
                                                                                        ]
                                                                                    }
                                                                                ]
                                                                            },
                                                                            {
                                                                                "name": "Bifidobacterium longum",
                                                                                "rank": 8,
                                                                                "ncbiRank": "species",
                                                                                "ncbiID": 216816,
                                                                                "value": 34,
                                                                                "summedValue": 43,
                                                                                "yield": 45032,
                                                                                "summedYield": 56435,
                                                                                "children": [
                                                                                    {
                                                                                        "name": "Bifidobacterium longum subsp. longum",
                                                                                        "rank": 9,
                                                                                        "ncbiRank": "subspecies",
                                                                                        "ncbiID": 1679,
                                                                                        "value": 4,
                                                                                        "summedValue": 4,
                                                                                        "yield": 6197,
                                                                                        "summedYield": 6197,
                                                                                        "children": [
                                                                                        ]
                                                                                    },
                                                                                    {
                                                                                        "name": "Bifidobacterium longum subsp. infantis",
                                                                                        "rank": 9,
                                                                                        "ncbiRank": "subspecies",
                                                                                        "ncbiID": 1682,
                                                                                        "value": 5,
                                                                                        "summedValue": 5,
                                                                                        "yield": 5206,
                                                                                        "summedYield": 5206,
                                                                                        "children": [
                                                                                        ]
                                                                                    }
                                                                                ]
                                                                            },
                                                                            {
                                                                                "name": "unclassified Bifidobacterium",
                                                                                "rank": 0,
                                                                                "ncbiRank": "no rank",
                                                                                "ncbiID": 2608897,
                                                                                "value": 4,
                                                                                "summedValue": 4,
                                                                                "yield": 15867,
                                                                                "summedYield": 15867,
                                                                                "children": [
                                                                                ]
                                                                            }
                                                                        ]
                                                                    }
                                                                ]
                                                            }
                                                        ]
                                                    },
                                                    {
                                                        "name": "Mycobacteriales",
                                                        "rank": 5,
                                                        "ncbiRank": "order",
                                                        "ncbiID": 85007,
                                                        "value": 0,
                                                        "summedValue": 362,
                                                        "yield": 0,
                                                        "summedYield": 532056,
                                                        "children": [
                                                            {
                                                                "name": "Corynebacteriaceae",
                                                                "rank": 6,
                                                                "ncbiRank": "family",
                                                                "ncbiID": 1653,
                                                                "value": 0,
                                                                "summedValue": 361,
                                                                "yield": 0,
                                                                "summedYield": 530933,
                                                                "children": [
                                                                    {
                                                                        "name": "Corynebacterium",
                                                                        "rank": 7,
                                                                        "ncbiRank": "genus",
                                                                        "ncbiID": 1716,
                                                                        "value": 1,
                                                                        "summedValue": 361,
                                                                        "yield": 596,
                                                                        "summedYield": 530933,
                                                                        "children": [
                                                                            {
                                                                                "name": "Corynebacterium kroppenstedtii",
                                                                                "rank": 8,
                                                                                "ncbiRank": "species",
                                                                                "ncbiID": 161879,
                                                                                "value": 360,
                                                                                "summedValue": 360,
                                                                                "yield": 530337,
                                                                                "summedYield": 530337,
                                                                                "children": [
                                                                                ]
                                                                            }
                                                                        ]
                                                                    }
                                                                ]
                                                            },
                                                            {
                                                                "name": "Nocardiaceae",
                                                                "rank": 6,
                                                                "ncbiRank": "family",
                                                                "ncbiID": 85025,
                                                                "value": 0,
                                                                "summedValue": 1,
                                                                "yield": 0,
                                                                "summedYield": 1123,
                                                                "children": [
                                                                    {
                                                                        "name": "Rhodococcus",
                                                                        "rank": 7,
                                                                        "ncbiRank": "genus",
                                                                        "ncbiID": 1827,
                                                                        "value": 1,
                                                                        "summedValue": 1,
                                                                        "yield": 1123,
                                                                        "summedYield": 1123,
                                                                        "children": [
                                                                        ]
                                                                    }
                                                                ]
                                                            }
                                                        ]
                                                    },
                                                    {
                                                        "name": "Propionibacteriales",
                                                        "rank": 5,
                                                        "ncbiRank": "order",
                                                        "ncbiID": 85009,
                                                        "value": 0,
                                                        "summedValue": 1,
                                                        "yield": 0,
                                                        "summedYield": 941,
                                                        "children": [
                                                            {
                                                                "name": "Propionibacteriaceae",
                                                                "rank": 6,
                                                                "ncbiRank": "family",
                                                                "ncbiID": 31957,
                                                                "value": 0,
                                                                "summedValue": 1,
                                                                "yield": 0,
                                                                "summedYield": 941,
                                                                "children": [
                                                                    {
                                                                        "name": "Cutibacterium",
                                                                        "rank": 7,
                                                                        "ncbiRank": "genus",
                                                                        "ncbiID": 1912216,
                                                                        "value": 0,
                                                                        "summedValue": 1,
                                                                        "yield": 0,
                                                                        "summedYield": 941,
                                                                        "children": [
                                                                            {
                                                                                "name": "Cutibacterium acnes",
                                                                                "rank": 8,
                                                                                "ncbiRank": "species",
                                                                                "ncbiID": 1747,
                                                                                "value": 1,
                                                                                "summedValue": 1,
                                                                                "yield": 941,
                                                                                "summedYield": 941,
                                                                                "children": [
                                                                                ]
                                                                            }
                                                                        ]
                                                                    }
                                                                ]
                                                            }
                                                        ]
                                                    }
                                                ]
                                            }
                                        ]
                                    }
                                ]
                            }
                        ]
                    },
                    {
                        "name": "Eukaryota",
                        "rank": 1,
                        "ncbiRank": "superkingdom",
                        "ncbiID": 2759,
                        "value": 0,
                        "summedValue": 4,
                        "yield": 0,
                        "summedYield": 5953,
                        "children": [
                            {
                                "name": "Viridiplantae",
                                "rank": 2,
                                "ncbiRank": "kingdom",
                                "ncbiID": 33090,
                                "value": 0,
                                "summedValue": 1,
                                "yield": 0,
                                "summedYield": 1202,
                                "children": [
                                    {
                                        "name": "Streptophyta",
                                        "rank": 3,
                                        "ncbiRank": "phylum",
                                        "ncbiID": 35493,
                                        "value": 0,
                                        "summedValue": 1,
                                        "yield": 0,
                                        "summedYield": 1202,
                                        "children": [
                                            {
                                                "name": "Streptophytina",
                                                "rank": 3,
                                                "ncbiRank": "subphylum",
                                                "ncbiID": 131221,
                                                "value": 0,
                                                "summedValue": 1,
                                                "yield": 0,
                                                "summedYield": 1202,
                                                "children": [
                                                    {
                                                        "name": "Embryophyta",
                                                        "rank": 0,
                                                        "ncbiRank": "clade",
                                                        "ncbiID": 3193,
                                                        "value": 0,
                                                        "summedValue": 1,
                                                        "yield": 0,
                                                        "summedYield": 1202,
                                                        "children": [
                                                            {
                                                                "name": "Tracheophyta",
                                                                "rank": 0,
                                                                "ncbiRank": "clade",
                                                                "ncbiID": 58023,
                                                                "value": 0,
                                                                "summedValue": 1,
                                                                "yield": 0,
                                                                "summedYield": 1202,
                                                                "children": [
                                                                    {
                                                                        "name": "Euphyllophyta",
                                                                        "rank": 0,
                                                                        "ncbiRank": "clade",
                                                                        "ncbiID": 78536,
                                                                        "value": 0,
                                                                        "summedValue": 1,
                                                                        "yield": 0,
                                                                        "summedYield": 1202,
                                                                        "children": [
                                                                            {
                                                                                "name": "Spermatophyta",
                                                                                "rank": 0,
                                                                                "ncbiRank": "clade",
                                                                                "ncbiID": 58024,
                                                                                "value": 0,
                                                                                "summedValue": 1,
                                                                                "yield": 0,
                                                                                "summedYield": 1202,
                                                                                "children": [
                                                                                    {
                                                                                        "name": "Magnoliopsida",
                                                                                        "rank": 4,
                                                                                        "ncbiRank": "class",
                                                                                        "ncbiID": 3398,
                                                                                        "value": 0,
                                                                                        "summedValue": 1,
                                                                                        "yield": 0,
                                                                                        "summedYield": 1202,
                                                                                        "children": [
                                                                                            {
                                                                                                "name": "Mesangiospermae",
                                                                                                "rank": 0,
                                                                                                "ncbiRank": "clade",
                                                                                                "ncbiID": 1437183,
                                                                                                "value": 0,
                                                                                                "summedValue": 1,
                                                                                                "yield": 0,
                                                                                                "summedYield": 1202,
                                                                                                "children": [
                                                                                                    {
                                                                                                        "name": "Liliopsida",
                                                                                                        "rank": 0,
                                                                                                        "ncbiRank": "clade",
                                                                                                        "ncbiID": 4447,
                                                                                                        "value": 0,
                                                                                                        "summedValue": 1,
                                                                                                        "yield": 0,
                                                                                                        "summedYield": 1202,
                                                                                                        "children": [
                                                                                                            {
                                                                                                                "name": "Petrosaviidae",
                                                                                                                "rank": 4,
                                                                                                                "ncbiRank": "subclass",
                                                                                                                "ncbiID": 1437197,
                                                                                                                "value": 0,
                                                                                                                "summedValue": 1,
                                                                                                                "yield": 0,
                                                                                                                "summedYield": 1202,
                                                                                                                "children": [
                                                                                                                    {
                                                                                                                        "name": "commelinids",
                                                                                                                        "rank": 0,
                                                                                                                        "ncbiRank": "clade",
                                                                                                                        "ncbiID": 4734,
                                                                                                                        "value": 0,
                                                                                                                        "summedValue": 1,
                                                                                                                        "yield": 0,
                                                                                                                        "summedYield": 1202,
                                                                                                                        "children": [
                                                                                                                            {
                                                                                                                                "name": "Poales",
                                                                                                                                "rank": 5,
                                                                                                                                "ncbiRank": "order",
                                                                                                                                "ncbiID": 38820,
                                                                                                                                "value": 0,
                                                                                                                                "summedValue": 1,
                                                                                                                                "yield": 0,
                                                                                                                                "summedYield": 1202,
                                                                                                                                "children": [
                                                                                                                                    {
                                                                                                                                        "name": "Poaceae",
                                                                                                                                        "rank": 6,
                                                                                                                                        "ncbiRank": "family",
                                                                                                                                        "ncbiID": 4479,
                                                                                                                                        "value": 0,
                                                                                                                                        "summedValue": 1,
                                                                                                                                        "yield": 0,
                                                                                                                                        "summedYield": 1202,
                                                                                                                                        "children": [
                                                                                                                                            {
                                                                                                                                                "name": "BOP clade",
                                                                                                                                                "rank": 0,
                                                                                                                                                "ncbiRank": "clade",
                                                                                                                                                "ncbiID": 359160,
                                                                                                                                                "value": 0,
                                                                                                                                                "summedValue": 1,
                                                                                                                                                "yield": 0,
                                                                                                                                                "summedYield": 1202,
                                                                                                                                                "children": [
                                                                                                                                                    {
                                                                                                                                                        "name": "Pooideae",
                                                                                                                                                        "rank": 6,
                                                                                                                                                        "ncbiRank": "subfamily",
                                                                                                                                                        "ncbiID": 147368,
                                                                                                                                                        "value": 0,
                                                                                                                                                        "summedValue": 1,
                                                                                                                                                        "yield": 0,
                                                                                                                                                        "summedYield": 1202,
                                                                                                                                                        "children": [
                                                                                                                                                            {
                                                                                                                                                                "name": "Triticodae",
                                                                                                                                                                "rank": 0,
                                                                                                                                                                "ncbiRank": "no rank",
                                                                                                                                                                "ncbiID": 1648038,
                                                                                                                                                                "value": 0,
                                                                                                                                                                "summedValue": 1,
                                                                                                                                                                "yield": 0,
                                                                                                                                                                "summedYield": 1202,
                                                                                                                                                                "children": [
                                                                                                                                                                    {
                                                                                                                                                                        "name": "Triticeae",
                                                                                                                                                                        "rank": 6,
                                                                                                                                                                        "ncbiRank": "tribe",
                                                                                                                                                                        "ncbiID": 147389,
                                                                                                                                                                        "value": 0,
                                                                                                                                                                        "summedValue": 1,
                                                                                                                                                                        "yield": 0,
                                                                                                                                                                        "summedYield": 1202,
                                                                                                                                                                        "children": [
                                                                                                                                                                            {
                                                                                                                                                                                "name": "Triticinae",
                                                                                                                                                                                "rank": 6,
                                                                                                                                                                                "ncbiRank": "subtribe",
                                                                                                                                                                                "ncbiID": 1648030,
                                                                                                                                                                                "value": 0,
                                                                                                                                                                                "summedValue": 1,
                                                                                                                                                                                "yield": 0,
                                                                                                                                                                                "summedYield": 1202,
                                                                                                                                                                                "children": [
                                                                                                                                                                                    {
                                                                                                                                                                                        "name": "Triticum",
                                                                                                                                                                                        "rank": 7,
                                                                                                                                                                                        "ncbiRank": "genus",
                                                                                                                                                                                        "ncbiID": 4564,
                                                                                                                                                                                        "value": 0,
                                                                                                                                                                                        "summedValue": 1,
                                                                                                                                                                                        "yield": 0,
                                                                                                                                                                                        "summedYield": 1202,
                                                                                                                                                                                        "children": [
                                                                                                                                                                                            {
                                                                                                                                                                                                "name": "Triticum aestivum",
                                                                                                                                                                                                "rank": 8,
                                                                                                                                                                                                "ncbiRank": "species",
                                                                                                                                                                                                "ncbiID": 4565,
                                                                                                                                                                                                "value": 1,
                                                                                                                                                                                                "summedValue": 1,
                                                                                                                                                                                                "yield": 1202,
                                                                                                                                                                                                "summedYield": 1202,
                                                                                                                                                                                                "children": [
                                                                                                                                                                                                ]
                                                                                                                                                                                            }
                                                                                                                                                                                        ]
                                                                                                                                                                                    }
                                                                                                                                                                                ]
                                                                                                                                                                            }
                                                                                                                                                                        ]
                                                                                                                                                                    }
                                                                                                                                                                ]
                                                                                                                                                            }
                                                                                                                                                        ]
                                                                                                                                                    }
                                                                                                                                                ]
                                                                                                                                            }
                                                                                                                                        ]
                                                                                                                                    }
                                                                                                                                ]
                                                                                                                            }
                                                                                                                        ]
                                                                                                                    }
                                                                                                                ]
                                                                                                            }
                                                                                                        ]
                                                                                                    }
                                                                                                ]
                                                                                            }
                                                                                        ]
                                                                                    }
                                                                                ]
                                                                            }
                                                                        ]
                                                                    }
                                                                ]
                                                            }
                                                        ]
                                                    }
                                                ]
                                            }
                                        ]
                                    }
                                ]
                            },
                            {
                                "name": "Opisthokonta",
                                "rank": 0,
                                "ncbiRank": "clade",
                                "ncbiID": 33154,
                                "value": 0,
                                "summedValue": 3,
                                "yield": 0,
                                "summedYield": 4751,
                                "children": [
                                    {
                                        "name": "Metazoa",
                                        "rank": 2,
                                        "ncbiRank": "kingdom",
                                        "ncbiID": 33208,
                                        "value": 0,
                                        "summedValue": 3,
                                        "yield": 0,
                                        "summedYield": 4751,
                                        "children": [
                                            {
                                                "name": "Eumetazoa",
                                                "rank": 0,
                                                "ncbiRank": "clade",
                                                "ncbiID": 6072,
                                                "value": 0,
                                                "summedValue": 3,
                                                "yield": 0,
                                                "summedYield": 4751,
                                                "children": [
                                                    {
                                                        "name": "Bilateria",
                                                        "rank": 0,
                                                        "ncbiRank": "clade",
                                                        "ncbiID": 33213,
                                                        "value": 0,
                                                        "summedValue": 3,
                                                        "yield": 0,
                                                        "summedYield": 4751,
                                                        "children": [
                                                            {
                                                                "name": "Deuterostomia",
                                                                "rank": 0,
                                                                "ncbiRank": "clade",
                                                                "ncbiID": 33511,
                                                                "value": 0,
                                                                "summedValue": 3,
                                                                "yield": 0,
                                                                "summedYield": 4751,
                                                                "children": [
                                                                    {
                                                                        "name": "Chordata",
                                                                        "rank": 3,
                                                                        "ncbiRank": "phylum",
                                                                        "ncbiID": 7711,
                                                                        "value": 0,
                                                                        "summedValue": 3,
                                                                        "yield": 0,
                                                                        "summedYield": 4751,
                                                                        "children": [
                                                                            {
                                                                                "name": "Craniata",
                                                                                "rank": 3,
                                                                                "ncbiRank": "subphylum",
                                                                                "ncbiID": 89593,
                                                                                "value": 0,
                                                                                "summedValue": 3,
                                                                                "yield": 0,
                                                                                "summedYield": 4751,
                                                                                "children": [
                                                                                    {
                                                                                        "name": "Vertebrata",
                                                                                        "rank": 0,
                                                                                        "ncbiRank": "clade",
                                                                                        "ncbiID": 7742,
                                                                                        "value": 0,
                                                                                        "summedValue": 3,
                                                                                        "yield": 0,
                                                                                        "summedYield": 4751,
                                                                                        "children": [
                                                                                            {
                                                                                                "name": "Gnathostomata",
                                                                                                "rank": 0,
                                                                                                "ncbiRank": "clade",
                                                                                                "ncbiID": 7776,
                                                                                                "value": 0,
                                                                                                "summedValue": 3,
                                                                                                "yield": 0,
                                                                                                "summedYield": 4751,
                                                                                                "children": [
                                                                                                    {
                                                                                                        "name": "Teleostomi",
                                                                                                        "rank": 0,
                                                                                                        "ncbiRank": "clade",
                                                                                                        "ncbiID": 117570,
                                                                                                        "value": 0,
                                                                                                        "summedValue": 3,
                                                                                                        "yield": 0,
                                                                                                        "summedYield": 4751,
                                                                                                        "children": [
                                                                                                            {
                                                                                                                "name": "Euteleostomi",
                                                                                                                "rank": 0,
                                                                                                                "ncbiRank": "clade",
                                                                                                                "ncbiID": 117571,
                                                                                                                "value": 0,
                                                                                                                "summedValue": 3,
                                                                                                                "yield": 0,
                                                                                                                "summedYield": 4751,
                                                                                                                "children": [
                                                                                                                    {
                                                                                                                        "name": "Sarcopterygii",
                                                                                                                        "rank": 3,
                                                                                                                        "ncbiRank": "superclass",
                                                                                                                        "ncbiID": 8287,
                                                                                                                        "value": 0,
                                                                                                                        "summedValue": 3,
                                                                                                                        "yield": 0,
                                                                                                                        "summedYield": 4751,
                                                                                                                        "children": [
                                                                                                                            {
                                                                                                                                "name": "Dipnotetrapodomorpha",
                                                                                                                                "rank": 0,
                                                                                                                                "ncbiRank": "clade",
                                                                                                                                "ncbiID": 1338369,
                                                                                                                                "value": 0,
                                                                                                                                "summedValue": 3,
                                                                                                                                "yield": 0,
                                                                                                                                "summedYield": 4751,
                                                                                                                                "children": [
                                                                                                                                    {
                                                                                                                                        "name": "Tetrapoda",
                                                                                                                                        "rank": 0,
                                                                                                                                        "ncbiRank": "clade",
                                                                                                                                        "ncbiID": 32523,
                                                                                                                                        "value": 0,
                                                                                                                                        "summedValue": 3,
                                                                                                                                        "yield": 0,
                                                                                                                                        "summedYield": 4751,
                                                                                                                                        "children": [
                                                                                                                                            {
                                                                                                                                                "name": "Amniota",
                                                                                                                                                "rank": 0,
                                                                                                                                                "ncbiRank": "clade",
                                                                                                                                                "ncbiID": 32524,
                                                                                                                                                "value": 0,
                                                                                                                                                "summedValue": 3,
                                                                                                                                                "yield": 0,
                                                                                                                                                "summedYield": 4751,
                                                                                                                                                "children": [
                                                                                                                                                    {
                                                                                                                                                        "name": "Mammalia",
                                                                                                                                                        "rank": 4,
                                                                                                                                                        "ncbiRank": "class",
                                                                                                                                                        "ncbiID": 40674,
                                                                                                                                                        "value": 0,
                                                                                                                                                        "summedValue": 3,
                                                                                                                                                        "yield": 0,
                                                                                                                                                        "summedYield": 4751,
                                                                                                                                                        "children": [
                                                                                                                                                            {
                                                                                                                                                                "name": "Theria",
                                                                                                                                                                "rank": 0,
                                                                                                                                                                "ncbiRank": "clade",
                                                                                                                                                                "ncbiID": 32525,
                                                                                                                                                                "value": 0,
                                                                                                                                                                "summedValue": 3,
                                                                                                                                                                "yield": 0,
                                                                                                                                                                "summedYield": 4751,
                                                                                                                                                                "children": [
                                                                                                                                                                    {
                                                                                                                                                                        "name": "Eutheria",
                                                                                                                                                                        "rank": 0,
                                                                                                                                                                        "ncbiRank": "clade",
                                                                                                                                                                        "ncbiID": 9347,
                                                                                                                                                                        "value": 0,
                                                                                                                                                                        "summedValue": 3,
                                                                                                                                                                        "yield": 0,
                                                                                                                                                                        "summedYield": 4751,
                                                                                                                                                                        "children": [
                                                                                                                                                                            {
                                                                                                                                                                                "name": "Boreoeutheria",
                                                                                                                                                                                "rank": 0,
                                                                                                                                                                                "ncbiRank": "clade",
                                                                                                                                                                                "ncbiID": 1437010,
                                                                                                                                                                                "value": 0,
                                                                                                                                                                                "summedValue": 3,
                                                                                                                                                                                "yield": 0,
                                                                                                                                                                                "summedYield": 4751,
                                                                                                                                                                                "children": [
                                                                                                                                                                                    {
                                                                                                                                                                                        "name": "Euarchontoglires",
                                                                                                                                                                                        "rank": 4,
                                                                                                                                                                                        "ncbiRank": "superorder",
                                                                                                                                                                                        "ncbiID": 314146,
                                                                                                                                                                                        "value": 0,
                                                                                                                                                                                        "summedValue": 3,
                                                                                                                                                                                        "yield": 0,
                                                                                                                                                                                        "summedYield": 4751,
                                                                                                                                                                                        "children": [
                                                                                                                                                                                            {
                                                                                                                                                                                                "name": "Primates",
                                                                                                                                                                                                "rank": 5,
                                                                                                                                                                                                "ncbiRank": "order",
                                                                                                                                                                                                "ncbiID": 9443,
                                                                                                                                                                                                "value": 0,
                                                                                                                                                                                                "summedValue": 3,
                                                                                                                                                                                                "yield": 0,
                                                                                                                                                                                                "summedYield": 4751,
                                                                                                                                                                                                "children": [
                                                                                                                                                                                                    {
                                                                                                                                                                                                        "name": "Haplorrhini",
                                                                                                                                                                                                        "rank": 5,
                                                                                                                                                                                                        "ncbiRank": "suborder",
                                                                                                                                                                                                        "ncbiID": 376913,
                                                                                                                                                                                                        "value": 0,
                                                                                                                                                                                                        "summedValue": 3,
                                                                                                                                                                                                        "yield": 0,
                                                                                                                                                                                                        "summedYield": 4751,
                                                                                                                                                                                                        "children": [
                                                                                                                                                                                                            {
                                                                                                                                                                                                                "name": "Simiiformes",
                                                                                                                                                                                                                "rank": 5,
                                                                                                                                                                                                                "ncbiRank": "infraorder",
                                                                                                                                                                                                                "ncbiID": 314293,
                                                                                                                                                                                                                "value": 0,
                                                                                                                                                                                                                "summedValue": 3,
                                                                                                                                                                                                                "yield": 0,
                                                                                                                                                                                                                "summedYield": 4751,
                                                                                                                                                                                                                "children": [
                                                                                                                                                                                                                    {
                                                                                                                                                                                                                        "name": "Catarrhini",
                                                                                                                                                                                                                        "rank": 5,
                                                                                                                                                                                                                        "ncbiRank": "parvorder",
                                                                                                                                                                                                                        "ncbiID": 9526,
                                                                                                                                                                                                                        "value": 0,
                                                                                                                                                                                                                        "summedValue": 3,
                                                                                                                                                                                                                        "yield": 0,
                                                                                                                                                                                                                        "summedYield": 4751,
                                                                                                                                                                                                                        "children": [
                                                                                                                                                                                                                            {
                                                                                                                                                                                                                                "name": "Hominoidea",
                                                                                                                                                                                                                                "rank": 5,
                                                                                                                                                                                                                                "ncbiRank": "superfamily",
                                                                                                                                                                                                                                "ncbiID": 314295,
                                                                                                                                                                                                                                "value": 0,
                                                                                                                                                                                                                                "summedValue": 3,
                                                                                                                                                                                                                                "yield": 0,
                                                                                                                                                                                                                                "summedYield": 4751,
                                                                                                                                                                                                                                "children": [
                                                                                                                                                                                                                                    {
                                                                                                                                                                                                                                        "name": "Hominidae",
                                                                                                                                                                                                                                        "rank": 6,
                                                                                                                                                                                                                                        "ncbiRank": "family",
                                                                                                                                                                                                                                        "ncbiID": 9604,
                                                                                                                                                                                                                                        "value": 0,
                                                                                                                                                                                                                                        "summedValue": 3,
                                                                                                                                                                                                                                        "yield": 0,
                                                                                                                                                                                                                                        "summedYield": 4751,
                                                                                                                                                                                                                                        "children": [
                                                                                                                                                                                                                                            {
                                                                                                                                                                                                                                                "name": "Homininae",
                                                                                                                                                                                                                                                "rank": 6,
                                                                                                                                                                                                                                                "ncbiRank": "subfamily",
                                                                                                                                                                                                                                                "ncbiID": 207598,
                                                                                                                                                                                                                                                "value": 1,
                                                                                                                                                                                                                                                "summedValue": 3,
                                                                                                                                                                                                                                                "yield": 2159,
                                                                                                                                                                                                                                                "summedYield": 4751,
                                                                                                                                                                                                                                                "children": [
                                                                                                                                                                                                                                                    {
                                                                                                                                                                                                                                                        "name": "Homo",
                                                                                                                                                                                                                                                        "rank": 7,
                                                                                                                                                                                                                                                        "ncbiRank": "genus",
                                                                                                                                                                                                                                                        "ncbiID": 9605,
                                                                                                                                                                                                                                                        "value": 0,
                                                                                                                                                                                                                                                        "summedValue": 2,
                                                                                                                                                                                                                                                        "yield": 0,
                                                                                                                                                                                                                                                        "summedYield": 2592,
                                                                                                                                                                                                                                                        "children": [
                                                                                                                                                                                                                                                            {
                                                                                                                                                                                                                                                                "name": "Homo sapiens",
                                                                                                                                                                                                                                                                "rank": 8,
                                                                                                                                                                                                                                                                "ncbiRank": "species",
                                                                                                                                                                                                                                                                "ncbiID": 9606,
                                                                                                                                                                                                                                                                "value": 2,
                                                                                                                                                                                                                                                                "summedValue": 2,
                                                                                                                                                                                                                                                                "yield": 2592,
                                                                                                                                                                                                                                                                "summedYield": 2592,
                                                                                                                                                                                                                                                                "children": [
                                                                                                                                                                                                                                                                ]
                                                                                                                                                                                                                                                            }
                                                                                                                                                                                                                                                        ]
                                                                                                                                                                                                                                                    }
                                                                                                                                                                                                                                                ]
                                                                                                                                                                                                                                            }
                                                                                                                                                                                                                                        ]
                                                                                                                                                                                                                                    }
                                                                                                                                                                                                                                ]
                                                                                                                                                                                                                            }
                                                                                                                                                                                                                        ]
                                                                                                                                                                                                                    }
                                                                                                                                                                                                                ]
                                                                                                                                                                                                            }
                                                                                                                                                                                                        ]
                                                                                                                                                                                                    }
                                                                                                                                                                                                ]
                                                                                                                                                                                            }
                                                                                                                                                                                        ]
                                                                                                                                                                                    }
                                                                                                                                                                                ]
                                                                                                                                                                            }
                                                                                                                                                                        ]
                                                                                                                                                                    }
                                                                                                                                                                ]
                                                                                                                                                            }
                                                                                                                                                        ]
                                                                                                                                                    }
                                                                                                                                                ]
                                                                                                                                            }
                                                                                                                                        ]
                                                                                                                                    }
                                                                                                                                ]
                                                                                                                            }
                                                                                                                        ]
                                                                                                                    }
                                                                                                                ]
                                                                                                            }
                                                                                                        ]
                                                                                                    }
                                                                                                ]
                                                                                            }
                                                                                        ]
                                                                                    }
                                                                                ]
                                                                            }
                                                                        ]
                                                                    }
                                                                ]
                                                            }
                                                        ]
                                                    }
                                                ]
                                            }
                                        ]
                                    }
                                ]
                            }
                        ]
                    }
                ]
            },
            {
                "name": "unclassified",
                "rank": 0,
                "ncbiRank": "no rank",
                "ncbiID": 0,
                "value": 2490,
                "summedValue": 2490,
                "yield": 2402997,
                "summedYield": 2402997,
                "children": [
                ]
            }
        ]
    }
}
