# Supplementary material for: Real-time analysis and visualization of nanopore metagenomic samples with MARTi
Source: Genome Res. 2025 Nov;35(11):2488–500. doi: 10.1101/gr.280550.125 (PMC12581910; doi:10.1101/gr.280550.125)
Supplement: Supplement 7 [file Supplemental_Code.zip › Supplemental_Code/MARTi-main/gui/output/BAMBI_P103M_400ng_RAD4_20122017/marti/BAMBI_P103M_400ng_RAD4_20122017/tree_ms0.1.json]

{
    "meta": {
        "martiVersion": "v0.9.15i",
        "fileWritten": "2023-11-15T10:31:21",
        "blastFiles": {
            "0": "/ei/scratch/projects/5/58b53cc8-0806-49c9-8b45-1b0721a3766b/marti_output/marc_and_bambi/BAMBI_P103M_400ng_RAD4_20122017/megablast_nt/BAMBI_P103M_400ng_RAD4_filtered_20.txt.gz",
            "1": "/ei/scratch/projects/5/58b53cc8-0806-49c9-8b45-1b0721a3766b/marti_output/marc_and_bambi/BAMBI_P103M_400ng_RAD4_20122017/megablast_nt/BAMBI_P103M_400ng_RAD4_filtered_19.txt.gz",
            "2": "/ei/scratch/projects/5/58b53cc8-0806-49c9-8b45-1b0721a3766b/marti_output/marc_and_bambi/BAMBI_P103M_400ng_RAD4_20122017/megablast_nt/BAMBI_P103M_400ng_RAD4_filtered_18.txt.gz",
            "3": "/ei/scratch/projects/5/58b53cc8-0806-49c9-8b45-1b0721a3766b/marti_output/marc_and_bambi/BAMBI_P103M_400ng_RAD4_20122017/megablast_nt/BAMBI_P103M_400ng_RAD4_filtered_17.txt.gz",
            "4": "/ei/scratch/projects/5/58b53cc8-0806-49c9-8b45-1b0721a3766b/marti_output/marc_and_bambi/BAMBI_P103M_400ng_RAD4_20122017/megablast_nt/BAMBI_P103M_400ng_RAD4_filtered_16.txt.gz",
            "5": "/ei/scratch/projects/5/58b53cc8-0806-49c9-8b45-1b0721a3766b/marti_output/marc_and_bambi/BAMBI_P103M_400ng_RAD4_20122017/megablast_nt/BAMBI_P103M_400ng_RAD4_filtered_15.txt.gz",
            "6": "/ei/scratch/projects/5/58b53cc8-0806-49c9-8b45-1b0721a3766b/marti_output/marc_and_bambi/BAMBI_P103M_400ng_RAD4_20122017/megablast_nt/BAMBI_P103M_400ng_RAD4_filtered_14.txt.gz",
            "7": "/ei/scratch/projects/5/58b53cc8-0806-49c9-8b45-1b0721a3766b/marti_output/marc_and_bambi/BAMBI_P103M_400ng_RAD4_20122017/megablast_nt/BAMBI_P103M_400ng_RAD4_filtered_13.txt.gz",
            "8": "/ei/scratch/projects/5/58b53cc8-0806-49c9-8b45-1b0721a3766b/marti_output/marc_and_bambi/BAMBI_P103M_400ng_RAD4_20122017/megablast_nt/BAMBI_P103M_400ng_RAD4_filtered_12.txt.gz",
            "9": "/ei/scratch/projects/5/58b53cc8-0806-49c9-8b45-1b0721a3766b/marti_output/marc_and_bambi/BAMBI_P103M_400ng_RAD4_20122017/megablast_nt/BAMBI_P103M_400ng_RAD4_filtered_11.txt.gz",
            "10": "/ei/scratch/projects/5/58b53cc8-0806-49c9-8b45-1b0721a3766b/marti_output/marc_and_bambi/BAMBI_P103M_400ng_RAD4_20122017/megablast_nt/BAMBI_P103M_400ng_RAD4_filtered_10.txt.gz",
            "11": "/ei/scratch/projects/5/58b53cc8-0806-49c9-8b45-1b0721a3766b/marti_output/marc_and_bambi/BAMBI_P103M_400ng_RAD4_20122017/megablast_nt/BAMBI_P103M_400ng_RAD4_filtered_9.txt.gz",
            "12": "/ei/scratch/projects/5/58b53cc8-0806-49c9-8b45-1b0721a3766b/marti_output/marc_and_bambi/BAMBI_P103M_400ng_RAD4_20122017/megablast_nt/BAMBI_P103M_400ng_RAD4_filtered_8.txt.gz",
            "13": "/ei/scratch/projects/5/58b53cc8-0806-49c9-8b45-1b0721a3766b/marti_output/marc_and_bambi/BAMBI_P103M_400ng_RAD4_20122017/megablast_nt/BAMBI_P103M_400ng_RAD4_filtered_7.txt.gz",
            "14": "/ei/scratch/projects/5/58b53cc8-0806-49c9-8b45-1b0721a3766b/marti_output/marc_and_bambi/BAMBI_P103M_400ng_RAD4_20122017/megablast_nt/BAMBI_P103M_400ng_RAD4_filtered_6.txt.gz",
            "15": "/ei/scratch/projects/5/58b53cc8-0806-49c9-8b45-1b0721a3766b/marti_output/marc_and_bambi/BAMBI_P103M_400ng_RAD4_20122017/megablast_nt/BAMBI_P103M_400ng_RAD4_filtered_5.txt.gz",
            "16": "/ei/scratch/projects/5/58b53cc8-0806-49c9-8b45-1b0721a3766b/marti_output/marc_and_bambi/BAMBI_P103M_400ng_RAD4_20122017/megablast_nt/BAMBI_P103M_400ng_RAD4_filtered_4.txt.gz",
            "17": "/ei/scratch/projects/5/58b53cc8-0806-49c9-8b45-1b0721a3766b/marti_output/marc_and_bambi/BAMBI_P103M_400ng_RAD4_20122017/megablast_nt/BAMBI_P103M_400ng_RAD4_filtered_3.txt.gz",
            "18": "/ei/scratch/projects/5/58b53cc8-0806-49c9-8b45-1b0721a3766b/marti_output/marc_and_bambi/BAMBI_P103M_400ng_RAD4_20122017/megablast_nt/BAMBI_P103M_400ng_RAD4_filtered_2.txt.gz",
            "19": "/ei/scratch/projects/5/58b53cc8-0806-49c9-8b45-1b0721a3766b/marti_output/marc_and_bambi/BAMBI_P103M_400ng_RAD4_20122017/megablast_nt/BAMBI_P103M_400ng_RAD4_filtered_1.txt.gz",
            "20": "/ei/scratch/projects/5/58b53cc8-0806-49c9-8b45-1b0721a3766b/marti_output/marc_and_bambi/BAMBI_P103M_400ng_RAD4_20122017/megablast_nt/BAMBI_P103M_400ng_RAD4_filtered_0.txt.gz"
        }
    },
    "tree": {
        "name": "root",
        "rank": 0,
        "ncbiRank": "no rank",
        "ncbiID": 1,
        "value": 675,
        "summedValue": 101094,
        "yield": 837084,
        "summedYield": 148120167,
        "children": [
            {
                "name": "cellular organisms",
                "rank": 0,
                "ncbiRank": "no rank",
                "ncbiID": 131567,
                "value": 0,
                "summedValue": 97934,
                "yield": 0,
                "summedYield": 144886556,
                "children": [
                    {
                        "name": "Bacteria",
                        "rank": 1,
                        "ncbiRank": "superkingdom",
                        "ncbiID": 2,
                        "value": 2298,
                        "summedValue": 97929,
                        "yield": 2257329,
                        "summedYield": 144880086,
                        "children": [
                            {
                                "name": "Terrabacteria group",
                                "rank": 0,
                                "ncbiRank": "clade",
                                "ncbiID": 1783272,
                                "value": 0,
                                "summedValue": 95673,
                                "yield": 0,
                                "summedYield": 142670962,
                                "children": [
                                    {
                                        "name": "Bacillota",
                                        "rank": 3,
                                        "ncbiRank": "phylum",
                                        "ncbiID": 1239,
                                        "value": 0,
                                        "summedValue": 26338,
                                        "yield": 0,
                                        "summedYield": 38242012,
                                        "children": [
                                            {
                                                "name": "Bacilli",
                                                "rank": 4,
                                                "ncbiRank": "class",
                                                "ncbiID": 91061,
                                                "value": 254,
                                                "summedValue": 26319,
                                                "yield": 332122,
                                                "summedYield": 38218537,
                                                "children": [
                                                    {
                                                        "name": "Bacillales",
                                                        "rank": 5,
                                                        "ncbiRank": "order",
                                                        "ncbiID": 1385,
                                                        "value": 104,
                                                        "summedValue": 3714,
                                                        "yield": 146473,
                                                        "summedYield": 5045515,
                                                        "children": [
                                                            {
                                                                "name": "Staphylococcaceae",
                                                                "rank": 6,
                                                                "ncbiRank": "family",
                                                                "ncbiID": 90964,
                                                                "value": 0,
                                                                "summedValue": 3615,
                                                                "yield": 0,
                                                                "summedYield": 4902586,
                                                                "children": [
                                                                    {
                                                                        "name": "Staphylococcus",
                                                                        "rank": 7,
                                                                        "ncbiRank": "genus",
                                                                        "ncbiID": 1279,
                                                                        "value": 206,
                                                                        "summedValue": 3610,
                                                                        "yield": 260084,
                                                                        "summedYield": 4899042,
                                                                        "children": [
                                                                            {
                                                                                "name": "Staphylococcus epidermidis",
                                                                                "rank": 8,
                                                                                "ncbiRank": "species",
                                                                                "ncbiID": 1282,
                                                                                "value": 2075,
                                                                                "summedValue": 2075,
                                                                                "yield": 2832640,
                                                                                "summedYield": 2832640,
                                                                                "children": [
                                                                                ]
                                                                            },
                                                                            {
                                                                                "name": "Staphylococcus haemolyticus",
                                                                                "rank": 8,
                                                                                "ncbiRank": "species",
                                                                                "ncbiID": 1283,
                                                                                "value": 1060,
                                                                                "summedValue": 1060,
                                                                                "yield": 1428388,
                                                                                "summedYield": 1428388,
                                                                                "children": [
                                                                                ]
                                                                            },
                                                                            {
                                                                                "name": "Staphylococcus lugdunensis",
                                                                                "rank": 8,
                                                                                "ncbiRank": "species",
                                                                                "ncbiID": 28035,
                                                                                "value": 269,
                                                                                "summedValue": 269,
                                                                                "yield": 377930,
                                                                                "summedYield": 377930,
                                                                                "children": [
                                                                                ]
                                                                            }
                                                                        ]
                                                                    }
                                                                ]
                                                            }
                                                        ]
                                                    },
                                                    {
                                                        "name": "Lactobacillales",
                                                        "rank": 5,
                                                        "ncbiRank": "order",
                                                        "ncbiID": 186826,
                                                        "value": 0,
                                                        "summedValue": 22435,
                                                        "yield": 0,
                                                        "summedYield": 32934300,
                                                        "children": [
                                                            {
                                                                "name": "Enterococcaceae",
                                                                "rank": 6,
                                                                "ncbiRank": "family",
                                                                "ncbiID": 81852,
                                                                "value": 0,
                                                                "summedValue": 22432,
                                                                "yield": 0,
                                                                "summedYield": 32932649,
                                                                "children": [
                                                                    {
                                                                        "name": "Enterococcus",
                                                                        "rank": 7,
                                                                        "ncbiRank": "genus",
                                                                        "ncbiID": 1350,
                                                                        "value": 1992,
                                                                        "summedValue": 22351,
                                                                        "yield": 2527516,
                                                                        "summedYield": 32840900,
                                                                        "children": [
                                                                            {
                                                                                "name": "Enterococcus faecalis",
                                                                                "rank": 8,
                                                                                "ncbiRank": "species",
                                                                                "ncbiID": 1351,
                                                                                "value": 20359,
                                                                                "summedValue": 20359,
                                                                                "yield": 30313384,
                                                                                "summedYield": 30313384,
                                                                                "children": [
                                                                                ]
                                                                            }
                                                                        ]
                                                                    }
                                                                ]
                                                            }
                                                        ]
                                                    }
                                                ]
                                            }
                                        ]
                                    },
                                    {
                                        "name": "Actinomycetota",
                                        "rank": 3,
                                        "ncbiRank": "phylum",
                                        "ncbiID": 201174,
                                        "value": 0,
                                        "summedValue": 69315,
                                        "yield": 0,
                                        "summedYield": 104406880,
                                        "children": [
                                            {
                                                "name": "Actinomycetes",
                                                "rank": 4,
                                                "ncbiRank": "class",
                                                "ncbiID": 1760,
                                                "value": 0,
                                                "summedValue": 69315,
                                                "yield": 0,
                                                "summedYield": 104406880,
                                                "children": [
                                                    {
                                                        "name": "Bifidobacteriales",
                                                        "rank": 5,
                                                        "ncbiRank": "order",
                                                        "ncbiID": 85004,
                                                        "value": 0,
                                                        "summedValue": 68952,
                                                        "yield": 0,
                                                        "summedYield": 103873883,
                                                        "children": [
                                                            {
                                                                "name": "Bifidobacteriaceae",
                                                                "rank": 6,
                                                                "ncbiRank": "family",
                                                                "ncbiID": 31953,
                                                                "value": 546,
                                                                "summedValue": 68952,
                                                                "yield": 792695,
                                                                "summedYield": 103873883,
                                                                "children": [
                                                                    {
                                                                        "name": "Bifidobacterium",
                                                                        "rank": 7,
                                                                        "ncbiRank": "genus",
                                                                        "ncbiID": 1678,
                                                                        "value": 17619,
                                                                        "summedValue": 68406,
                                                                        "yield": 25356863,
                                                                        "summedYield": 103081188,
                                                                        "children": [
                                                                            {
                                                                                "name": "Bifidobacterium breve",
                                                                                "rank": 8,
                                                                                "ncbiRank": "species",
                                                                                "ncbiID": 1685,
                                                                                "value": 50787,
                                                                                "summedValue": 50787,
                                                                                "yield": 77724325,
                                                                                "summedYield": 77724325,
                                                                                "children": [
                                                                                ]
                                                                            }
                                                                        ]
                                                                    }
                                                                ]
                                                            }
                                                        ]
                                                    },
                                                    {
                                                        "name": "Mycobacteriales",
                                                        "rank": 5,
                                                        "ncbiRank": "order",
                                                        "ncbiID": 85007,
                                                        "value": 0,
                                                        "summedValue": 362,
                                                        "yield": 0,
                                                        "summedYield": 532056,
                                                        "children": [
                                                            {
                                                                "name": "Corynebacteriaceae",
                                                                "rank": 6,
                                                                "ncbiRank": "family",
                                                                "ncbiID": 1653,
                                                                "value": 0,
                                                                "summedValue": 361,
                                                                "yield": 0,
                                                                "summedYield": 530933,
                                                                "children": [
                                                                    {
                                                                        "name": "Corynebacterium",
                                                                        "rank": 7,
                                                                        "ncbiRank": "genus",
                                                                        "ncbiID": 1716,
                                                                        "value": 0,
                                                                        "summedValue": 361,
                                                                        "yield": 0,
                                                                        "summedYield": 530933,
                                                                        "children": [
                                                                            {
                                                                                "name": "Corynebacterium kroppenstedtii",
                                                                                "rank": 8,
                                                                                "ncbiRank": "species",
                                                                                "ncbiID": 161879,
                                                                                "value": 360,
                                                                                "summedValue": 360,
                                                                                "yield": 530337,
                                                                                "summedYield": 530337,
                                                                                "children": [
                                                                                ]
                                                                            }
                                                                        ]
                                                                    }
                                                                ]
                                                            }
                                                        ]
                                                    }
                                                ]
                                            }
                                        ]
                                    }
                                ]
                            }
                        ]
                    }
                ]
            },
            {
                "name": "unclassified",
                "rank": 0,
                "ncbiRank": "no rank",
                "ncbiID": 0,
                "value": 2490,
                "summedValue": 2490,
                "yield": 2402997,
                "summedYield": 2402997,
                "children": [
                ]
            }
        ]
    },
    "treeYield": {
        "name": "root",
        "rank": 0,
        "ncbiRank": "no rank",
        "ncbiID": 1,
        "value": 675,
        "summedValue": 101094,
        "yield": 837084,
        "summedYield": 148120167,
        "children": [
            {
                "name": "cellular organisms",
                "rank": 0,
                "ncbiRank": "no rank",
                "ncbiID": 131567,
                "value": 0,
                "summedValue": 97934,
                "yield": 0,
                "summedYield": 144886556,
                "children": [
                    {
                        "name": "Bacteria",
                        "rank": 1,
                        "ncbiRank": "superkingdom",
                        "ncbiID": 2,
                        "value": 2298,
                        "summedValue": 97929,
                        "yield": 2257329,
                        "summedYield": 144880086,
                        "children": [
                            {
                                "name": "Terrabacteria group",
                                "rank": 0,
                                "ncbiRank": "clade",
                                "ncbiID": 1783272,
                                "value": 0,
                                "summedValue": 95673,
                                "yield": 0,
                                "summedYield": 142670962,
                                "children": [
                                    {
                                        "name": "Bacillota",
                                        "rank": 3,
                                        "ncbiRank": "phylum",
                                        "ncbiID": 1239,
                                        "value": 0,
                                        "summedValue": 26338,
                                        "yield": 0,
                                        "summedYield": 38242012,
                                        "children": [
                                            {
                                                "name": "Bacilli",
                                                "rank": 4,
                                                "ncbiRank": "class",
                                                "ncbiID": 91061,
                                                "value": 254,
                                                "summedValue": 26319,
                                                "yield": 332122,
                                                "summedYield": 38218537,
                                                "children": [
                                                    {
                                                        "name": "Bacillales",
                                                        "rank": 5,
                                                        "ncbiRank": "order",
                                                        "ncbiID": 1385,
                                                        "value": 104,
                                                        "summedValue": 3714,
                                                        "yield": 146473,
                                                        "summedYield": 5045515,
                                                        "children": [
                                                            {
                                                                "name": "Staphylococcaceae",
                                                                "rank": 6,
                                                                "ncbiRank": "family",
                                                                "ncbiID": 90964,
                                                                "value": 0,
                                                                "summedValue": 3615,
                                                                "yield": 0,
                                                                "summedYield": 4902586,
                                                                "children": [
                                                                    {
                                                                        "name": "Staphylococcus",
                                                                        "rank": 7,
                                                                        "ncbiRank": "genus",
                                                                        "ncbiID": 1279,
                                                                        "value": 206,
                                                                        "summedValue": 3610,
                                                                        "yield": 260084,
                                                                        "summedYield": 4899042,
                                                                        "children": [
                                                                            {
                                                                                "name": "Staphylococcus epidermidis",
                                                                                "rank": 8,
                                                                                "ncbiRank": "species",
                                                                                "ncbiID": 1282,
                                                                                "value": 2075,
                                                                                "summedValue": 2075,
                                                                                "yield": 2832640,
                                                                                "summedYield": 2832640,
                                                                                "children": [
                                                                                ]
                                                                            },
                                                                            {
                                                                                "name": "Staphylococcus haemolyticus",
                                                                                "rank": 8,
                                                                                "ncbiRank": "species",
                                                                                "ncbiID": 1283,
                                                                                "value": 1060,
                                                                                "summedValue": 1060,
                                                                                "yield": 1428388,
                                                                                "summedYield": 1428388,
                                                                                "children": [
                                                                                ]
                                                                            },
                                                                            {
                                                                                "name": "Staphylococcus lugdunensis",
                                                                                "rank": 8,
                                                                                "ncbiRank": "species",
                                                                                "ncbiID": 28035,
                                                                                "value": 269,
                                                                                "summedValue": 269,
                                                                                "yield": 377930,
                                                                                "summedYield": 377930,
                                                                                "children": [
                                                                                ]
                                                                            }
                                                                        ]
                                                                    }
                                                                ]
                                                            }
                                                        ]
                                                    },
                                                    {
                                                        "name": "Lactobacillales",
                                                        "rank": 5,
                                                        "ncbiRank": "order",
                                                        "ncbiID": 186826,
                                                        "value": 0,
                                                        "summedValue": 22435,
                                                        "yield": 0,
                                                        "summedYield": 32934300,
                                                        "children": [
                                                            {
                                                                "name": "Enterococcaceae",
                                                                "rank": 6,
                                                                "ncbiRank": "family",
                                                                "ncbiID": 81852,
                                                                "value": 0,
                                                                "summedValue": 22432,
                                                                "yield": 0,
                                                                "summedYield": 32932649,
                                                                "children": [
                                                                    {
                                                                        "name": "Enterococcus",
                                                                        "rank": 7,
                                                                        "ncbiRank": "genus",
                                                                        "ncbiID": 1350,
                                                                        "value": 1992,
                                                                        "summedValue": 22351,
                                                                        "yield": 2527516,
                                                                        "summedYield": 32840900,
                                                                        "children": [
                                                                            {
                                                                                "name": "Enterococcus faecalis",
                                                                                "rank": 8,
                                                                                "ncbiRank": "species",
                                                                                "ncbiID": 1351,
                                                                                "value": 20359,
                                                                                "summedValue": 20359,
                                                                                "yield": 30313384,
                                                                                "summedYield": 30313384,
                                                                                "children": [
                                                                                ]
                                                                            }
                                                                        ]
                                                                    }
                                                                ]
                                                            }
                                                        ]
                                                    }
                                                ]
                                            }
                                        ]
                                    },
                                    {
                                        "name": "Actinomycetota",
                                        "rank": 3,
                                        "ncbiRank": "phylum",
                                        "ncbiID": 201174,
                                        "value": 0,
                                        "summedValue": 69315,
                                        "yield": 0,
                                        "summedYield": 104406880,
                                        "children": [
                                            {
                                                "name": "Actinomycetes",
                                                "rank": 4,
                                                "ncbiRank": "class",
                                                "ncbiID": 1760,
                                                "value": 0,
                                                "summedValue": 69315,
                                                "yield": 0,
                                                "summedYield": 104406880,
                                                "children": [
                                                    {
                                                        "name": "Bifidobacteriales",
                                                        "rank": 5,
                                                        "ncbiRank": "order",
                                                        "ncbiID": 85004,
                                                        "value": 0,
                                                        "summedValue": 68952,
                                                        "yield": 0,
                                                        "summedYield": 103873883,
                                                        "children": [
                                                            {
                                                                "name": "Bifidobacteriaceae",
                                                                "rank": 6,
                                                                "ncbiRank": "family",
                                                                "ncbiID": 31953,
                                                                "value": 546,
                                                                "summedValue": 68952,
                                                                "yield": 792695,
                                                                "summedYield": 103873883,
                                                                "children": [
                                                                    {
                                                                        "name": "Bifidobacterium",
                                                                        "rank": 7,
                                                                        "ncbiRank": "genus",
                                                                        "ncbiID": 1678,
                                                                        "value": 17619,
                                                                        "summedValue": 68406,
                                                                        "yield": 25356863,
                                                                        "summedYield": 103081188,
                                                                        "children": [
                                                                            {
                                                                                "name": "Bifidobacterium breve",
                                                                                "rank": 8,
                                                                                "ncbiRank": "species",
                                                                                "ncbiID": 1685,
                                                                                "value": 50787,
                                                                                "summedValue": 50787,
                                                                                "yield": 77724325,
                                                                                "summedYield": 77724325,
                                                                                "children": [
                                                                                ]
                                                                            }
                                                                        ]
                                                                    }
                                                                ]
                                                            }
                                                        ]
                                                    },
                                                    {
                                                        "name": "Mycobacteriales",
                                                        "rank": 5,
                                                        "ncbiRank": "order",
                                                        "ncbiID": 85007,
                                                        "value": 0,
                                                        "summedValue": 362,
                                                        "yield": 0,
                                                        "summedYield": 532056,
                                                        "children": [
                                                            {
                                                                "name": "Corynebacteriaceae",
                                                                "rank": 6,
                                                                "ncbiRank": "family",
                                                                "ncbiID": 1653,
                                                                "value": 0,
                                                                "summedValue": 361,
                                                                "yield": 0,
                                                                "summedYield": 530933,
                                                                "children": [
                                                                    {
                                                                        "name": "Corynebacterium",
                                                                        "rank": 7,
                                                                        "ncbiRank": "genus",
                                                                        "ncbiID": 1716,
                                                                        "value": 0,
                                                                        "summedValue": 361,
                                                                        "yield": 0,
                                                                        "summedYield": 530933,
                                                                        "children": [
                                                                            {
                                                                                "name": "Corynebacterium kroppenstedtii",
                                                                                "rank": 8,
                                                                                "ncbiRank": "species",
                                                                                "ncbiID": 161879,
                                                                                "value": 360,
                                                                                "summedValue": 360,
                                                                                "yield": 530337,
                                                                                "summedYield": 530337,
                                                                                "children": [
                                                                                ]
                                                                            }
                                                                        ]
                                                                    }
                                                                ]
                                                            }
                                                        ]
                                                    }
                                                ]
                                            }
                                        ]
                                    }
                                ]
                            }
                        ]
                    }
                ]
            },
            {
                "name": "unclassified",
                "rank": 0,
                "ncbiRank": "no rank",
                "ncbiID": 0,
                "value": 2490,
                "summedValue": 2490,
                "yield": 2402997,
                "summedYield": 2402997,
                "children": [
                ]
            }
        ]
    }
}
