# Supplementary material for: Real-time analysis and visualization of nanopore metagenomic samples with MARTi
Source: Genome Res. 2025 Nov;35(11):2488–500. doi: 10.1101/gr.280550.125 (PMC12581910; doi:10.1101/gr.280550.125)
Supplement: Supplement 7 [file Supplemental_Code.zip › Supplemental_Code/MARTi-main/gui/output/BAMBI_P106I_LSQK108_02022018/marti/BAMBI_P106I_LSQK108_02022018/amr.json]

{
    "meta": {
        "martiVersion": "v0.9.15i",
        "fileWritten": "2023-11-15T10:29:50"
    },
    "amr": {
        "currentChunk": 14,
        "chunkTime": {
            "1": "15 Nov 2023 10:27:34",
            "2": "15 Nov 2023 10:27:45",
            "3": "15 Nov 2023 10:27:56",
            "4": "15 Nov 2023 10:28:06",
            "5": "15 Nov 2023 10:28:16",
            "6": "15 Nov 2023 10:28:26",
            "7": "15 Nov 2023 10:28:37",
            "8": "15 Nov 2023 10:28:47",
            "9": "15 Nov 2023 10:28:58",
            "10": "15 Nov 2023 10:29:08",
            "11": "15 Nov 2023 10:29:18",
            "12": "15 Nov 2023 10:29:29",
            "13": "15 Nov 2023 10:29:40",
            "14": "15 Nov 2023 10:29:50"
        },
        "readsWithAMRHits": 193,
        "geneList": [
            {
                "cardId": "ARO:3000621",
                "name": "PC1 beta-lactamase (blaZ)",
                "description": "The blaZ beta-lactamase is found in Bacillus subtilis and Staphylococcus aureus.",
                "shortName": "PC1_blaZ",
                "drugClass": "penam",
                "geneFamily": "BlaZ beta-lactamase",
                "resistanceMechanism": "antibiotic inactivation",
                "count": {
                    "6": 1,
                    "10": 2
                },
                "averageAccuracy": {
                    "6": 85.29,
                    "10": 88.0
                },
                "species": [
                    {
                        "name": "Staphylococcus",
                        "ncbiID": 1279,
                        "rank": 7,
                        "chunkCounts": {
                            "6": 1,
                            "10": 2
                        },
                        "chunkPlasmidCounts": {
                        }
                    }
                ]
            },
            {
                "cardId": "ARO:3002882",
                "name": "lmrD",
                "description": "lmrD is a chromosomally-encoded efflux pump that confers resistance to lincosamides in Streptomyces lincolnensis and Lactococcus lactis. It can dimerize with lmrC.",
                "shortName": "lmrD",
                "drugClass": "lincosamide antibiotic",
                "geneFamily": "ATP-binding cassette (ABC) antibiotic efflux pump",
                "resistanceMechanism": "antibiotic efflux",
                "count": {
                    "3": 1
                },
                "averageAccuracy": {
                    "3": 90.48
                },
                "species": [
                    {
                        "name": "Lactococcus lactis",
                        "ncbiID": 1358,
                        "rank": 8,
                        "chunkCounts": {
                            "3": 1
                        },
                        "chunkPlasmidCounts": {
                        }
                    }
                ]
            },
            {
                "cardId": "ARO:3000186",
                "name": "tet(M)",
                "description": "Tet(M) is a ribosomal protection protein that confers tetracycline resistance. It is found on transposable DNA elements and its horizontal transfer between bacterial species has been documented.",
                "shortName": "tet(M)",
                "drugClass": "tetracycline antibiotic",
                "geneFamily": "tetracycline-resistant ribosomal protection protein",
                "resistanceMechanism": "antibiotic target protection",
                "count": {
                    "1": 1,
                    "4": 4,
                    "5": 5,
                    "7": 6,
                    "8": 7
                },
                "averageAccuracy": {
                    "1": 94.25,
                    "4": 90.28,
                    "5": 90.68,
                    "7": 89.96,
                    "8": 89.44
                },
                "species": [
                    {
                        "name": "Terrabacteria group",
                        "ncbiID": 1783272,
                        "rank": 0,
                        "chunkCounts": {
                            "4": 1
                        },
                        "chunkPlasmidCounts": {
                        }
                    },
                    {
                        "name": "Bacillota",
                        "ncbiID": 1239,
                        "rank": 3,
                        "chunkCounts": {
                            "1": 1
                        },
                        "chunkPlasmidCounts": {
                        }
                    },
                    {
                        "name": "Bacteria",
                        "ncbiID": 2,
                        "rank": 1,
                        "chunkCounts": {
                            "4": 2,
                            "5": 3,
                            "7": 4,
                            "8": 5
                        },
                        "chunkPlasmidCounts": {
                            "4": 1,
                            "5": 2,
                            "7": 3
                        }
                    }
                ]
            },
            {
                "cardId": "ARO:3003948",
                "name": "efrA",
                "description": "efrA is a part of the EfrAB efflux pump",
                "shortName": "efrA",
                "drugClass": "fluoroquinolone antibiotic;macrolide antibiotic;rifamycin antibiotic",
                "geneFamily": "ATP-binding cassette (ABC) antibiotic efflux pump",
                "resistanceMechanism": "antibiotic efflux",
                "count": {
                    "3": 1,
                    "4": 3,
                    "7": 4,
                    "9": 5,
                    "11": 6
                },
                "averageAccuracy": {
                    "3": 85.57,
                    "4": 89.01,
                    "7": 89.44,
                    "9": 89.29,
                    "11": 88.92
                },
                "species": [
                    {
                        "name": "Enterococcus faecalis",
                        "ncbiID": 1351,
                        "rank": 8,
                        "chunkCounts": {
                            "3": 1,
                            "4": 3,
                            "7": 4,
                            "9": 5,
                            "11": 6
                        },
                        "chunkPlasmidCounts": {
                        }
                    }
                ]
            },
            {
                "cardId": "ARO:3000300",
                "name": "lsaA",
                "description": "LsaA is an ABC-F subfamily protein expressed in Enterococcus faecalis. It confers resistance to clindamycin",
                "shortName": "lsaA",
                "drugClass": "lincosamide antibiotic;pleuromutilin antibiotic;streptogramin A antibiotic;streptogramin B antibiotic;streptogramin antibiotic",
                "geneFamily": "lsa-type ABC-F protein",
                "resistanceMechanism": "antibiotic target protection",
                "count": {
                    "4": 1,
                    "5": 2,
                    "10": 3,
                    "11": 4
                },
                "averageAccuracy": {
                    "4": 91.27,
                    "5": 86.5,
                    "10": 86.06,
                    "11": 87.35
                },
                "species": [
                    {
                        "name": "Enterococcus faecalis",
                        "ncbiID": 1351,
                        "rank": 8,
                        "chunkCounts": {
                            "4": 1,
                            "5": 2,
                            "10": 3,
                            "11": 4
                        },
                        "chunkPlasmidCounts": {
                        }
                    }
                ]
            },
            {
                "cardId": "ARO:3003551",
                "name": "emeA",
                "description": "A multidrug efflux pump from Enterococcus faecalis. There exist efflux activity of several antimicrobial agents such as DAPI",
                "shortName": "emeA",
                "drugClass": "disinfecting agents and antiseptics",
                "geneFamily": "multidrug and toxic compound extrusion (MATE) transporter",
                "resistanceMechanism": "antibiotic efflux",
                "count": {
                    "13": 2
                },
                "averageAccuracy": {
                    "13": 89.42
                },
                "species": [
                    {
                        "name": "Enterococcus faecalis",
                        "ncbiID": 1351,
                        "rank": 8,
                        "chunkCounts": {
                            "13": 1
                        },
                        "chunkPlasmidCounts": {
                        }
                    },
                    {
                        "name": "Bifidobacterium",
                        "ncbiID": 1678,
                        "rank": 7,
                        "chunkCounts": {
                            "13": 1
                        },
                        "chunkPlasmidCounts": {
                        }
                    }
                ]
            },
            {
                "cardId": "ARO:3002865",
                "name": "dfrC",
                "description": "dfrC is a chromosome-encoded dihydrofolate reductase found in Staphylococcus aureus.",
                "shortName": "dfrC",
                "drugClass": "diaminopyrimidine antibiotic",
                "geneFamily": "trimethoprim resistant dihydrofolate reductase dfr",
                "resistanceMechanism": "antibiotic target replacement",
                "count": {
                    "5": 1
                },
                "averageAccuracy": {
                    "5": 92.98
                },
                "species": [
                    {
                        "name": "Staphylococcus",
                        "ncbiID": 1279,
                        "rank": 7,
                        "chunkCounts": {
                            "5": 1
                        },
                        "chunkPlasmidCounts": {
                            "5": 1
                        }
                    }
                ]
            },
            {
                "cardId": "ARO:3000617",
                "name": "mecA",
                "description": "A foreign PBP2a acquired by lateral gene transfer that is able to perform peptidoglycan synthesis in the presence of beta-lactams.",
                "shortName": "mecA",
                "drugClass": "carbapenem;cephalosporin;cephamycin;monobactam;penam",
                "geneFamily": "methicillin resistant PBP2",
                "resistanceMechanism": "antibiotic target replacement",
                "count": {
                    "12": 1
                },
                "averageAccuracy": {
                    "12": 93.89
                },
                "species": [
                    {
                        "name": "Staphylococcus",
                        "ncbiID": 1279,
                        "rank": 7,
                        "chunkCounts": {
                            "12": 1
                        },
                        "chunkPlasmidCounts": {
                        }
                    }
                ]
            },
            {
                "cardId": "ARO:3004480",
                "name": "Bifidobacterium adolescentis rpoB mutants conferring resistance to rifampicin",
                "description": "Bifidobacterium are antibiotic resistant probiotics are prescribed to upkeep the population beneficial bacteria in the gut microbiome. However",
                "shortName": "Bado_rpoB_RIF",
                "drugClass": "peptide antibiotic;rifamycin antibiotic",
                "geneFamily": "rifamycin-resistant beta-subunit of RNA polymerase (rpoB)",
                "resistanceMechanism": "antibiotic target alteration;antibiotic target replacement",
                "count": {
                    "1": 2,
                    "2": 5,
                    "3": 8,
                    "4": 13,
                    "5": 17,
                    "6": 21,
                    "7": 26,
                    "8": 29,
                    "9": 33,
                    "10": 39,
                    "11": 43,
                    "12": 47,
                    "13": 51,
                    "14": 58
                },
                "averageAccuracy": {
                    "1": 82.9,
                    "2": 82.9,
                    "3": 82.29,
                    "4": 82.36,
                    "5": 82.33,
                    "6": 82.22,
                    "7": 82.44,
                    "8": 82.48,
                    "9": 82.45,
                    "10": 82.47,
                    "11": 82.49,
                    "12": 82.36,
                    "13": 82.4,
                    "14": 82.42
                },
                "species": [
                    {
                        "name": "Bifidobacterium",
                        "ncbiID": 1678,
                        "rank": 7,
                        "chunkCounts": {
                            "2": 3,
                            "4": 4,
                            "5": 5,
                            "6": 6,
                            "10": 8,
                            "11": 9,
                            "12": 12,
                            "13": 13
                        },
                        "chunkPlasmidCounts": {
                        }
                    },
                    {
                        "name": "Bifidobacterium breve",
                        "ncbiID": 1685,
                        "rank": 8,
                        "chunkCounts": {
                            "1": 2,
                            "3": 5,
                            "4": 9,
                            "5": 12,
                            "6": 14,
                            "7": 19,
                            "8": 22,
                            "9": 26,
                            "10": 30,
                            "11": 33,
                            "12": 34,
                            "13": 37,
                            "14": 44
                        },
                        "chunkPlasmidCounts": {
                        }
                    },
                    {
                        "name": "Unassigned",
                        "ncbiID": -2,
                        "rank": 0,
                        "chunkCounts": {
                            "6": 1
                        },
                        "chunkPlasmidCounts": {
                        }
                    }
                ]
            },
            {
                "cardId": "ARO:3003949",
                "name": "efrB",
                "description": "efrB is a part of the EfrAB efflux pump",
                "shortName": "efrB",
                "drugClass": "fluoroquinolone antibiotic;macrolide antibiotic;rifamycin antibiotic",
                "geneFamily": "ATP-binding cassette (ABC) antibiotic efflux pump",
                "resistanceMechanism": "antibiotic efflux",
                "count": {
                    "1": 1,
                    "5": 2,
                    "6": 3,
                    "7": 4,
                    "8": 5
                },
                "averageAccuracy": {
                    "1": 89.28,
                    "5": 91.44,
                    "6": 88.82,
                    "7": 87.7,
                    "8": 87.62
                },
                "species": [
                    {
                        "name": "Enterococcus faecalis",
                        "ncbiID": 1351,
                        "rank": 8,
                        "chunkCounts": {
                            "1": 1,
                            "5": 2,
                            "6": 3,
                            "7": 4,
                            "8": 5
                        },
                        "chunkPlasmidCounts": {
                        }
                    }
                ]
            },
            {
                "cardId": "ARO:3007119",
                "name": "tet(O/32/O)",
                "description": "Tet(O/32/O) is a mosaic tetracycline resistance gene and ribosomal protection protein.",
                "shortName": "tet(O/32/O)",
                "drugClass": "tetracycline antibiotic",
                "geneFamily": "tetracycline-resistant ribosomal protection protein",
                "resistanceMechanism": "antibiotic target protection",
                "count": {
                    "8": 1,
                    "12": 2
                },
                "averageAccuracy": {
                    "8": 86.86,
                    "12": 85.06
                },
                "species": [
                    {
                        "name": "Bacteria",
                        "ncbiID": 2,
                        "rank": 1,
                        "chunkCounts": {
                            "8": 1
                        },
                        "chunkPlasmidCounts": {
                        }
                    },
                    {
                        "name": "root",
                        "ncbiID": 1,
                        "rank": 0,
                        "chunkCounts": {
                            "12": 1
                        },
                        "chunkPlasmidCounts": {
                        }
                    }
                ]
            },
            {
                "cardId": "ARO:3002875",
                "name": "dfrE",
                "description": "dfrE is a chromosome-encoded dihydrofolate reductase found in Enterococcus faecalis.",
                "shortName": "dfrE",
                "drugClass": "diaminopyrimidine antibiotic",
                "geneFamily": "trimethoprim resistant dihydrofolate reductase dfr",
                "resistanceMechanism": "antibiotic target replacement",
                "count": {
                    "14": 1
                },
                "averageAccuracy": {
                    "14": 85.71
                },
                "species": [
                    {
                        "name": "Bacteria",
                        "ncbiID": 2,
                        "rank": 1,
                        "chunkCounts": {
                            "14": 1
                        },
                        "chunkPlasmidCounts": {
                        }
                    }
                ]
            },
            {
                "cardId": "ARO:3007123",
                "name": "tet(O/W/O)",
                "description": "Tet(O/W/O) is a mosaic tetracycline resistance gene and ribosomal protection protein.",
                "shortName": "tet(O/W/O)",
                "drugClass": "tetracycline antibiotic",
                "geneFamily": "tetracycline-resistant ribosomal protection protein",
                "resistanceMechanism": "antibiotic target protection",
                "count": {
                    "4": 1,
                    "6": 2,
                    "10": 5,
                    "11": 7,
                    "12": 8,
                    "14": 9
                },
                "averageAccuracy": {
                    "4": 92.36,
                    "6": 92.34,
                    "10": 90.18,
                    "11": 90.39,
                    "12": 89.52,
                    "14": 88.64
                },
                "species": [
                    {
                        "name": "Terrabacteria group",
                        "ncbiID": 1783272,
                        "rank": 0,
                        "chunkCounts": {
                            "11": 2
                        },
                        "chunkPlasmidCounts": {
                        }
                    },
                    {
                        "name": "Bacteria",
                        "ncbiID": 2,
                        "rank": 1,
                        "chunkCounts": {
                            "4": 1,
                            "6": 2,
                            "10": 5,
                            "12": 6,
                            "14": 7
                        },
                        "chunkPlasmidCounts": {
                            "4": 1,
                            "10": 2,
                            "12": 3
                        }
                    }
                ]
            },
            {
                "cardId": "ARO:3007120",
                "name": "tet(O/M/O)",
                "description": "Tet(O/M/O) is a mosaic tetracycline resistance gene and ribosomal protection protein.",
                "shortName": "tet(O/M/O)",
                "drugClass": "tetracycline antibiotic",
                "geneFamily": "tetracycline-resistant ribosomal protection protein",
                "resistanceMechanism": "antibiotic target protection",
                "count": {
                    "2": 1,
                    "4": 2,
                    "6": 3,
                    "9": 5,
                    "10": 7,
                    "11": 10,
                    "12": 12,
                    "13": 13,
                    "14": 15
                },
                "averageAccuracy": {
                    "2": 94.82,
                    "4": 92.41,
                    "6": 89.83,
                    "9": 90.2,
                    "10": 90.55,
                    "11": 89.55,
                    "12": 89.81,
                    "13": 89.73,
                    "14": 89.18
                },
                "species": [
                    {
                        "name": "Terrabacteria group",
                        "ncbiID": 1783272,
                        "rank": 0,
                        "chunkCounts": {
                            "10": 1
                        },
                        "chunkPlasmidCounts": {
                        }
                    },
                    {
                        "name": "Bifidobacterium",
                        "ncbiID": 1678,
                        "rank": 7,
                        "chunkCounts": {
                            "11": 1
                        },
                        "chunkPlasmidCounts": {
                        }
                    },
                    {
                        "name": "Bacteria",
                        "ncbiID": 2,
                        "rank": 1,
                        "chunkCounts": {
                            "2": 1,
                            "4": 2,
                            "6": 3,
                            "9": 5,
                            "10": 6,
                            "11": 8,
                            "12": 10,
                            "13": 11,
                            "14": 13
                        },
                        "chunkPlasmidCounts": {
                            "11": 1
                        }
                    }
                ]
            },
            {
                "cardId": "ARO:3003730",
                "name": "Bifidobacterium bifidum ileS conferring resistance to mupirocin",
                "description": "Bifidobacteria have an intrinsically resistant form of ileS (isoleucyl-tRNA synthetase) that confers resistance to mupirocin.",
                "shortName": "Bbif_ileS_MUP",
                "drugClass": "mupirocin-like antibiotic",
                "geneFamily": "antibiotic-resistant isoleucyl-tRNA synthetase (ileS)",
                "resistanceMechanism": "antibiotic target alteration",
                "count": {
                    "1": 1,
                    "2": 5,
                    "3": 14,
                    "4": 17,
                    "5": 25,
                    "6": 28,
                    "7": 30,
                    "8": 35,
                    "9": 42,
                    "10": 48,
                    "11": 51,
                    "12": 55,
                    "13": 58,
                    "14": 61
                },
                "averageAccuracy": {
                    "1": 84.5,
                    "2": 83.05,
                    "3": 84.81,
                    "4": 85.18,
                    "5": 84.42,
                    "6": 84.13,
                    "7": 84.42,
                    "8": 84.49,
                    "9": 84.74,
                    "10": 84.91,
                    "11": 84.91,
                    "12": 84.9,
                    "13": 84.73,
                    "14": 84.68
                },
                "species": [
                    {
                        "name": "Bifidobacterium bifidum",
                        "ncbiID": 1681,
                        "rank": 8,
                        "chunkCounts": {
                            "10": 1
                        },
                        "chunkPlasmidCounts": {
                        }
                    },
                    {
                        "name": "Bifidobacterium",
                        "ncbiID": 1678,
                        "rank": 7,
                        "chunkCounts": {
                            "1": 1,
                            "2": 3,
                            "3": 7,
                            "4": 9,
                            "7": 11,
                            "8": 13,
                            "9": 17,
                            "10": 18,
                            "11": 19,
                            "13": 20,
                            "14": 21
                        },
                        "chunkPlasmidCounts": {
                        }
                    },
                    {
                        "name": "Bacteria",
                        "ncbiID": 2,
                        "rank": 1,
                        "chunkCounts": {
                            "3": 1
                        },
                        "chunkPlasmidCounts": {
                        }
                    },
                    {
                        "name": "Bifidobacterium breve",
                        "ncbiID": 1685,
                        "rank": 8,
                        "chunkCounts": {
                            "2": 2,
                            "3": 6,
                            "4": 7,
                            "5": 15,
                            "6": 18,
                            "8": 21,
                            "9": 24,
                            "10": 28,
                            "11": 30,
                            "12": 34,
                            "13": 36,
                            "14": 38
                        },
                        "chunkPlasmidCounts": {
                        }
                    }
                ]
            },
            {
                "cardId": "ARO:3000190",
                "name": "tet(O)",
                "description": "Tet(O) is a ribosomal protection protein. It is associated with conjugative plasmids.",
                "shortName": "tet(O)",
                "drugClass": "tetracycline antibiotic",
                "geneFamily": "tetracycline-resistant ribosomal protection protein",
                "resistanceMechanism": "antibiotic target protection",
                "count": {
                    "2": 2,
                    "3": 5,
                    "5": 6,
                    "6": 8,
                    "7": 11,
                    "8": 14,
                    "9": 15,
                    "10": 17,
                    "11": 18,
                    "12": 19,
                    "13": 20,
                    "14": 21
                },
                "averageAccuracy": {
                    "2": 90.87,
                    "3": 90.12,
                    "5": 90.47,
                    "6": 89.65,
                    "7": 89.37,
                    "8": 89.62,
                    "9": 89.66,
                    "10": 89.76,
                    "11": 89.75,
                    "12": 89.75,
                    "13": 89.7,
                    "14": 89.49
                },
                "species": [
                    {
                        "name": "Terrabacteria group",
                        "ncbiID": 1783272,
                        "rank": 0,
                        "chunkCounts": {
                            "3": 2,
                            "6": 3,
                            "7": 4,
                            "8": 5,
                            "10": 6,
                            "12": 7,
                            "13": 8
                        },
                        "chunkPlasmidCounts": {
                            "3": 1,
                            "8": 2
                        }
                    },
                    {
                        "name": "Bacteria",
                        "ncbiID": 2,
                        "rank": 1,
                        "chunkCounts": {
                            "2": 2,
                            "3": 3,
                            "5": 4,
                            "6": 5,
                            "7": 7,
                            "8": 9,
                            "9": 10,
                            "10": 11,
                            "11": 12,
                            "14": 13
                        },
                        "chunkPlasmidCounts": {
                            "2": 1,
                            "5": 2,
                            "7": 3
                        }
                    }
                ]
            },
            {
                "cardId": "ARO:3002556",
                "name": "AAC(6')-Ii",
                "description": "AAC(6')-Ii is a chromosomal-encoded aminoglycoside acetyltransferase in Enterococcus spp.",
                "shortName": "AAC(6')-Ii",
                "drugClass": "aminoglycoside antibiotic",
                "geneFamily": "AAC(6')",
                "resistanceMechanism": "antibiotic inactivation",
                "count": {
                    "9": 1
                },
                "averageAccuracy": {
                    "9": 94.44
                },
                "species": [
                    {
                        "name": "Enterococcus faecium",
                        "ncbiID": 1352,
                        "rank": 8,
                        "chunkCounts": {
                            "9": 1
                        },
                        "chunkPlasmidCounts": {
                        }
                    }
                ]
            }
        ]
    }
}
