# Supplementary material for: Real-time analysis and visualization of nanopore metagenomic samples with MARTi
Source: Genome Res. 2025 Nov;35(11):2488–500. doi: 10.1101/gr.280550.125 (PMC12581910; doi:10.1101/gr.280550.125)
Supplement: Supplement 7 [file Supplemental_Code.zip › Supplemental_Code/MARTi-main/gui/output/BAMBI_P106I_LSQK108_02022018/marti/BAMBI_P106I_LSQK108_02022018/tree_ms0.0.json]

{
    "meta": {
        "martiVersion": "v0.9.15i",
        "fileWritten": "2023-11-15T10:29:42",
        "blastFiles": {
            "0": "/ei/scratch/projects/5/58b53cc8-0806-49c9-8b45-1b0721a3766b/marti_output/marc_and_bambi/BAMBI_P106I_LSQK108_02022018/megablast_nt/BAMBI_P106I_LSQK108_filtered_13.txt.gz",
            "1": "/ei/scratch/projects/5/58b53cc8-0806-49c9-8b45-1b0721a3766b/marti_output/marc_and_bambi/BAMBI_P106I_LSQK108_02022018/megablast_nt/BAMBI_P106I_LSQK108_filtered_12.txt.gz",
            "2": "/ei/scratch/projects/5/58b53cc8-0806-49c9-8b45-1b0721a3766b/marti_output/marc_and_bambi/BAMBI_P106I_LSQK108_02022018/megablast_nt/BAMBI_P106I_LSQK108_filtered_11.txt.gz",
            "3": "/ei/scratch/projects/5/58b53cc8-0806-49c9-8b45-1b0721a3766b/marti_output/marc_and_bambi/BAMBI_P106I_LSQK108_02022018/megablast_nt/BAMBI_P106I_LSQK108_filtered_10.txt.gz",
            "4": "/ei/scratch/projects/5/58b53cc8-0806-49c9-8b45-1b0721a3766b/marti_output/marc_and_bambi/BAMBI_P106I_LSQK108_02022018/megablast_nt/BAMBI_P106I_LSQK108_filtered_9.txt.gz",
            "5": "/ei/scratch/projects/5/58b53cc8-0806-49c9-8b45-1b0721a3766b/marti_output/marc_and_bambi/BAMBI_P106I_LSQK108_02022018/megablast_nt/BAMBI_P106I_LSQK108_filtered_8.txt.gz",
            "6": "/ei/scratch/projects/5/58b53cc8-0806-49c9-8b45-1b0721a3766b/marti_output/marc_and_bambi/BAMBI_P106I_LSQK108_02022018/megablast_nt/BAMBI_P106I_LSQK108_filtered_7.txt.gz",
            "7": "/ei/scratch/projects/5/58b53cc8-0806-49c9-8b45-1b0721a3766b/marti_output/marc_and_bambi/BAMBI_P106I_LSQK108_02022018/megablast_nt/BAMBI_P106I_LSQK108_filtered_6.txt.gz",
            "8": "/ei/scratch/projects/5/58b53cc8-0806-49c9-8b45-1b0721a3766b/marti_output/marc_and_bambi/BAMBI_P106I_LSQK108_02022018/megablast_nt/BAMBI_P106I_LSQK108_filtered_5.txt.gz",
            "9": "/ei/scratch/projects/5/58b53cc8-0806-49c9-8b45-1b0721a3766b/marti_output/marc_and_bambi/BAMBI_P106I_LSQK108_02022018/megablast_nt/BAMBI_P106I_LSQK108_filtered_4.txt.gz",
            "10": "/ei/scratch/projects/5/58b53cc8-0806-49c9-8b45-1b0721a3766b/marti_output/marc_and_bambi/BAMBI_P106I_LSQK108_02022018/megablast_nt/BAMBI_P106I_LSQK108_filtered_3.txt.gz",
            "11": "/ei/scratch/projects/5/58b53cc8-0806-49c9-8b45-1b0721a3766b/marti_output/marc_and_bambi/BAMBI_P106I_LSQK108_02022018/megablast_nt/BAMBI_P106I_LSQK108_filtered_2.txt.gz",
            "12": "/ei/scratch/projects/5/58b53cc8-0806-49c9-8b45-1b0721a3766b/marti_output/marc_and_bambi/BAMBI_P106I_LSQK108_02022018/megablast_nt/BAMBI_P106I_LSQK108_filtered_1.txt.gz",
            "13": "/ei/scratch/projects/5/58b53cc8-0806-49c9-8b45-1b0721a3766b/marti_output/marc_and_bambi/BAMBI_P106I_LSQK108_02022018/megablast_nt/BAMBI_P106I_LSQK108_filtered_0.txt.gz"
        }
    },
    "tree": {
        "name": "root",
        "rank": 0,
        "ncbiRank": "no rank",
        "ncbiID": 1,
        "value": 363,
        "summedValue": 67434,
        "yield": 243275,
        "summedYield": 45765664,
        "children": [
            {
                "name": "Viruses",
                "rank": 1,
                "ncbiRank": "superkingdom",
                "ncbiID": 10239,
                "value": 0,
                "summedValue": 7,
                "yield": 0,
                "summedYield": 4064,
                "children": [
                    {
                        "name": "Duplodnaviria",
                        "rank": 0,
                        "ncbiRank": "clade",
                        "ncbiID": 2731341,
                        "value": 0,
                        "summedValue": 7,
                        "yield": 0,
                        "summedYield": 4064,
                        "children": [
                            {
                                "name": "Heunggongvirae",
                                "rank": 2,
                                "ncbiRank": "kingdom",
                                "ncbiID": 2731360,
                                "value": 0,
                                "summedValue": 7,
                                "yield": 0,
                                "summedYield": 4064,
                                "children": [
                                    {
                                        "name": "Uroviricota",
                                        "rank": 3,
                                        "ncbiRank": "phylum",
                                        "ncbiID": 2731618,
                                        "value": 0,
                                        "summedValue": 7,
                                        "yield": 0,
                                        "summedYield": 4064,
                                        "children": [
                                            {
                                                "name": "Caudoviricetes",
                                                "rank": 4,
                                                "ncbiRank": "class",
                                                "ncbiID": 2731619,
                                                "value": 0,
                                                "summedValue": 7,
                                                "yield": 0,
                                                "summedYield": 4064,
                                                "children": [
                                                    {
                                                        "name": "environmental samples",
                                                        "rank": 0,
                                                        "ncbiRank": "no rank",
                                                        "ncbiID": 2100420,
                                                        "value": 0,
                                                        "summedValue": 1,
                                                        "yield": 0,
                                                        "summedYield": 515,
                                                        "children": [
                                                            {
                                                                "name": "uncultured Caudovirales phage",
                                                                "rank": 8,
                                                                "ncbiRank": "species",
                                                                "ncbiID": 2100421,
                                                                "value": 1,
                                                                "summedValue": 1,
                                                                "yield": 515,
                                                                "summedYield": 515,
                                                                "children": [
                                                                ]
                                                            }
                                                        ]
                                                    },
                                                    {
                                                        "name": "unclassified Caudoviricetes",
                                                        "rank": 0,
                                                        "ncbiRank": "no rank",
                                                        "ncbiID": 2788787,
                                                        "value": 0,
                                                        "summedValue": 6,
                                                        "yield": 0,
                                                        "summedYield": 3549,
                                                        "children": [
                                                            {
                                                                "name": "Lactococcus phage proPhi7",
                                                                "rank": 8,
                                                                "ncbiRank": "species",
                                                                "ncbiID": 2656514,
                                                                "value": 1,
                                                                "summedValue": 1,
                                                                "yield": 556,
                                                                "summedYield": 556,
                                                                "children": [
                                                                ]
                                                            },
                                                            {
                                                                "name": "Caudoviricetes sp.",
                                                                "rank": 8,
                                                                "ncbiRank": "species",
                                                                "ncbiID": 2832643,
                                                                "value": 5,
                                                                "summedValue": 5,
                                                                "yield": 2993,
                                                                "summedYield": 2993,
                                                                "children": [
                                                                ]
                                                            }
                                                        ]
                                                    }
                                                ]
                                            }
                                        ]
                                    }
                                ]
                            }
                        ]
                    }
                ]
            },
            {
                "name": "cellular organisms",
                "rank": 0,
                "ncbiRank": "no rank",
                "ncbiID": 131567,
                "value": 12,
                "summedValue": 64721,
                "yield": 8414,
                "summedYield": 44045125,
                "children": [
                    {
                        "name": "Bacteria",
                        "rank": 1,
                        "ncbiRank": "superkingdom",
                        "ncbiID": 2,
                        "value": 2997,
                        "summedValue": 64708,
                        "yield": 1940077,
                        "summedYield": 44035846,
                        "children": [
                            {
                                "name": "Pseudomonadota",
                                "rank": 3,
                                "ncbiRank": "phylum",
                                "ncbiID": 1224,
                                "value": 0,
                                "summedValue": 1,
                                "yield": 0,
                                "summedYield": 3366,
                                "children": [
                                    {
                                        "name": "Betaproteobacteria",
                                        "rank": 4,
                                        "ncbiRank": "class",
                                        "ncbiID": 28216,
                                        "value": 0,
                                        "summedValue": 1,
                                        "yield": 0,
                                        "summedYield": 3366,
                                        "children": [
                                            {
                                                "name": "Burkholderiales",
                                                "rank": 5,
                                                "ncbiRank": "order",
                                                "ncbiID": 80840,
                                                "value": 0,
                                                "summedValue": 1,
                                                "yield": 0,
                                                "summedYield": 3366,
                                                "children": [
                                                    {
                                                        "name": "Burkholderiaceae",
                                                        "rank": 6,
                                                        "ncbiRank": "family",
                                                        "ncbiID": 119060,
                                                        "value": 0,
                                                        "summedValue": 1,
                                                        "yield": 0,
                                                        "summedYield": 3366,
                                                        "children": [
                                                            {
                                                                "name": "Ralstonia",
                                                                "rank": 7,
                                                                "ncbiRank": "genus",
                                                                "ncbiID": 48736,
                                                                "value": 0,
                                                                "summedValue": 1,
                                                                "yield": 0,
                                                                "summedYield": 3366,
                                                                "children": [
                                                                    {
                                                                        "name": "unclassified Ralstonia",
                                                                        "rank": 0,
                                                                        "ncbiRank": "no rank",
                                                                        "ncbiID": 209769,
                                                                        "value": 0,
                                                                        "summedValue": 1,
                                                                        "yield": 0,
                                                                        "summedYield": 3366,
                                                                        "children": [
                                                                            {
                                                                                "name": "Ralstonia sp.",
                                                                                "rank": 8,
                                                                                "ncbiRank": "species",
                                                                                "ncbiID": 54061,
                                                                                "value": 1,
                                                                                "summedValue": 1,
                                                                                "yield": 3366,
                                                                                "summedYield": 3366,
                                                                                "children": [
                                                                                ]
                                                                            }
                                                                        ]
                                                                    }
                                                                ]
                                                            }
                                                        ]
                                                    }
                                                ]
                                            }
                                        ]
                                    }
                                ]
                            },
                            {
                                "name": "Fusobacteriota",
                                "rank": 3,
                                "ncbiRank": "phylum",
                                "ncbiID": 32066,
                                "value": 0,
                                "summedValue": 1,
                                "yield": 0,
                                "summedYield": 590,
                                "children": [
                                    {
                                        "name": "Fusobacteriia",
                                        "rank": 4,
                                        "ncbiRank": "class",
                                        "ncbiID": 203490,
                                        "value": 0,
                                        "summedValue": 1,
                                        "yield": 0,
                                        "summedYield": 590,
                                        "children": [
                                            {
                                                "name": "Fusobacteriales",
                                                "rank": 5,
                                                "ncbiRank": "order",
                                                "ncbiID": 203491,
                                                "value": 0,
                                                "summedValue": 1,
                                                "yield": 0,
                                                "summedYield": 590,
                                                "children": [
                                                    {
                                                        "name": "Fusobacteriaceae",
                                                        "rank": 6,
                                                        "ncbiRank": "family",
                                                        "ncbiID": 203492,
                                                        "value": 0,
                                                        "summedValue": 1,
                                                        "yield": 0,
                                                        "summedYield": 590,
                                                        "children": [
                                                            {
                                                                "name": "Fusobacterium",
                                                                "rank": 7,
                                                                "ncbiRank": "genus",
                                                                "ncbiID": 848,
                                                                "value": 0,
                                                                "summedValue": 1,
                                                                "yield": 0,
                                                                "summedYield": 590,
                                                                "children": [
                                                                    {
                                                                        "name": "Fusobacterium necrophorum",
                                                                        "rank": 8,
                                                                        "ncbiRank": "species",
                                                                        "ncbiID": 859,
                                                                        "value": 1,
                                                                        "summedValue": 1,
                                                                        "yield": 590,
                                                                        "summedYield": 590,
                                                                        "children": [
                                                                        ]
                                                                    }
                                                                ]
                                                            }
                                                        ]
                                                    }
                                                ]
                                            }
                                        ]
                                    }
                                ]
                            },
                            {
                                "name": "environmental samples",
                                "rank": 0,
                                "ncbiRank": "no rank",
                                "ncbiID": 48479,
                                "value": 0,
                                "summedValue": 1,
                                "yield": 0,
                                "summedYield": 580,
                                "children": [
                                    {
                                        "name": "uncultured bacterium",
                                        "rank": 8,
                                        "ncbiRank": "species",
                                        "ncbiID": 77133,
                                        "value": 1,
                                        "summedValue": 1,
                                        "yield": 580,
                                        "summedYield": 580,
                                        "children": [
                                        ]
                                    }
                                ]
                            },
                            {
                                "name": "Terrabacteria group",
                                "rank": 0,
                                "ncbiRank": "clade",
                                "ncbiID": 1783272,
                                "value": 65,
                                "summedValue": 61708,
                                "yield": 44147,
                                "summedYield": 42091233,
                                "children": [
                                    {
                                        "name": "Bacillota",
                                        "rank": 3,
                                        "ncbiRank": "phylum",
                                        "ncbiID": 1239,
                                        "value": 17,
                                        "summedValue": 8365,
                                        "yield": 10296,
                                        "summedYield": 5615528,
                                        "children": [
                                            {
                                                "name": "Bacilli",
                                                "rank": 4,
                                                "ncbiRank": "class",
                                                "ncbiID": 91061,
                                                "value": 12,
                                                "summedValue": 8342,
                                                "yield": 7290,
                                                "summedYield": 5601886,
                                                "children": [
                                                    {
                                                        "name": "Bacillales",
                                                        "rank": 5,
                                                        "ncbiRank": "order",
                                                        "ncbiID": 1385,
                                                        "value": 1,
                                                        "summedValue": 507,
                                                        "yield": 505,
                                                        "summedYield": 338476,
                                                        "children": [
                                                            {
                                                                "name": "Staphylococcaceae",
                                                                "rank": 6,
                                                                "ncbiRank": "family",
                                                                "ncbiID": 90964,
                                                                "value": 1,
                                                                "summedValue": 503,
                                                                "yield": 530,
                                                                "summedYield": 336331,
                                                                "children": [
                                                                    {
                                                                        "name": "Staphylococcus",
                                                                        "rank": 7,
                                                                        "ncbiRank": "genus",
                                                                        "ncbiID": 1279,
                                                                        "value": 26,
                                                                        "summedValue": 502,
                                                                        "yield": 18207,
                                                                        "summedYield": 335801,
                                                                        "children": [
                                                                            {
                                                                                "name": "Staphylococcus aureus",
                                                                                "rank": 8,
                                                                                "ncbiRank": "species",
                                                                                "ncbiID": 1280,
                                                                                "value": 1,
                                                                                "summedValue": 1,
                                                                                "yield": 597,
                                                                                "summedYield": 597,
                                                                                "children": [
                                                                                ]
                                                                            },
                                                                            {
                                                                                "name": "Staphylococcus epidermidis",
                                                                                "rank": 8,
                                                                                "ncbiRank": "species",
                                                                                "ncbiID": 1282,
                                                                                "value": 395,
                                                                                "summedValue": 395,
                                                                                "yield": 262010,
                                                                                "summedYield": 262010,
                                                                                "children": [
                                                                                ]
                                                                            },
                                                                            {
                                                                                "name": "Staphylococcus haemolyticus",
                                                                                "rank": 8,
                                                                                "ncbiRank": "species",
                                                                                "ncbiID": 1283,
                                                                                "value": 80,
                                                                                "summedValue": 80,
                                                                                "yield": 54987,
                                                                                "summedYield": 54987,
                                                                                "children": [
                                                                                ]
                                                                            }
                                                                        ]
                                                                    }
                                                                ]
                                                            },
                                                            {
                                                                "name": "Listeriaceae",
                                                                "rank": 6,
                                                                "ncbiRank": "family",
                                                                "ncbiID": 186820,
                                                                "value": 0,
                                                                "summedValue": 3,
                                                                "yield": 0,
                                                                "summedYield": 1640,
                                                                "children": [
                                                                    {
                                                                        "name": "Listeria",
                                                                        "rank": 7,
                                                                        "ncbiRank": "genus",
                                                                        "ncbiID": 1637,
                                                                        "value": 0,
                                                                        "summedValue": 3,
                                                                        "yield": 0,
                                                                        "summedYield": 1640,
                                                                        "children": [
                                                                            {
                                                                                "name": "Listeria monocytogenes",
                                                                                "rank": 8,
                                                                                "ncbiRank": "species",
                                                                                "ncbiID": 1639,
                                                                                "value": 1,
                                                                                "summedValue": 1,
                                                                                "yield": 503,
                                                                                "summedYield": 503,
                                                                                "children": [
                                                                                ]
                                                                            },
                                                                            {
                                                                                "name": "Listeria innocua",
                                                                                "rank": 8,
                                                                                "ncbiRank": "species",
                                                                                "ncbiID": 1642,
                                                                                "value": 2,
                                                                                "summedValue": 2,
                                                                                "yield": 1137,
                                                                                "summedYield": 1137,
                                                                                "children": [
                                                                                ]
                                                                            }
                                                                        ]
                                                                    }
                                                                ]
                                                            }
                                                        ]
                                                    },
                                                    {
                                                        "name": "Lactobacillales",
                                                        "rank": 5,
                                                        "ncbiRank": "order",
                                                        "ncbiID": 186826,
                                                        "value": 231,
                                                        "summedValue": 7823,
                                                        "yield": 148201,
                                                        "summedYield": 5256120,
                                                        "children": [
                                                            {
                                                                "name": "Streptococcaceae",
                                                                "rank": 6,
                                                                "ncbiRank": "family",
                                                                "ncbiID": 1300,
                                                                "value": 6,
                                                                "summedValue": 1206,
                                                                "yield": 3413,
                                                                "summedYield": 826119,
                                                                "children": [
                                                                    {
                                                                        "name": "Streptococcus",
                                                                        "rank": 7,
                                                                        "ncbiRank": "genus",
                                                                        "ncbiID": 1301,
                                                                        "value": 1,
                                                                        "summedValue": 3,
                                                                        "yield": 785,
                                                                        "summedYield": 1870,
                                                                        "children": [
                                                                            {
                                                                                "name": "Streptococcus thermophilus",
                                                                                "rank": 8,
                                                                                "ncbiRank": "species",
                                                                                "ncbiID": 1308,
                                                                                "value": 1,
                                                                                "summedValue": 1,
                                                                                "yield": 538,
                                                                                "summedYield": 538,
                                                                                "children": [
                                                                                ]
                                                                            },
                                                                            {
                                                                                "name": "Streptococcus dysgalactiae group",
                                                                                "rank": 7,
                                                                                "ncbiRank": "species group",
                                                                                "ncbiID": 119603,
                                                                                "value": 0,
                                                                                "summedValue": 1,
                                                                                "yield": 0,
                                                                                "summedYield": 547,
                                                                                "children": [
                                                                                    {
                                                                                        "name": "Streptococcus dysgalactiae",
                                                                                        "rank": 8,
                                                                                        "ncbiRank": "species",
                                                                                        "ncbiID": 1334,
                                                                                        "value": 0,
                                                                                        "summedValue": 1,
                                                                                        "yield": 0,
                                                                                        "summedYield": 547,
                                                                                        "children": [
                                                                                            {
                                                                                                "name": "Streptococcus dysgalactiae subsp. dysgalactiae",
                                                                                                "rank": 9,
                                                                                                "ncbiRank": "subspecies",
                                                                                                "ncbiID": 99822,
                                                                                                "value": 1,
                                                                                                "summedValue": 1,
                                                                                                "yield": 547,
                                                                                                "summedYield": 547,
                                                                                                "children": [
                                                                                                ]
                                                                                            }
                                                                                        ]
                                                                                    }
                                                                                ]
                                                                            }
                                                                        ]
                                                                    },
                                                                    {
                                                                        "name": "Lactococcus",
                                                                        "rank": 7,
                                                                        "ncbiRank": "genus",
                                                                        "ncbiID": 1357,
                                                                        "value": 230,
                                                                        "summedValue": 1197,
                                                                        "yield": 162736,
                                                                        "summedYield": 820836,
                                                                        "children": [
                                                                            {
                                                                                "name": "Lactococcus lactis",
                                                                                "rank": 8,
                                                                                "ncbiRank": "species",
                                                                                "ncbiID": 1358,
                                                                                "value": 261,
                                                                                "summedValue": 268,
                                                                                "yield": 174571,
                                                                                "summedYield": 179359,
                                                                                "children": [
                                                                                    {
                                                                                        "name": "Lactococcus lactis subsp. lactis",
                                                                                        "rank": 9,
                                                                                        "ncbiRank": "subspecies",
                                                                                        "ncbiID": 1360,
                                                                                        "value": 5,
                                                                                        "summedValue": 7,
                                                                                        "yield": 3654,
                                                                                        "summedYield": 4788,
                                                                                        "children": [
                                                                                            {
                                                                                                "name": "Lactococcus lactis subsp. lactis IO-1",
                                                                                                "rank": 9,
                                                                                                "ncbiRank": "strain",
                                                                                                "ncbiID": 1046624,
                                                                                                "value": 2,
                                                                                                "summedValue": 2,
                                                                                                "yield": 1134,
                                                                                                "summedYield": 1134,
                                                                                                "children": [
                                                                                                ]
                                                                                            }
                                                                                        ]
                                                                                    }
                                                                                ]
                                                                            },
                                                                            {
                                                                                "name": "Lactococcus garvieae",
                                                                                "rank": 8,
                                                                                "ncbiRank": "species",
                                                                                "ncbiID": 1363,
                                                                                "value": 692,
                                                                                "summedValue": 692,
                                                                                "yield": 472852,
                                                                                "summedYield": 472852,
                                                                                "children": [
                                                                                ]
                                                                            },
                                                                            {
                                                                                "name": "Lactococcus raffinolactis",
                                                                                "rank": 8,
                                                                                "ncbiRank": "species",
                                                                                "ncbiID": 1366,
                                                                                "value": 3,
                                                                                "summedValue": 3,
                                                                                "yield": 1971,
                                                                                "summedYield": 1971,
                                                                                "children": [
                                                                                ]
                                                                            },
                                                                            {
                                                                                "name": "unclassified Lactococcus",
                                                                                "rank": 0,
                                                                                "ncbiRank": "no rank",
                                                                                "ncbiID": 2643510,
                                                                                "value": 0,
                                                                                "summedValue": 4,
                                                                                "yield": 0,
                                                                                "summedYield": 3918,
                                                                                "children": [
                                                                                    {
                                                                                        "name": "Lactococcus sp. LG1074",
                                                                                        "rank": 8,
                                                                                        "ncbiRank": "species",
                                                                                        "ncbiID": 2816909,
                                                                                        "value": 3,
                                                                                        "summedValue": 3,
                                                                                        "yield": 2600,
                                                                                        "summedYield": 2600,
                                                                                        "children": [
                                                                                        ]
                                                                                    },
                                                                                    {
                                                                                        "name": "Lactococcus sp. LG606",
                                                                                        "rank": 8,
                                                                                        "ncbiRank": "species",
                                                                                        "ncbiID": 2816912,
                                                                                        "value": 1,
                                                                                        "summedValue": 1,
                                                                                        "yield": 1318,
                                                                                        "summedYield": 1318,
                                                                                        "children": [
                                                                                        ]
                                                                                    }
                                                                                ]
                                                                            }
                                                                        ]
                                                                    }
                                                                ]
                                                            },
                                                            {
                                                                "name": "Enterococcaceae",
                                                                "rank": 6,
                                                                "ncbiRank": "family",
                                                                "ncbiID": 81852,
                                                                "value": 2,
                                                                "summedValue": 6386,
                                                                "yield": 1322,
                                                                "summedYield": 4281800,
                                                                "children": [
                                                                    {
                                                                        "name": "Enterococcus",
                                                                        "rank": 7,
                                                                        "ncbiRank": "genus",
                                                                        "ncbiID": 1350,
                                                                        "value": 219,
                                                                        "summedValue": 6383,
                                                                        "yield": 138266,
                                                                        "summedYield": 4279863,
                                                                        "children": [
                                                                            {
                                                                                "name": "Enterococcus faecalis",
                                                                                "rank": 8,
                                                                                "ncbiRank": "species",
                                                                                "ncbiID": 1351,
                                                                                "value": 6128,
                                                                                "summedValue": 6128,
                                                                                "yield": 4118370,
                                                                                "summedYield": 4118370,
                                                                                "children": [
                                                                                ]
                                                                            },
                                                                            {
                                                                                "name": "Enterococcus faecium",
                                                                                "rank": 8,
                                                                                "ncbiRank": "species",
                                                                                "ncbiID": 1352,
                                                                                "value": 35,
                                                                                "summedValue": 35,
                                                                                "yield": 22570,
                                                                                "summedYield": 22570,
                                                                                "children": [
                                                                                ]
                                                                            },
                                                                            {
                                                                                "name": "Enterococcus lactis",
                                                                                "rank": 8,
                                                                                "ncbiRank": "species",
                                                                                "ncbiID": 357441,
                                                                                "value": 1,
                                                                                "summedValue": 1,
                                                                                "yield": 657,
                                                                                "summedYield": 657,
                                                                                "children": [
                                                                                ]
                                                                            }
                                                                        ]
                                                                    },
                                                                    {
                                                                        "name": "Vagococcus",
                                                                        "rank": 7,
                                                                        "ncbiRank": "genus",
                                                                        "ncbiID": 2737,
                                                                        "value": 0,
                                                                        "summedValue": 1,
                                                                        "yield": 0,
                                                                        "summedYield": 615,
                                                                        "children": [
                                                                            {
                                                                                "name": "Vagococcus lutrae",
                                                                                "rank": 8,
                                                                                "ncbiRank": "species",
                                                                                "ncbiID": 81947,
                                                                                "value": 1,
                                                                                "summedValue": 1,
                                                                                "yield": 615,
                                                                                "summedYield": 615,
                                                                                "children": [
                                                                                ]
                                                                            }
                                                                        ]
                                                                    }
                                                                ]
                                                            }
                                                        ]
                                                    }
                                                ]
                                            },
                                            {
                                                "name": "Clostridia",
                                                "rank": 4,
                                                "ncbiRank": "class",
                                                "ncbiID": 186801,
                                                "value": 0,
                                                "summedValue": 6,
                                                "yield": 0,
                                                "summedYield": 3346,
                                                "children": [
                                                    {
                                                        "name": "Eubacteriales",
                                                        "rank": 5,
                                                        "ncbiRank": "order",
                                                        "ncbiID": 186802,
                                                        "value": 0,
                                                        "summedValue": 6,
                                                        "yield": 0,
                                                        "summedYield": 3346,
                                                        "children": [
                                                            {
                                                                "name": "Lachnospiraceae",
                                                                "rank": 6,
                                                                "ncbiRank": "family",
                                                                "ncbiID": 186803,
                                                                "value": 0,
                                                                "summedValue": 2,
                                                                "yield": 0,
                                                                "summedYield": 1086,
                                                                "children": [
                                                                    {
                                                                        "name": "unclassified Lachnospiraceae",
                                                                        "rank": 0,
                                                                        "ncbiRank": "no rank",
                                                                        "ncbiID": 186928,
                                                                        "value": 0,
                                                                        "summedValue": 2,
                                                                        "yield": 0,
                                                                        "summedYield": 1086,
                                                                        "children": [
                                                                            {
                                                                                "name": "Clostridiales genomosp. BVAB1",
                                                                                "rank": 8,
                                                                                "ncbiRank": "species",
                                                                                "ncbiID": 699240,
                                                                                "value": 2,
                                                                                "summedValue": 2,
                                                                                "yield": 1086,
                                                                                "summedYield": 1086,
                                                                                "children": [
                                                                                ]
                                                                            }
                                                                        ]
                                                                    }
                                                                ]
                                                            },
                                                            {
                                                                "name": "Peptostreptococcaceae",
                                                                "rank": 6,
                                                                "ncbiRank": "family",
                                                                "ncbiID": 186804,
                                                                "value": 1,
                                                                "summedValue": 4,
                                                                "yield": 595,
                                                                "summedYield": 2260,
                                                                "children": [
                                                                    {
                                                                        "name": "Peptostreptococcus",
                                                                        "rank": 7,
                                                                        "ncbiRank": "genus",
                                                                        "ncbiID": 1257,
                                                                        "value": 0,
                                                                        "summedValue": 3,
                                                                        "yield": 0,
                                                                        "summedYield": 1665,
                                                                        "children": [
                                                                            {
                                                                                "name": "unclassified Peptostreptococcus",
                                                                                "rank": 0,
                                                                                "ncbiRank": "no rank",
                                                                                "ncbiID": 2652281,
                                                                                "value": 0,
                                                                                "summedValue": 3,
                                                                                "yield": 0,
                                                                                "summedYield": 1665,
                                                                                "children": [
                                                                                    {
                                                                                        "name": "Peptostreptococcus sp. CBA3647",
                                                                                        "rank": 8,
                                                                                        "ncbiRank": "species",
                                                                                        "ncbiID": 3003601,
                                                                                        "value": 3,
                                                                                        "summedValue": 3,
                                                                                        "yield": 1665,
                                                                                        "summedYield": 1665,
                                                                                        "children": [
                                                                                        ]
                                                                                    }
                                                                                ]
                                                                            }
                                                                        ]
                                                                    }
                                                                ]
                                                            }
                                                        ]
                                                    }
                                                ]
                                            }
                                        ]
                                    },
                                    {
                                        "name": "Actinomycetota",
                                        "rank": 3,
                                        "ncbiRank": "phylum",
                                        "ncbiID": 201174,
                                        "value": 3,
                                        "summedValue": 53278,
                                        "yield": 1711,
                                        "summedYield": 36431558,
                                        "children": [
                                            {
                                                "name": "Actinomycetes",
                                                "rank": 4,
                                                "ncbiRank": "class",
                                                "ncbiID": 1760,
                                                "value": 0,
                                                "summedValue": 53275,
                                                "yield": 0,
                                                "summedYield": 36429847,
                                                "children": [
                                                    {
                                                        "name": "Bifidobacteriales",
                                                        "rank": 5,
                                                        "ncbiRank": "order",
                                                        "ncbiID": 85004,
                                                        "value": 0,
                                                        "summedValue": 53270,
                                                        "yield": 0,
                                                        "summedYield": 36425903,
                                                        "children": [
                                                            {
                                                                "name": "Bifidobacteriaceae",
                                                                "rank": 6,
                                                                "ncbiRank": "family",
                                                                "ncbiID": 31953,
                                                                "value": 482,
                                                                "summedValue": 53270,
                                                                "yield": 329636,
                                                                "summedYield": 36425903,
                                                                "children": [
                                                                    {
                                                                        "name": "Bifidobacterium",
                                                                        "rank": 7,
                                                                        "ncbiRank": "genus",
                                                                        "ncbiID": 1678,
                                                                        "value": 13948,
                                                                        "summedValue": 52788,
                                                                        "yield": 9454885,
                                                                        "summedYield": 36096267,
                                                                        "children": [
                                                                            {
                                                                                "name": "Bifidobacterium bifidum",
                                                                                "rank": 8,
                                                                                "ncbiRank": "species",
                                                                                "ncbiID": 1681,
                                                                                "value": 57,
                                                                                "summedValue": 58,
                                                                                "yield": 41399,
                                                                                "summedYield": 41910,
                                                                                "children": [
                                                                                    {
                                                                                        "name": "Bifidobacterium bifidum PRL2010",
                                                                                        "rank": 9,
                                                                                        "ncbiRank": "strain",
                                                                                        "ncbiID": 702459,
                                                                                        "value": 1,
                                                                                        "summedValue": 1,
                                                                                        "yield": 511,
                                                                                        "summedYield": 511,
                                                                                        "children": [
                                                                                        ]
                                                                                    }
                                                                                ]
                                                                            },
                                                                            {
                                                                                "name": "Bifidobacterium angulatum",
                                                                                "rank": 8,
                                                                                "ncbiRank": "species",
                                                                                "ncbiID": 1683,
                                                                                "value": 2,
                                                                                "summedValue": 2,
                                                                                "yield": 1082,
                                                                                "summedYield": 1082,
                                                                                "children": [
                                                                                ]
                                                                            },
                                                                            {
                                                                                "name": "Bifidobacterium breve",
                                                                                "rank": 8,
                                                                                "ncbiRank": "species",
                                                                                "ncbiID": 1685,
                                                                                "value": 38741,
                                                                                "summedValue": 38743,
                                                                                "yield": 26572246,
                                                                                "summedYield": 26573710,
                                                                                "children": [
                                                                                    {
                                                                                        "name": "Bifidobacterium breve 12L",
                                                                                        "rank": 9,
                                                                                        "ncbiRank": "strain",
                                                                                        "ncbiID": 1385938,
                                                                                        "value": 1,
                                                                                        "summedValue": 1,
                                                                                        "yield": 804,
                                                                                        "summedYield": 804,
                                                                                        "children": [
                                                                                        ]
                                                                                    },
                                                                                    {
                                                                                        "name": "Bifidobacterium breve JCM 7019",
                                                                                        "rank": 9,
                                                                                        "ncbiRank": "strain",
                                                                                        "ncbiID": 1385940,
                                                                                        "value": 1,
                                                                                        "summedValue": 1,
                                                                                        "yield": 660,
                                                                                        "summedYield": 660,
                                                                                        "children": [
                                                                                        ]
                                                                                    }
                                                                                ]
                                                                            },
                                                                            {
                                                                                "name": "Bifidobacterium dentium",
                                                                                "rank": 8,
                                                                                "ncbiRank": "species",
                                                                                "ncbiID": 1689,
                                                                                "value": 1,
                                                                                "summedValue": 1,
                                                                                "yield": 559,
                                                                                "summedYield": 559,
                                                                                "children": [
                                                                                ]
                                                                            },
                                                                            {
                                                                                "name": "Bifidobacterium pseudolongum",
                                                                                "rank": 8,
                                                                                "ncbiRank": "species",
                                                                                "ncbiID": 1694,
                                                                                "value": 1,
                                                                                "summedValue": 1,
                                                                                "yield": 766,
                                                                                "summedYield": 766,
                                                                                "children": [
                                                                                ]
                                                                            },
                                                                            {
                                                                                "name": "Bifidobacterium pseudocatenulatum",
                                                                                "rank": 8,
                                                                                "ncbiRank": "species",
                                                                                "ncbiID": 28026,
                                                                                "value": 1,
                                                                                "summedValue": 1,
                                                                                "yield": 1063,
                                                                                "summedYield": 1063,
                                                                                "children": [
                                                                                ]
                                                                            },
                                                                            {
                                                                                "name": "Bifidobacterium scardovii",
                                                                                "rank": 8,
                                                                                "ncbiRank": "species",
                                                                                "ncbiID": 158787,
                                                                                "value": 0,
                                                                                "summedValue": 1,
                                                                                "yield": 0,
                                                                                "summedYield": 508,
                                                                                "children": [
                                                                                    {
                                                                                        "name": "Bifidobacterium scardovii JCM 12489 = DSM 13734",
                                                                                        "rank": 9,
                                                                                        "ncbiRank": "strain",
                                                                                        "ncbiID": 1150461,
                                                                                        "value": 1,
                                                                                        "summedValue": 1,
                                                                                        "yield": 508,
                                                                                        "summedYield": 508,
                                                                                        "children": [
                                                                                        ]
                                                                                    }
                                                                                ]
                                                                            },
                                                                            {
                                                                                "name": "Bifidobacterium longum",
                                                                                "rank": 8,
                                                                                "ncbiRank": "species",
                                                                                "ncbiID": 216816,
                                                                                "value": 24,
                                                                                "summedValue": 30,
                                                                                "yield": 15981,
                                                                                "summedYield": 20147,
                                                                                "children": [
                                                                                    {
                                                                                        "name": "Bifidobacterium longum subsp. longum",
                                                                                        "rank": 9,
                                                                                        "ncbiRank": "subspecies",
                                                                                        "ncbiID": 1679,
                                                                                        "value": 2,
                                                                                        "summedValue": 2,
                                                                                        "yield": 1196,
                                                                                        "summedYield": 1196,
                                                                                        "children": [
                                                                                        ]
                                                                                    },
                                                                                    {
                                                                                        "name": "Bifidobacterium longum subsp. infantis",
                                                                                        "rank": 9,
                                                                                        "ncbiRank": "subspecies",
                                                                                        "ncbiID": 1682,
                                                                                        "value": 4,
                                                                                        "summedValue": 4,
                                                                                        "yield": 2970,
                                                                                        "summedYield": 2970,
                                                                                        "children": [
                                                                                        ]
                                                                                    }
                                                                                ]
                                                                            },
                                                                            {
                                                                                "name": "Bifidobacterium saguini",
                                                                                "rank": 8,
                                                                                "ncbiRank": "species",
                                                                                "ncbiID": 762210,
                                                                                "value": 1,
                                                                                "summedValue": 1,
                                                                                "yield": 544,
                                                                                "summedYield": 544,
                                                                                "children": [
                                                                                ]
                                                                            },
                                                                            {
                                                                                "name": "unclassified Bifidobacterium",
                                                                                "rank": 0,
                                                                                "ncbiRank": "no rank",
                                                                                "ncbiID": 2608897,
                                                                                "value": 2,
                                                                                "summedValue": 2,
                                                                                "yield": 1093,
                                                                                "summedYield": 1093,
                                                                                "children": [
                                                                                ]
                                                                            }
                                                                        ]
                                                                    }
                                                                ]
                                                            }
                                                        ]
                                                    },
                                                    {
                                                        "name": "Micrococcales",
                                                        "rank": 5,
                                                        "ncbiRank": "order",
                                                        "ncbiID": 85006,
                                                        "value": 0,
                                                        "summedValue": 1,
                                                        "yield": 0,
                                                        "summedYield": 925,
                                                        "children": [
                                                            {
                                                                "name": "Cellulomonadaceae",
                                                                "rank": 6,
                                                                "ncbiRank": "family",
                                                                "ncbiID": 85016,
                                                                "value": 0,
                                                                "summedValue": 1,
                                                                "yield": 0,
                                                                "summedYield": 925,
                                                                "children": [
                                                                    {
                                                                        "name": "Oerskovia",
                                                                        "rank": 7,
                                                                        "ncbiRank": "genus",
                                                                        "ncbiID": 162491,
                                                                        "value": 0,
                                                                        "summedValue": 1,
                                                                        "yield": 0,
                                                                        "summedYield": 925,
                                                                        "children": [
                                                                            {
                                                                                "name": "unclassified Oerskovia",
                                                                                "rank": 0,
                                                                                "ncbiRank": "no rank",
                                                                                "ncbiID": 2619021,
                                                                                "value": 0,
                                                                                "summedValue": 1,
                                                                                "yield": 0,
                                                                                "summedYield": 925,
                                                                                "children": [
                                                                                    {
                                                                                        "name": "Oerskovia sp. KBS0722",
                                                                                        "rank": 8,
                                                                                        "ncbiRank": "species",
                                                                                        "ncbiID": 1179673,
                                                                                        "value": 1,
                                                                                        "summedValue": 1,
                                                                                        "yield": 925,
                                                                                        "summedYield": 925,
                                                                                        "children": [
                                                                                        ]
                                                                                    }
                                                                                ]
                                                                            }
                                                                        ]
                                                                    }
                                                                ]
                                                            }
                                                        ]
                                                    },
                                                    {
                                                        "name": "Mycobacteriales",
                                                        "rank": 5,
                                                        "ncbiRank": "order",
                                                        "ncbiID": 85007,
                                                        "value": 0,
                                                        "summedValue": 4,
                                                        "yield": 0,
                                                        "summedYield": 3019,
                                                        "children": [
                                                            {
                                                                "name": "Corynebacteriaceae",
                                                                "rank": 6,
                                                                "ncbiRank": "family",
                                                                "ncbiID": 1653,
                                                                "value": 0,
                                                                "summedValue": 3,
                                                                "yield": 0,
                                                                "summedYield": 2262,
                                                                "children": [
                                                                    {
                                                                        "name": "Corynebacterium",
                                                                        "rank": 7,
                                                                        "ncbiRank": "genus",
                                                                        "ncbiID": 1716,
                                                                        "value": 1,
                                                                        "summedValue": 3,
                                                                        "yield": 529,
                                                                        "summedYield": 2262,
                                                                        "children": [
                                                                            {
                                                                                "name": "Corynebacterium tuberculostearicum",
                                                                                "rank": 8,
                                                                                "ncbiRank": "species",
                                                                                "ncbiID": 38304,
                                                                                "value": 2,
                                                                                "summedValue": 2,
                                                                                "yield": 1733,
                                                                                "summedYield": 1733,
                                                                                "children": [
                                                                                ]
                                                                            }
                                                                        ]
                                                                    }
                                                                ]
                                                            },
                                                            {
                                                                "name": "Nocardiaceae",
                                                                "rank": 6,
                                                                "ncbiRank": "family",
                                                                "ncbiID": 85025,
                                                                "value": 0,
                                                                "summedValue": 1,
                                                                "yield": 0,
                                                                "summedYield": 757,
                                                                "children": [
                                                                    {
                                                                        "name": "Rhodococcus",
                                                                        "rank": 7,
                                                                        "ncbiRank": "genus",
                                                                        "ncbiID": 1827,
                                                                        "value": 0,
                                                                        "summedValue": 1,
                                                                        "yield": 0,
                                                                        "summedYield": 757,
                                                                        "children": [
                                                                            {
                                                                                "name": "unclassified Rhodococcus (in: high G+C Gram-positive bacteria)",
                                                                                "rank": 0,
                                                                                "ncbiRank": "no rank",
                                                                                "ncbiID": 192944,
                                                                                "value": 0,
                                                                                "summedValue": 1,
                                                                                "yield": 0,
                                                                                "summedYield": 757,
                                                                                "children": [
                                                                                    {
                                                                                        "name": "Rhodococcus sp. SH14(2011)",
                                                                                        "rank": 8,
                                                                                        "ncbiRank": "species",
                                                                                        "ncbiID": 1003423,
                                                                                        "value": 1,
                                                                                        "summedValue": 1,
                                                                                        "yield": 757,
                                                                                        "summedYield": 757,
                                                                                        "children": [
                                                                                        ]
                                                                                    }
                                                                                ]
                                                                            }
                                                                        ]
                                                                    }
                                                                ]
                                                            }
                                                        ]
                                                    }
                                                ]
                                            }
                                        ]
                                    }
                                ]
                            }
                        ]
                    },
                    {
                        "name": "Eukaryota",
                        "rank": 1,
                        "ncbiRank": "superkingdom",
                        "ncbiID": 2759,
                        "value": 0,
                        "summedValue": 1,
                        "yield": 0,
                        "summedYield": 865,
                        "children": [
                            {
                                "name": "Opisthokonta",
                                "rank": 0,
                                "ncbiRank": "clade",
                                "ncbiID": 33154,
                                "value": 0,
                                "summedValue": 1,
                                "yield": 0,
                                "summedYield": 865,
                                "children": [
                                    {
                                        "name": "Metazoa",
                                        "rank": 2,
                                        "ncbiRank": "kingdom",
                                        "ncbiID": 33208,
                                        "value": 0,
                                        "summedValue": 1,
                                        "yield": 0,
                                        "summedYield": 865,
                                        "children": [
                                            {
                                                "name": "Eumetazoa",
                                                "rank": 0,
                                                "ncbiRank": "clade",
                                                "ncbiID": 6072,
                                                "value": 0,
                                                "summedValue": 1,
                                                "yield": 0,
                                                "summedYield": 865,
                                                "children": [
                                                    {
                                                        "name": "Bilateria",
                                                        "rank": 0,
                                                        "ncbiRank": "clade",
                                                        "ncbiID": 33213,
                                                        "value": 0,
                                                        "summedValue": 1,
                                                        "yield": 0,
                                                        "summedYield": 865,
                                                        "children": [
                                                            {
                                                                "name": "Deuterostomia",
                                                                "rank": 0,
                                                                "ncbiRank": "clade",
                                                                "ncbiID": 33511,
                                                                "value": 0,
                                                                "summedValue": 1,
                                                                "yield": 0,
                                                                "summedYield": 865,
                                                                "children": [
                                                                    {
                                                                        "name": "Chordata",
                                                                        "rank": 3,
                                                                        "ncbiRank": "phylum",
                                                                        "ncbiID": 7711,
                                                                        "value": 0,
                                                                        "summedValue": 1,
                                                                        "yield": 0,
                                                                        "summedYield": 865,
                                                                        "children": [
                                                                            {
                                                                                "name": "Craniata",
                                                                                "rank": 3,
                                                                                "ncbiRank": "subphylum",
                                                                                "ncbiID": 89593,
                                                                                "value": 0,
                                                                                "summedValue": 1,
                                                                                "yield": 0,
                                                                                "summedYield": 865,
                                                                                "children": [
                                                                                    {
                                                                                        "name": "Vertebrata",
                                                                                        "rank": 0,
                                                                                        "ncbiRank": "clade",
                                                                                        "ncbiID": 7742,
                                                                                        "value": 0,
                                                                                        "summedValue": 1,
                                                                                        "yield": 0,
                                                                                        "summedYield": 865,
                                                                                        "children": [
                                                                                            {
                                                                                                "name": "Gnathostomata",
                                                                                                "rank": 0,
                                                                                                "ncbiRank": "clade",
                                                                                                "ncbiID": 7776,
                                                                                                "value": 0,
                                                                                                "summedValue": 1,
                                                                                                "yield": 0,
                                                                                                "summedYield": 865,
                                                                                                "children": [
                                                                                                    {
                                                                                                        "name": "Teleostomi",
                                                                                                        "rank": 0,
                                                                                                        "ncbiRank": "clade",
                                                                                                        "ncbiID": 117570,
                                                                                                        "value": 0,
                                                                                                        "summedValue": 1,
                                                                                                        "yield": 0,
                                                                                                        "summedYield": 865,
                                                                                                        "children": [
                                                                                                            {
                                                                                                                "name": "Euteleostomi",
                                                                                                                "rank": 0,
                                                                                                                "ncbiRank": "clade",
                                                                                                                "ncbiID": 117571,
                                                                                                                "value": 0,
                                                                                                                "summedValue": 1,
                                                                                                                "yield": 0,
                                                                                                                "summedYield": 865,
                                                                                                                "children": [
                                                                                                                    {
                                                                                                                        "name": "Sarcopterygii",
                                                                                                                        "rank": 3,
                                                                                                                        "ncbiRank": "superclass",
                                                                                                                        "ncbiID": 8287,
                                                                                                                        "value": 0,
                                                                                                                        "summedValue": 1,
                                                                                                                        "yield": 0,
                                                                                                                        "summedYield": 865,
                                                                                                                        "children": [
                                                                                                                            {
                                                                                                                                "name": "Dipnotetrapodomorpha",
                                                                                                                                "rank": 0,
                                                                                                                                "ncbiRank": "clade",
                                                                                                                                "ncbiID": 1338369,
                                                                                                                                "value": 0,
                                                                                                                                "summedValue": 1,
                                                                                                                                "yield": 0,
                                                                                                                                "summedYield": 865,
                                                                                                                                "children": [
                                                                                                                                    {
                                                                                                                                        "name": "Tetrapoda",
                                                                                                                                        "rank": 0,
                                                                                                                                        "ncbiRank": "clade",
                                                                                                                                        "ncbiID": 32523,
                                                                                                                                        "value": 0,
                                                                                                                                        "summedValue": 1,
                                                                                                                                        "yield": 0,
                                                                                                                                        "summedYield": 865,
                                                                                                                                        "children": [
                                                                                                                                            {
                                                                                                                                                "name": "Amniota",
                                                                                                                                                "rank": 0,
                                                                                                                                                "ncbiRank": "clade",
                                                                                                                                                "ncbiID": 32524,
                                                                                                                                                "value": 0,
                                                                                                                                                "summedValue": 1,
                                                                                                                                                "yield": 0,
                                                                                                                                                "summedYield": 865,
                                                                                                                                                "children": [
                                                                                                                                                    {
                                                                                                                                                        "name": "Mammalia",
                                                                                                                                                        "rank": 4,
                                                                                                                                                        "ncbiRank": "class",
                                                                                                                                                        "ncbiID": 40674,
                                                                                                                                                        "value": 0,
                                                                                                                                                        "summedValue": 1,
                                                                                                                                                        "yield": 0,
                                                                                                                                                        "summedYield": 865,
                                                                                                                                                        "children": [
                                                                                                                                                            {
                                                                                                                                                                "name": "Theria",
                                                                                                                                                                "rank": 0,
                                                                                                                                                                "ncbiRank": "clade",
                                                                                                                                                                "ncbiID": 32525,
                                                                                                                                                                "value": 0,
                                                                                                                                                                "summedValue": 1,
                                                                                                                                                                "yield": 0,
                                                                                                                                                                "summedYield": 865,
                                                                                                                                                                "children": [
                                                                                                                                                                    {
                                                                                                                                                                        "name": "Eutheria",
                                                                                                                                                                        "rank": 0,
                                                                                                                                                                        "ncbiRank": "clade",
                                                                                                                                                                        "ncbiID": 9347,
                                                                                                                                                                        "value": 0,
                                                                                                                                                                        "summedValue": 1,
                                                                                                                                                                        "yield": 0,
                                                                                                                                                                        "summedYield": 865,
                                                                                                                                                                        "children": [
                                                                                                                                                                            {
                                                                                                                                                                                "name": "Boreoeutheria",
                                                                                                                                                                                "rank": 0,
                                                                                                                                                                                "ncbiRank": "clade",
                                                                                                                                                                                "ncbiID": 1437010,
                                                                                                                                                                                "value": 0,
                                                                                                                                                                                "summedValue": 1,
                                                                                                                                                                                "yield": 0,
                                                                                                                                                                                "summedYield": 865,
                                                                                                                                                                                "children": [
                                                                                                                                                                                    {
                                                                                                                                                                                        "name": "Euarchontoglires",
                                                                                                                                                                                        "rank": 4,
                                                                                                                                                                                        "ncbiRank": "superorder",
                                                                                                                                                                                        "ncbiID": 314146,
                                                                                                                                                                                        "value": 0,
                                                                                                                                                                                        "summedValue": 1,
                                                                                                                                                                                        "yield": 0,
                                                                                                                                                                                        "summedYield": 865,
                                                                                                                                                                                        "children": [
                                                                                                                                                                                            {
                                                                                                                                                                                                "name": "Primates",
                                                                                                                                                                                                "rank": 5,
                                                                                                                                                                                                "ncbiRank": "order",
                                                                                                                                                                                                "ncbiID": 9443,
                                                                                                                                                                                                "value": 0,
                                                                                                                                                                                                "summedValue": 1,
                                                                                                                                                                                                "yield": 0,
                                                                                                                                                                                                "summedYield": 865,
                                                                                                                                                                                                "children": [
                                                                                                                                                                                                    {
                                                                                                                                                                                                        "name": "Haplorrhini",
                                                                                                                                                                                                        "rank": 5,
                                                                                                                                                                                                        "ncbiRank": "suborder",
                                                                                                                                                                                                        "ncbiID": 376913,
                                                                                                                                                                                                        "value": 0,
                                                                                                                                                                                                        "summedValue": 1,
                                                                                                                                                                                                        "yield": 0,
                                                                                                                                                                                                        "summedYield": 865,
                                                                                                                                                                                                        "children": [
                                                                                                                                                                                                            {
                                                                                                                                                                                                                "name": "Simiiformes",
                                                                                                                                                                                                                "rank": 5,
                                                                                                                                                                                                                "ncbiRank": "infraorder",
                                                                                                                                                                                                                "ncbiID": 314293,
                                                                                                                                                                                                                "value": 0,
                                                                                                                                                                                                                "summedValue": 1,
                                                                                                                                                                                                                "yield": 0,
                                                                                                                                                                                                                "summedYield": 865,
                                                                                                                                                                                                                "children": [
                                                                                                                                                                                                                    {
                                                                                                                                                                                                                        "name": "Catarrhini",
                                                                                                                                                                                                                        "rank": 5,
                                                                                                                                                                                                                        "ncbiRank": "parvorder",
                                                                                                                                                                                                                        "ncbiID": 9526,
                                                                                                                                                                                                                        "value": 0,
                                                                                                                                                                                                                        "summedValue": 1,
                                                                                                                                                                                                                        "yield": 0,
                                                                                                                                                                                                                        "summedYield": 865,
                                                                                                                                                                                                                        "children": [
                                                                                                                                                                                                                            {
                                                                                                                                                                                                                                "name": "Hominoidea",
                                                                                                                                                                                                                                "rank": 5,
                                                                                                                                                                                                                                "ncbiRank": "superfamily",
                                                                                                                                                                                                                                "ncbiID": 314295,
                                                                                                                                                                                                                                "value": 0,
                                                                                                                                                                                                                                "summedValue": 1,
                                                                                                                                                                                                                                "yield": 0,
                                                                                                                                                                                                                                "summedYield": 865,
                                                                                                                                                                                                                                "children": [
                                                                                                                                                                                                                                    {
                                                                                                                                                                                                                                        "name": "Hominidae",
                                                                                                                                                                                                                                        "rank": 6,
                                                                                                                                                                                                                                        "ncbiRank": "family",
                                                                                                                                                                                                                                        "ncbiID": 9604,
                                                                                                                                                                                                                                        "value": 0,
                                                                                                                                                                                                                                        "summedValue": 1,
                                                                                                                                                                                                                                        "yield": 0,
                                                                                                                                                                                                                                        "summedYield": 865,
                                                                                                                                                                                                                                        "children": [
                                                                                                                                                                                                                                            {
                                                                                                                                                                                                                                                "name": "Homininae",
                                                                                                                                                                                                                                                "rank": 6,
                                                                                                                                                                                                                                                "ncbiRank": "subfamily",
                                                                                                                                                                                                                                                "ncbiID": 207598,
                                                                                                                                                                                                                                                "value": 0,
                                                                                                                                                                                                                                                "summedValue": 1,
                                                                                                                                                                                                                                                "yield": 0,
                                                                                                                                                                                                                                                "summedYield": 865,
                                                                                                                                                                                                                                                "children": [
                                                                                                                                                                                                                                                    {
                                                                                                                                                                                                                                                        "name": "Homo",
                                                                                                                                                                                                                                                        "rank": 7,
                                                                                                                                                                                                                                                        "ncbiRank": "genus",
                                                                                                                                                                                                                                                        "ncbiID": 9605,
                                                                                                                                                                                                                                                        "value": 0,
                                                                                                                                                                                                                                                        "summedValue": 1,
                                                                                                                                                                                                                                                        "yield": 0,
                                                                                                                                                                                                                                                        "summedYield": 865,
                                                                                                                                                                                                                                                        "children": [
                                                                                                                                                                                                                                                            {
                                                                                                                                                                                                                                                                "name": "Homo sapiens",
                                                                                                                                                                                                                                                                "rank": 8,
                                                                                                                                                                                                                                                                "ncbiRank": "species",
                                                                                                                                                                                                                                                                "ncbiID": 9606,
                                                                                                                                                                                                                                                                "value": 1,
                                                                                                                                                                                                                                                                "summedValue": 1,
                                                                                                                                                                                                                                                                "yield": 865,
                                                                                                                                                                                                                                                                "summedYield": 865,
                                                                                                                                                                                                                                                                "children": [
                                                                                                                                                                                                                                                                ]
                                                                                                                                                                                                                                                            }
                                                                                                                                                                                                                                                        ]
                                                                                                                                                                                                                                                    }
                                                                                                                                                                                                                                                ]
                                                                                                                                                                                                                                            }
                                                                                                                                                                                                                                        ]
                                                                                                                                                                                                                                    }
                                                                                                                                                                                                                                ]
                                                                                                                                                                                                                            }
                                                                                                                                                                                                                        ]
                                                                                                                                                                                                                    }
                                                                                                                                                                                                                ]
                                                                                                                                                                                                            }
                                                                                                                                                                                                        ]
                                                                                                                                                                                                    }
                                                                                                                                                                                                ]
                                                                                                                                                                                            }
                                                                                                                                                                                        ]
                                                                                                                                                                                    }
                                                                                                                                                                                ]
                                                                                                                                                                            }
                                                                                                                                                                        ]
                                                                                                                                                                    }
                                                                                                                                                                ]
                                                                                                                                                            }
                                                                                                                                                        ]
                                                                                                                                                    }
                                                                                                                                                ]
                                                                                                                                            }
                                                                                                                                        ]
                                                                                                                                    }
                                                                                                                                ]
                                                                                                                            }
                                                                                                                        ]
                                                                                                                    }
                                                                                                                ]
                                                                                                            }
                                                                                                        ]
                                                                                                    }
                                                                                                ]
                                                                                            }
                                                                                        ]
                                                                                    }
                                                                                ]
                                                                            }
                                                                        ]
                                                                    }
                                                                ]
                                                            }
                                                        ]
                                                    }
                                                ]
                                            }
                                        ]
                                    }
                                ]
                            }
                        ]
                    }
                ]
            },
            {
                "name": "unclassified entries",
                "rank": 0,
                "ncbiRank": "no rank",
                "ncbiID": 2787823,
                "value": 0,
                "summedValue": 1,
                "yield": 0,
                "summedYield": 533,
                "children": [
                    {
                        "name": "unclassified sequences",
                        "rank": 0,
                        "ncbiRank": "no rank",
                        "ncbiID": 12908,
                        "value": 0,
                        "summedValue": 1,
                        "yield": 0,
                        "summedYield": 533,
                        "children": [
                            {
                                "name": "environmental samples",
                                "rank": 0,
                                "ncbiRank": "no rank",
                                "ncbiID": 151659,
                                "value": 0,
                                "summedValue": 1,
                                "yield": 0,
                                "summedYield": 533,
                                "children": [
                                    {
                                        "name": "uncultured organism",
                                        "rank": 8,
                                        "ncbiRank": "species",
                                        "ncbiID": 155900,
                                        "value": 1,
                                        "summedValue": 1,
                                        "yield": 533,
                                        "summedYield": 533,
                                        "children": [
                                        ]
                                    }
                                ]
                            }
                        ]
                    }
                ]
            },
            {
                "name": "unclassified",
                "rank": 0,
                "ncbiRank": "no rank",
                "ncbiID": 0,
                "value": 2342,
                "summedValue": 2342,
                "yield": 1472667,
                "summedYield": 1472667,
                "children": [
                ]
            }
        ]
    },
    "treeYield": {
        "name": "root",
        "rank": 0,
        "ncbiRank": "no rank",
        "ncbiID": 1,
        "value": 363,
        "summedValue": 67434,
        "yield": 243275,
        "summedYield": 45765664,
        "children": [
            {
                "name": "Viruses",
                "rank": 1,
                "ncbiRank": "superkingdom",
                "ncbiID": 10239,
                "value": 0,
                "summedValue": 7,
                "yield": 0,
                "summedYield": 4064,
                "children": [
                    {
                        "name": "Duplodnaviria",
                        "rank": 0,
                        "ncbiRank": "clade",
                        "ncbiID": 2731341,
                        "value": 0,
                        "summedValue": 7,
                        "yield": 0,
                        "summedYield": 4064,
                        "children": [
                            {
                                "name": "Heunggongvirae",
                                "rank": 2,
                                "ncbiRank": "kingdom",
                                "ncbiID": 2731360,
                                "value": 0,
                                "summedValue": 7,
                                "yield": 0,
                                "summedYield": 4064,
                                "children": [
                                    {
                                        "name": "Uroviricota",
                                        "rank": 3,
                                        "ncbiRank": "phylum",
                                        "ncbiID": 2731618,
                                        "value": 0,
                                        "summedValue": 7,
                                        "yield": 0,
                                        "summedYield": 4064,
                                        "children": [
                                            {
                                                "name": "Caudoviricetes",
                                                "rank": 4,
                                                "ncbiRank": "class",
                                                "ncbiID": 2731619,
                                                "value": 0,
                                                "summedValue": 7,
                                                "yield": 0,
                                                "summedYield": 4064,
                                                "children": [
                                                    {
                                                        "name": "environmental samples",
                                                        "rank": 0,
                                                        "ncbiRank": "no rank",
                                                        "ncbiID": 2100420,
                                                        "value": 0,
                                                        "summedValue": 1,
                                                        "yield": 0,
                                                        "summedYield": 515,
                                                        "children": [
                                                            {
                                                                "name": "uncultured Caudovirales phage",
                                                                "rank": 8,
                                                                "ncbiRank": "species",
                                                                "ncbiID": 2100421,
                                                                "value": 1,
                                                                "summedValue": 1,
                                                                "yield": 515,
                                                                "summedYield": 515,
                                                                "children": [
                                                                ]
                                                            }
                                                        ]
                                                    },
                                                    {
                                                        "name": "unclassified Caudoviricetes",
                                                        "rank": 0,
                                                        "ncbiRank": "no rank",
                                                        "ncbiID": 2788787,
                                                        "value": 0,
                                                        "summedValue": 6,
                                                        "yield": 0,
                                                        "summedYield": 3549,
                                                        "children": [
                                                            {
                                                                "name": "Lactococcus phage proPhi7",
                                                                "rank": 8,
                                                                "ncbiRank": "species",
                                                                "ncbiID": 2656514,
                                                                "value": 1,
                                                                "summedValue": 1,
                                                                "yield": 556,
                                                                "summedYield": 556,
                                                                "children": [
                                                                ]
                                                            },
                                                            {
                                                                "name": "Caudoviricetes sp.",
                                                                "rank": 8,
                                                                "ncbiRank": "species",
                                                                "ncbiID": 2832643,
                                                                "value": 5,
                                                                "summedValue": 5,
                                                                "yield": 2993,
                                                                "summedYield": 2993,
                                                                "children": [
                                                                ]
                                                            }
                                                        ]
                                                    }
                                                ]
                                            }
                                        ]
                                    }
                                ]
                            }
                        ]
                    }
                ]
            },
            {
                "name": "cellular organisms",
                "rank": 0,
                "ncbiRank": "no rank",
                "ncbiID": 131567,
                "value": 12,
                "summedValue": 64721,
                "yield": 8414,
                "summedYield": 44045125,
                "children": [
                    {
                        "name": "Bacteria",
                        "rank": 1,
                        "ncbiRank": "superkingdom",
                        "ncbiID": 2,
                        "value": 2997,
                        "summedValue": 64708,
                        "yield": 1940077,
                        "summedYield": 44035846,
                        "children": [
                            {
                                "name": "Pseudomonadota",
                                "rank": 3,
                                "ncbiRank": "phylum",
                                "ncbiID": 1224,
                                "value": 0,
                                "summedValue": 1,
                                "yield": 0,
                                "summedYield": 3366,
                                "children": [
                                    {
                                        "name": "Betaproteobacteria",
                                        "rank": 4,
                                        "ncbiRank": "class",
                                        "ncbiID": 28216,
                                        "value": 0,
                                        "summedValue": 1,
                                        "yield": 0,
                                        "summedYield": 3366,
                                        "children": [
                                            {
                                                "name": "Burkholderiales",
                                                "rank": 5,
                                                "ncbiRank": "order",
                                                "ncbiID": 80840,
                                                "value": 0,
                                                "summedValue": 1,
                                                "yield": 0,
                                                "summedYield": 3366,
                                                "children": [
                                                    {
                                                        "name": "Burkholderiaceae",
                                                        "rank": 6,
                                                        "ncbiRank": "family",
                                                        "ncbiID": 119060,
                                                        "value": 0,
                                                        "summedValue": 1,
                                                        "yield": 0,
                                                        "summedYield": 3366,
                                                        "children": [
                                                            {
                                                                "name": "Ralstonia",
                                                                "rank": 7,
                                                                "ncbiRank": "genus",
                                                                "ncbiID": 48736,
                                                                "value": 0,
                                                                "summedValue": 1,
                                                                "yield": 0,
                                                                "summedYield": 3366,
                                                                "children": [
                                                                    {
                                                                        "name": "unclassified Ralstonia",
                                                                        "rank": 0,
                                                                        "ncbiRank": "no rank",
                                                                        "ncbiID": 209769,
                                                                        "value": 0,
                                                                        "summedValue": 1,
                                                                        "yield": 0,
                                                                        "summedYield": 3366,
                                                                        "children": [
                                                                            {
                                                                                "name": "Ralstonia sp.",
                                                                                "rank": 8,
                                                                                "ncbiRank": "species",
                                                                                "ncbiID": 54061,
                                                                                "value": 1,
                                                                                "summedValue": 1,
                                                                                "yield": 3366,
                                                                                "summedYield": 3366,
                                                                                "children": [
                                                                                ]
                                                                            }
                                                                        ]
                                                                    }
                                                                ]
                                                            }
                                                        ]
                                                    }
                                                ]
                                            }
                                        ]
                                    }
                                ]
                            },
                            {
                                "name": "Fusobacteriota",
                                "rank": 3,
                                "ncbiRank": "phylum",
                                "ncbiID": 32066,
                                "value": 0,
                                "summedValue": 1,
                                "yield": 0,
                                "summedYield": 590,
                                "children": [
                                    {
                                        "name": "Fusobacteriia",
                                        "rank": 4,
                                        "ncbiRank": "class",
                                        "ncbiID": 203490,
                                        "value": 0,
                                        "summedValue": 1,
                                        "yield": 0,
                                        "summedYield": 590,
                                        "children": [
                                            {
                                                "name": "Fusobacteriales",
                                                "rank": 5,
                                                "ncbiRank": "order",
                                                "ncbiID": 203491,
                                                "value": 0,
                                                "summedValue": 1,
                                                "yield": 0,
                                                "summedYield": 590,
                                                "children": [
                                                    {
                                                        "name": "Fusobacteriaceae",
                                                        "rank": 6,
                                                        "ncbiRank": "family",
                                                        "ncbiID": 203492,
                                                        "value": 0,
                                                        "summedValue": 1,
                                                        "yield": 0,
                                                        "summedYield": 590,
                                                        "children": [
                                                            {
                                                                "name": "Fusobacterium",
                                                                "rank": 7,
                                                                "ncbiRank": "genus",
                                                                "ncbiID": 848,
                                                                "value": 0,
                                                                "summedValue": 1,
                                                                "yield": 0,
                                                                "summedYield": 590,
                                                                "children": [
                                                                    {
                                                                        "name": "Fusobacterium necrophorum",
                                                                        "rank": 8,
                                                                        "ncbiRank": "species",
                                                                        "ncbiID": 859,
                                                                        "value": 1,
                                                                        "summedValue": 1,
                                                                        "yield": 590,
                                                                        "summedYield": 590,
                                                                        "children": [
                                                                        ]
                                                                    }
                                                                ]
                                                            }
                                                        ]
                                                    }
                                                ]
                                            }
                                        ]
                                    }
                                ]
                            },
                            {
                                "name": "environmental samples",
                                "rank": 0,
                                "ncbiRank": "no rank",
                                "ncbiID": 48479,
                                "value": 0,
                                "summedValue": 1,
                                "yield": 0,
                                "summedYield": 580,
                                "children": [
                                    {
                                        "name": "uncultured bacterium",
                                        "rank": 8,
                                        "ncbiRank": "species",
                                        "ncbiID": 77133,
                                        "value": 1,
                                        "summedValue": 1,
                                        "yield": 580,
                                        "summedYield": 580,
                                        "children": [
                                        ]
                                    }
                                ]
                            },
                            {
                                "name": "Terrabacteria group",
                                "rank": 0,
                                "ncbiRank": "clade",
                                "ncbiID": 1783272,
                                "value": 65,
                                "summedValue": 61708,
                                "yield": 44147,
                                "summedYield": 42091233,
                                "children": [
                                    {
                                        "name": "Bacillota",
                                        "rank": 3,
                                        "ncbiRank": "phylum",
                                        "ncbiID": 1239,
                                        "value": 17,
                                        "summedValue": 8365,
                                        "yield": 10296,
                                        "summedYield": 5615528,
                                        "children": [
                                            {
                                                "name": "Bacilli",
                                                "rank": 4,
                                                "ncbiRank": "class",
                                                "ncbiID": 91061,
                                                "value": 12,
                                                "summedValue": 8342,
                                                "yield": 7290,
                                                "summedYield": 5601886,
                                                "children": [
                                                    {
                                                        "name": "Bacillales",
                                                        "rank": 5,
                                                        "ncbiRank": "order",
                                                        "ncbiID": 1385,
                                                        "value": 1,
                                                        "summedValue": 507,
                                                        "yield": 505,
                                                        "summedYield": 338476,
                                                        "children": [
                                                            {
                                                                "name": "Staphylococcaceae",
                                                                "rank": 6,
                                                                "ncbiRank": "family",
                                                                "ncbiID": 90964,
                                                                "value": 1,
                                                                "summedValue": 503,
                                                                "yield": 530,
                                                                "summedYield": 336331,
                                                                "children": [
                                                                    {
                                                                        "name": "Staphylococcus",
                                                                        "rank": 7,
                                                                        "ncbiRank": "genus",
                                                                        "ncbiID": 1279,
                                                                        "value": 26,
                                                                        "summedValue": 502,
                                                                        "yield": 18207,
                                                                        "summedYield": 335801,
                                                                        "children": [
                                                                            {
                                                                                "name": "Staphylococcus aureus",
                                                                                "rank": 8,
                                                                                "ncbiRank": "species",
                                                                                "ncbiID": 1280,
                                                                                "value": 1,
                                                                                "summedValue": 1,
                                                                                "yield": 597,
                                                                                "summedYield": 597,
                                                                                "children": [
                                                                                ]
                                                                            },
                                                                            {
                                                                                "name": "Staphylococcus epidermidis",
                                                                                "rank": 8,
                                                                                "ncbiRank": "species",
                                                                                "ncbiID": 1282,
                                                                                "value": 395,
                                                                                "summedValue": 395,
                                                                                "yield": 262010,
                                                                                "summedYield": 262010,
                                                                                "children": [
                                                                                ]
                                                                            },
                                                                            {
                                                                                "name": "Staphylococcus haemolyticus",
                                                                                "rank": 8,
                                                                                "ncbiRank": "species",
                                                                                "ncbiID": 1283,
                                                                                "value": 80,
                                                                                "summedValue": 80,
                                                                                "yield": 54987,
                                                                                "summedYield": 54987,
                                                                                "children": [
                                                                                ]
                                                                            }
                                                                        ]
                                                                    }
                                                                ]
                                                            },
                                                            {
                                                                "name": "Listeriaceae",
                                                                "rank": 6,
                                                                "ncbiRank": "family",
                                                                "ncbiID": 186820,
                                                                "value": 0,
                                                                "summedValue": 3,
                                                                "yield": 0,
                                                                "summedYield": 1640,
                                                                "children": [
                                                                    {
                                                                        "name": "Listeria",
                                                                        "rank": 7,
                                                                        "ncbiRank": "genus",
                                                                        "ncbiID": 1637,
                                                                        "value": 0,
                                                                        "summedValue": 3,
                                                                        "yield": 0,
                                                                        "summedYield": 1640,
                                                                        "children": [
                                                                            {
                                                                                "name": "Listeria monocytogenes",
                                                                                "rank": 8,
                                                                                "ncbiRank": "species",
                                                                                "ncbiID": 1639,
                                                                                "value": 1,
                                                                                "summedValue": 1,
                                                                                "yield": 503,
                                                                                "summedYield": 503,
                                                                                "children": [
                                                                                ]
                                                                            },
                                                                            {
                                                                                "name": "Listeria innocua",
                                                                                "rank": 8,
                                                                                "ncbiRank": "species",
                                                                                "ncbiID": 1642,
                                                                                "value": 2,
                                                                                "summedValue": 2,
                                                                                "yield": 1137,
                                                                                "summedYield": 1137,
                                                                                "children": [
                                                                                ]
                                                                            }
                                                                        ]
                                                                    }
                                                                ]
                                                            }
                                                        ]
                                                    },
                                                    {
                                                        "name": "Lactobacillales",
                                                        "rank": 5,
                                                        "ncbiRank": "order",
                                                        "ncbiID": 186826,
                                                        "value": 231,
                                                        "summedValue": 7823,
                                                        "yield": 148201,
                                                        "summedYield": 5256120,
                                                        "children": [
                                                            {
                                                                "name": "Streptococcaceae",
                                                                "rank": 6,
                                                                "ncbiRank": "family",
                                                                "ncbiID": 1300,
                                                                "value": 6,
                                                                "summedValue": 1206,
                                                                "yield": 3413,
                                                                "summedYield": 826119,
                                                                "children": [
                                                                    {
                                                                        "name": "Streptococcus",
                                                                        "rank": 7,
                                                                        "ncbiRank": "genus",
                                                                        "ncbiID": 1301,
                                                                        "value": 1,
                                                                        "summedValue": 3,
                                                                        "yield": 785,
                                                                        "summedYield": 1870,
                                                                        "children": [
                                                                            {
                                                                                "name": "Streptococcus thermophilus",
                                                                                "rank": 8,
                                                                                "ncbiRank": "species",
                                                                                "ncbiID": 1308,
                                                                                "value": 1,
                                                                                "summedValue": 1,
                                                                                "yield": 538,
                                                                                "summedYield": 538,
                                                                                "children": [
                                                                                ]
                                                                            },
                                                                            {
                                                                                "name": "Streptococcus dysgalactiae group",
                                                                                "rank": 7,
                                                                                "ncbiRank": "species group",
                                                                                "ncbiID": 119603,
                                                                                "value": 0,
                                                                                "summedValue": 1,
                                                                                "yield": 0,
                                                                                "summedYield": 547,
                                                                                "children": [
                                                                                    {
                                                                                        "name": "Streptococcus dysgalactiae",
                                                                                        "rank": 8,
                                                                                        "ncbiRank": "species",
                                                                                        "ncbiID": 1334,
                                                                                        "value": 0,
                                                                                        "summedValue": 1,
                                                                                        "yield": 0,
                                                                                        "summedYield": 547,
                                                                                        "children": [
                                                                                            {
                                                                                                "name": "Streptococcus dysgalactiae subsp. dysgalactiae",
                                                                                                "rank": 9,
                                                                                                "ncbiRank": "subspecies",
                                                                                                "ncbiID": 99822,
                                                                                                "value": 1,
                                                                                                "summedValue": 1,
                                                                                                "yield": 547,
                                                                                                "summedYield": 547,
                                                                                                "children": [
                                                                                                ]
                                                                                            }
                                                                                        ]
                                                                                    }
                                                                                ]
                                                                            }
                                                                        ]
                                                                    },
                                                                    {
                                                                        "name": "Lactococcus",
                                                                        "rank": 7,
                                                                        "ncbiRank": "genus",
                                                                        "ncbiID": 1357,
                                                                        "value": 230,
                                                                        "summedValue": 1197,
                                                                        "yield": 162736,
                                                                        "summedYield": 820836,
                                                                        "children": [
                                                                            {
                                                                                "name": "Lactococcus lactis",
                                                                                "rank": 8,
                                                                                "ncbiRank": "species",
                                                                                "ncbiID": 1358,
                                                                                "value": 261,
                                                                                "summedValue": 268,
                                                                                "yield": 174571,
                                                                                "summedYield": 179359,
                                                                                "children": [
                                                                                    {
                                                                                        "name": "Lactococcus lactis subsp. lactis",
                                                                                        "rank": 9,
                                                                                        "ncbiRank": "subspecies",
                                                                                        "ncbiID": 1360,
                                                                                        "value": 5,
                                                                                        "summedValue": 7,
                                                                                        "yield": 3654,
                                                                                        "summedYield": 4788,
                                                                                        "children": [
                                                                                            {
                                                                                                "name": "Lactococcus lactis subsp. lactis IO-1",
                                                                                                "rank": 9,
                                                                                                "ncbiRank": "strain",
                                                                                                "ncbiID": 1046624,
                                                                                                "value": 2,
                                                                                                "summedValue": 2,
                                                                                                "yield": 1134,
                                                                                                "summedYield": 1134,
                                                                                                "children": [
                                                                                                ]
                                                                                            }
                                                                                        ]
                                                                                    }
                                                                                ]
                                                                            },
                                                                            {
                                                                                "name": "Lactococcus garvieae",
                                                                                "rank": 8,
                                                                                "ncbiRank": "species",
                                                                                "ncbiID": 1363,
                                                                                "value": 692,
                                                                                "summedValue": 692,
                                                                                "yield": 472852,
                                                                                "summedYield": 472852,
                                                                                "children": [
                                                                                ]
                                                                            },
                                                                            {
                                                                                "name": "Lactococcus raffinolactis",
                                                                                "rank": 8,
                                                                                "ncbiRank": "species",
                                                                                "ncbiID": 1366,
                                                                                "value": 3,
                                                                                "summedValue": 3,
                                                                                "yield": 1971,
                                                                                "summedYield": 1971,
                                                                                "children": [
                                                                                ]
                                                                            },
                                                                            {
                                                                                "name": "unclassified Lactococcus",
                                                                                "rank": 0,
                                                                                "ncbiRank": "no rank",
                                                                                "ncbiID": 2643510,
                                                                                "value": 0,
                                                                                "summedValue": 4,
                                                                                "yield": 0,
                                                                                "summedYield": 3918,
                                                                                "children": [
                                                                                    {
                                                                                        "name": "Lactococcus sp. LG1074",
                                                                                        "rank": 8,
                                                                                        "ncbiRank": "species",
                                                                                        "ncbiID": 2816909,
                                                                                        "value": 3,
                                                                                        "summedValue": 3,
                                                                                        "yield": 2600,
                                                                                        "summedYield": 2600,
                                                                                        "children": [
                                                                                        ]
                                                                                    },
                                                                                    {
                                                                                        "name": "Lactococcus sp. LG606",
                                                                                        "rank": 8,
                                                                                        "ncbiRank": "species",
                                                                                        "ncbiID": 2816912,
                                                                                        "value": 1,
                                                                                        "summedValue": 1,
                                                                                        "yield": 1318,
                                                                                        "summedYield": 1318,
                                                                                        "children": [
                                                                                        ]
                                                                                    }
                                                                                ]
                                                                            }
                                                                        ]
                                                                    }
                                                                ]
                                                            },
                                                            {
                                                                "name": "Enterococcaceae",
                                                                "rank": 6,
                                                                "ncbiRank": "family",
                                                                "ncbiID": 81852,
                                                                "value": 2,
                                                                "summedValue": 6386,
                                                                "yield": 1322,
                                                                "summedYield": 4281800,
                                                                "children": [
                                                                    {
                                                                        "name": "Enterococcus",
                                                                        "rank": 7,
                                                                        "ncbiRank": "genus",
                                                                        "ncbiID": 1350,
                                                                        "value": 219,
                                                                        "summedValue": 6383,
                                                                        "yield": 138266,
                                                                        "summedYield": 4279863,
                                                                        "children": [
                                                                            {
                                                                                "name": "Enterococcus faecalis",
                                                                                "rank": 8,
                                                                                "ncbiRank": "species",
                                                                                "ncbiID": 1351,
                                                                                "value": 6128,
                                                                                "summedValue": 6128,
                                                                                "yield": 4118370,
                                                                                "summedYield": 4118370,
                                                                                "children": [
                                                                                ]
                                                                            },
                                                                            {
                                                                                "name": "Enterococcus faecium",
                                                                                "rank": 8,
                                                                                "ncbiRank": "species",
                                                                                "ncbiID": 1352,
                                                                                "value": 35,
                                                                                "summedValue": 35,
                                                                                "yield": 22570,
                                                                                "summedYield": 22570,
                                                                                "children": [
                                                                                ]
                                                                            },
                                                                            {
                                                                                "name": "Enterococcus lactis",
                                                                                "rank": 8,
                                                                                "ncbiRank": "species",
                                                                                "ncbiID": 357441,
                                                                                "value": 1,
                                                                                "summedValue": 1,
                                                                                "yield": 657,
                                                                                "summedYield": 657,
                                                                                "children": [
                                                                                ]
                                                                            }
                                                                        ]
                                                                    },
                                                                    {
                                                                        "name": "Vagococcus",
                                                                        "rank": 7,
                                                                        "ncbiRank": "genus",
                                                                        "ncbiID": 2737,
                                                                        "value": 0,
                                                                        "summedValue": 1,
                                                                        "yield": 0,
                                                                        "summedYield": 615,
                                                                        "children": [
                                                                            {
                                                                                "name": "Vagococcus lutrae",
                                                                                "rank": 8,
                                                                                "ncbiRank": "species",
                                                                                "ncbiID": 81947,
                                                                                "value": 1,
                                                                                "summedValue": 1,
                                                                                "yield": 615,
                                                                                "summedYield": 615,
                                                                                "children": [
                                                                                ]
                                                                            }
                                                                        ]
                                                                    }
                                                                ]
                                                            }
                                                        ]
                                                    }
                                                ]
                                            },
                                            {
                                                "name": "Clostridia",
                                                "rank": 4,
                                                "ncbiRank": "class",
                                                "ncbiID": 186801,
                                                "value": 0,
                                                "summedValue": 6,
                                                "yield": 0,
                                                "summedYield": 3346,
                                                "children": [
                                                    {
                                                        "name": "Eubacteriales",
                                                        "rank": 5,
                                                        "ncbiRank": "order",
                                                        "ncbiID": 186802,
                                                        "value": 0,
                                                        "summedValue": 6,
                                                        "yield": 0,
                                                        "summedYield": 3346,
                                                        "children": [
                                                            {
                                                                "name": "Lachnospiraceae",
                                                                "rank": 6,
                                                                "ncbiRank": "family",
                                                                "ncbiID": 186803,
                                                                "value": 0,
                                                                "summedValue": 2,
                                                                "yield": 0,
                                                                "summedYield": 1086,
                                                                "children": [
                                                                    {
                                                                        "name": "unclassified Lachnospiraceae",
                                                                        "rank": 0,
                                                                        "ncbiRank": "no rank",
                                                                        "ncbiID": 186928,
                                                                        "value": 0,
                                                                        "summedValue": 2,
                                                                        "yield": 0,
                                                                        "summedYield": 1086,
                                                                        "children": [
                                                                            {
                                                                                "name": "Clostridiales genomosp. BVAB1",
                                                                                "rank": 8,
                                                                                "ncbiRank": "species",
                                                                                "ncbiID": 699240,
                                                                                "value": 2,
                                                                                "summedValue": 2,
                                                                                "yield": 1086,
                                                                                "summedYield": 1086,
                                                                                "children": [
                                                                                ]
                                                                            }
                                                                        ]
                                                                    }
                                                                ]
                                                            },
                                                            {
                                                                "name": "Peptostreptococcaceae",
                                                                "rank": 6,
                                                                "ncbiRank": "family",
                                                                "ncbiID": 186804,
                                                                "value": 1,
                                                                "summedValue": 4,
                                                                "yield": 595,
                                                                "summedYield": 2260,
                                                                "children": [
                                                                    {
                                                                        "name": "Peptostreptococcus",
                                                                        "rank": 7,
                                                                        "ncbiRank": "genus",
                                                                        "ncbiID": 1257,
                                                                        "value": 0,
                                                                        "summedValue": 3,
                                                                        "yield": 0,
                                                                        "summedYield": 1665,
                                                                        "children": [
                                                                            {
                                                                                "name": "unclassified Peptostreptococcus",
                                                                                "rank": 0,
                                                                                "ncbiRank": "no rank",
                                                                                "ncbiID": 2652281,
                                                                                "value": 0,
                                                                                "summedValue": 3,
                                                                                "yield": 0,
                                                                                "summedYield": 1665,
                                                                                "children": [
                                                                                    {
                                                                                        "name": "Peptostreptococcus sp. CBA3647",
                                                                                        "rank": 8,
                                                                                        "ncbiRank": "species",
                                                                                        "ncbiID": 3003601,
                                                                                        "value": 3,
                                                                                        "summedValue": 3,
                                                                                        "yield": 1665,
                                                                                        "summedYield": 1665,
                                                                                        "children": [
                                                                                        ]
                                                                                    }
                                                                                ]
                                                                            }
                                                                        ]
                                                                    }
                                                                ]
                                                            }
                                                        ]
                                                    }
                                                ]
                                            }
                                        ]
                                    },
                                    {
                                        "name": "Actinomycetota",
                                        "rank": 3,
                                        "ncbiRank": "phylum",
                                        "ncbiID": 201174,
                                        "value": 3,
                                        "summedValue": 53278,
                                        "yield": 1711,
                                        "summedYield": 36431558,
                                        "children": [
                                            {
                                                "name": "Actinomycetes",
                                                "rank": 4,
                                                "ncbiRank": "class",
                                                "ncbiID": 1760,
                                                "value": 0,
                                                "summedValue": 53275,
                                                "yield": 0,
                                                "summedYield": 36429847,
                                                "children": [
                                                    {
                                                        "name": "Bifidobacteriales",
                                                        "rank": 5,
                                                        "ncbiRank": "order",
                                                        "ncbiID": 85004,
                                                        "value": 0,
                                                        "summedValue": 53270,
                                                        "yield": 0,
                                                        "summedYield": 36425903,
                                                        "children": [
                                                            {
                                                                "name": "Bifidobacteriaceae",
                                                                "rank": 6,
                                                                "ncbiRank": "family",
                                                                "ncbiID": 31953,
                                                                "value": 482,
                                                                "summedValue": 53270,
                                                                "yield": 329636,
                                                                "summedYield": 36425903,
                                                                "children": [
                                                                    {
                                                                        "name": "Bifidobacterium",
                                                                        "rank": 7,
                                                                        "ncbiRank": "genus",
                                                                        "ncbiID": 1678,
                                                                        "value": 13948,
                                                                        "summedValue": 52788,
                                                                        "yield": 9454885,
                                                                        "summedYield": 36096267,
                                                                        "children": [
                                                                            {
                                                                                "name": "Bifidobacterium bifidum",
                                                                                "rank": 8,
                                                                                "ncbiRank": "species",
                                                                                "ncbiID": 1681,
                                                                                "value": 57,
                                                                                "summedValue": 58,
                                                                                "yield": 41399,
                                                                                "summedYield": 41910,
                                                                                "children": [
                                                                                    {
                                                                                        "name": "Bifidobacterium bifidum PRL2010",
                                                                                        "rank": 9,
                                                                                        "ncbiRank": "strain",
                                                                                        "ncbiID": 702459,
                                                                                        "value": 1,
                                                                                        "summedValue": 1,
                                                                                        "yield": 511,
                                                                                        "summedYield": 511,
                                                                                        "children": [
                                                                                        ]
                                                                                    }
                                                                                ]
                                                                            },
                                                                            {
                                                                                "name": "Bifidobacterium angulatum",
                                                                                "rank": 8,
                                                                                "ncbiRank": "species",
                                                                                "ncbiID": 1683,
                                                                                "value": 2,
                                                                                "summedValue": 2,
                                                                                "yield": 1082,
                                                                                "summedYield": 1082,
                                                                                "children": [
                                                                                ]
                                                                            },
                                                                            {
                                                                                "name": "Bifidobacterium breve",
                                                                                "rank": 8,
                                                                                "ncbiRank": "species",
                                                                                "ncbiID": 1685,
                                                                                "value": 38741,
                                                                                "summedValue": 38743,
                                                                                "yield": 26572246,
                                                                                "summedYield": 26573710,
                                                                                "children": [
                                                                                    {
                                                                                        "name": "Bifidobacterium breve 12L",
                                                                                        "rank": 9,
                                                                                        "ncbiRank": "strain",
                                                                                        "ncbiID": 1385938,
                                                                                        "value": 1,
                                                                                        "summedValue": 1,
                                                                                        "yield": 804,
                                                                                        "summedYield": 804,
                                                                                        "children": [
                                                                                        ]
                                                                                    },
                                                                                    {
                                                                                        "name": "Bifidobacterium breve JCM 7019",
                                                                                        "rank": 9,
                                                                                        "ncbiRank": "strain",
                                                                                        "ncbiID": 1385940,
                                                                                        "value": 1,
                                                                                        "summedValue": 1,
                                                                                        "yield": 660,
                                                                                        "summedYield": 660,
                                                                                        "children": [
                                                                                        ]
                                                                                    }
                                                                                ]
                                                                            },
                                                                            {
                                                                                "name": "Bifidobacterium dentium",
                                                                                "rank": 8,
                                                                                "ncbiRank": "species",
                                                                                "ncbiID": 1689,
                                                                                "value": 1,
                                                                                "summedValue": 1,
                                                                                "yield": 559,
                                                                                "summedYield": 559,
                                                                                "children": [
                                                                                ]
                                                                            },
                                                                            {
                                                                                "name": "Bifidobacterium pseudolongum",
                                                                                "rank": 8,
                                                                                "ncbiRank": "species",
                                                                                "ncbiID": 1694,
                                                                                "value": 1,
                                                                                "summedValue": 1,
                                                                                "yield": 766,
                                                                                "summedYield": 766,
                                                                                "children": [
                                                                                ]
                                                                            },
                                                                            {
                                                                                "name": "Bifidobacterium pseudocatenulatum",
                                                                                "rank": 8,
                                                                                "ncbiRank": "species",
                                                                                "ncbiID": 28026,
                                                                                "value": 1,
                                                                                "summedValue": 1,
                                                                                "yield": 1063,
                                                                                "summedYield": 1063,
                                                                                "children": [
                                                                                ]
                                                                            },
                                                                            {
                                                                                "name": "Bifidobacterium scardovii",
                                                                                "rank": 8,
                                                                                "ncbiRank": "species",
                                                                                "ncbiID": 158787,
                                                                                "value": 0,
                                                                                "summedValue": 1,
                                                                                "yield": 0,
                                                                                "summedYield": 508,
                                                                                "children": [
                                                                                    {
                                                                                        "name": "Bifidobacterium scardovii JCM 12489 = DSM 13734",
                                                                                        "rank": 9,
                                                                                        "ncbiRank": "strain",
                                                                                        "ncbiID": 1150461,
                                                                                        "value": 1,
                                                                                        "summedValue": 1,
                                                                                        "yield": 508,
                                                                                        "summedYield": 508,
                                                                                        "children": [
                                                                                        ]
                                                                                    }
                                                                                ]
                                                                            },
                                                                            {
                                                                                "name": "Bifidobacterium longum",
                                                                                "rank": 8,
                                                                                "ncbiRank": "species",
                                                                                "ncbiID": 216816,
                                                                                "value": 24,
                                                                                "summedValue": 30,
                                                                                "yield": 15981,
                                                                                "summedYield": 20147,
                                                                                "children": [
                                                                                    {
                                                                                        "name": "Bifidobacterium longum subsp. longum",
                                                                                        "rank": 9,
                                                                                        "ncbiRank": "subspecies",
                                                                                        "ncbiID": 1679,
                                                                                        "value": 2,
                                                                                        "summedValue": 2,
                                                                                        "yield": 1196,
                                                                                        "summedYield": 1196,
                                                                                        "children": [
                                                                                        ]
                                                                                    },
                                                                                    {
                                                                                        "name": "Bifidobacterium longum subsp. infantis",
                                                                                        "rank": 9,
                                                                                        "ncbiRank": "subspecies",
                                                                                        "ncbiID": 1682,
                                                                                        "value": 4,
                                                                                        "summedValue": 4,
                                                                                        "yield": 2970,
                                                                                        "summedYield": 2970,
                                                                                        "children": [
                                                                                        ]
                                                                                    }
                                                                                ]
                                                                            },
                                                                            {
                                                                                "name": "Bifidobacterium saguini",
                                                                                "rank": 8,
                                                                                "ncbiRank": "species",
                                                                                "ncbiID": 762210,
                                                                                "value": 1,
                                                                                "summedValue": 1,
                                                                                "yield": 544,
                                                                                "summedYield": 544,
                                                                                "children": [
                                                                                ]
                                                                            },
                                                                            {
                                                                                "name": "unclassified Bifidobacterium",
                                                                                "rank": 0,
                                                                                "ncbiRank": "no rank",
                                                                                "ncbiID": 2608897,
                                                                                "value": 2,
                                                                                "summedValue": 2,
                                                                                "yield": 1093,
                                                                                "summedYield": 1093,
                                                                                "children": [
                                                                                ]
                                                                            }
                                                                        ]
                                                                    }
                                                                ]
                                                            }
                                                        ]
                                                    },
                                                    {
                                                        "name": "Micrococcales",
                                                        "rank": 5,
                                                        "ncbiRank": "order",
                                                        "ncbiID": 85006,
                                                        "value": 0,
                                                        "summedValue": 1,
                                                        "yield": 0,
                                                        "summedYield": 925,
                                                        "children": [
                                                            {
                                                                "name": "Cellulomonadaceae",
                                                                "rank": 6,
                                                                "ncbiRank": "family",
                                                                "ncbiID": 85016,
                                                                "value": 0,
                                                                "summedValue": 1,
                                                                "yield": 0,
                                                                "summedYield": 925,
                                                                "children": [
                                                                    {
                                                                        "name": "Oerskovia",
                                                                        "rank": 7,
                                                                        "ncbiRank": "genus",
                                                                        "ncbiID": 162491,
                                                                        "value": 0,
                                                                        "summedValue": 1,
                                                                        "yield": 0,
                                                                        "summedYield": 925,
                                                                        "children": [
                                                                            {
                                                                                "name": "unclassified Oerskovia",
                                                                                "rank": 0,
                                                                                "ncbiRank": "no rank",
                                                                                "ncbiID": 2619021,
                                                                                "value": 0,
                                                                                "summedValue": 1,
                                                                                "yield": 0,
                                                                                "summedYield": 925,
                                                                                "children": [
                                                                                    {
                                                                                        "name": "Oerskovia sp. KBS0722",
                                                                                        "rank": 8,
                                                                                        "ncbiRank": "species",
                                                                                        "ncbiID": 1179673,
                                                                                        "value": 1,
                                                                                        "summedValue": 1,
                                                                                        "yield": 925,
                                                                                        "summedYield": 925,
                                                                                        "children": [
                                                                                        ]
                                                                                    }
                                                                                ]
                                                                            }
                                                                        ]
                                                                    }
                                                                ]
                                                            }
                                                        ]
                                                    },
                                                    {
                                                        "name": "Mycobacteriales",
                                                        "rank": 5,
                                                        "ncbiRank": "order",
                                                        "ncbiID": 85007,
                                                        "value": 0,
                                                        "summedValue": 4,
                                                        "yield": 0,
                                                        "summedYield": 3019,
                                                        "children": [
                                                            {
                                                                "name": "Corynebacteriaceae",
                                                                "rank": 6,
                                                                "ncbiRank": "family",
                                                                "ncbiID": 1653,
                                                                "value": 0,
                                                                "summedValue": 3,
                                                                "yield": 0,
                                                                "summedYield": 2262,
                                                                "children": [
                                                                    {
                                                                        "name": "Corynebacterium",
                                                                        "rank": 7,
                                                                        "ncbiRank": "genus",
                                                                        "ncbiID": 1716,
                                                                        "value": 1,
                                                                        "summedValue": 3,
                                                                        "yield": 529,
                                                                        "summedYield": 2262,
                                                                        "children": [
                                                                            {
                                                                                "name": "Corynebacterium tuberculostearicum",
                                                                                "rank": 8,
                                                                                "ncbiRank": "species",
                                                                                "ncbiID": 38304,
                                                                                "value": 2,
                                                                                "summedValue": 2,
                                                                                "yield": 1733,
                                                                                "summedYield": 1733,
                                                                                "children": [
                                                                                ]
                                                                            }
                                                                        ]
                                                                    }
                                                                ]
                                                            },
                                                            {
                                                                "name": "Nocardiaceae",
                                                                "rank": 6,
                                                                "ncbiRank": "family",
                                                                "ncbiID": 85025,
                                                                "value": 0,
                                                                "summedValue": 1,
                                                                "yield": 0,
                                                                "summedYield": 757,
                                                                "children": [
                                                                    {
                                                                        "name": "Rhodococcus",
                                                                        "rank": 7,
                                                                        "ncbiRank": "genus",
                                                                        "ncbiID": 1827,
                                                                        "value": 0,
                                                                        "summedValue": 1,
                                                                        "yield": 0,
                                                                        "summedYield": 757,
                                                                        "children": [
                                                                            {
                                                                                "name": "unclassified Rhodococcus (in: high G+C Gram-positive bacteria)",
                                                                                "rank": 0,
                                                                                "ncbiRank": "no rank",
                                                                                "ncbiID": 192944,
                                                                                "value": 0,
                                                                                "summedValue": 1,
                                                                                "yield": 0,
                                                                                "summedYield": 757,
                                                                                "children": [
                                                                                    {
                                                                                        "name": "Rhodococcus sp. SH14(2011)",
                                                                                        "rank": 8,
                                                                                        "ncbiRank": "species",
                                                                                        "ncbiID": 1003423,
                                                                                        "value": 1,
                                                                                        "summedValue": 1,
                                                                                        "yield": 757,
                                                                                        "summedYield": 757,
                                                                                        "children": [
                                                                                        ]
                                                                                    }
                                                                                ]
                                                                            }
                                                                        ]
                                                                    }
                                                                ]
                                                            }
                                                        ]
                                                    }
                                                ]
                                            }
                                        ]
                                    }
                                ]
                            }
                        ]
                    },
                    {
                        "name": "Eukaryota",
                        "rank": 1,
                        "ncbiRank": "superkingdom",
                        "ncbiID": 2759,
                        "value": 0,
                        "summedValue": 1,
                        "yield": 0,
                        "summedYield": 865,
                        "children": [
                            {
                                "name": "Opisthokonta",
                                "rank": 0,
                                "ncbiRank": "clade",
                                "ncbiID": 33154,
                                "value": 0,
                                "summedValue": 1,
                                "yield": 0,
                                "summedYield": 865,
                                "children": [
                                    {
                                        "name": "Metazoa",
                                        "rank": 2,
                                        "ncbiRank": "kingdom",
                                        "ncbiID": 33208,
                                        "value": 0,
                                        "summedValue": 1,
                                        "yield": 0,
                                        "summedYield": 865,
                                        "children": [
                                            {
                                                "name": "Eumetazoa",
                                                "rank": 0,
                                                "ncbiRank": "clade",
                                                "ncbiID": 6072,
                                                "value": 0,
                                                "summedValue": 1,
                                                "yield": 0,
                                                "summedYield": 865,
                                                "children": [
                                                    {
                                                        "name": "Bilateria",
                                                        "rank": 0,
                                                        "ncbiRank": "clade",
                                                        "ncbiID": 33213,
                                                        "value": 0,
                                                        "summedValue": 1,
                                                        "yield": 0,
                                                        "summedYield": 865,
                                                        "children": [
                                                            {
                                                                "name": "Deuterostomia",
                                                                "rank": 0,
                                                                "ncbiRank": "clade",
                                                                "ncbiID": 33511,
                                                                "value": 0,
                                                                "summedValue": 1,
                                                                "yield": 0,
                                                                "summedYield": 865,
                                                                "children": [
                                                                    {
                                                                        "name": "Chordata",
                                                                        "rank": 3,
                                                                        "ncbiRank": "phylum",
                                                                        "ncbiID": 7711,
                                                                        "value": 0,
                                                                        "summedValue": 1,
                                                                        "yield": 0,
                                                                        "summedYield": 865,
                                                                        "children": [
                                                                            {
                                                                                "name": "Craniata",
                                                                                "rank": 3,
                                                                                "ncbiRank": "subphylum",
                                                                                "ncbiID": 89593,
                                                                                "value": 0,
                                                                                "summedValue": 1,
                                                                                "yield": 0,
                                                                                "summedYield": 865,
                                                                                "children": [
                                                                                    {
                                                                                        "name": "Vertebrata",
                                                                                        "rank": 0,
                                                                                        "ncbiRank": "clade",
                                                                                        "ncbiID": 7742,
                                                                                        "value": 0,
                                                                                        "summedValue": 1,
                                                                                        "yield": 0,
                                                                                        "summedYield": 865,
                                                                                        "children": [
                                                                                            {
                                                                                                "name": "Gnathostomata",
                                                                                                "rank": 0,
                                                                                                "ncbiRank": "clade",
                                                                                                "ncbiID": 7776,
                                                                                                "value": 0,
                                                                                                "summedValue": 1,
                                                                                                "yield": 0,
                                                                                                "summedYield": 865,
                                                                                                "children": [
                                                                                                    {
                                                                                                        "name": "Teleostomi",
                                                                                                        "rank": 0,
                                                                                                        "ncbiRank": "clade",
                                                                                                        "ncbiID": 117570,
                                                                                                        "value": 0,
                                                                                                        "summedValue": 1,
                                                                                                        "yield": 0,
                                                                                                        "summedYield": 865,
                                                                                                        "children": [
                                                                                                            {
                                                                                                                "name": "Euteleostomi",
                                                                                                                "rank": 0,
                                                                                                                "ncbiRank": "clade",
                                                                                                                "ncbiID": 117571,
                                                                                                                "value": 0,
                                                                                                                "summedValue": 1,
                                                                                                                "yield": 0,
                                                                                                                "summedYield": 865,
                                                                                                                "children": [
                                                                                                                    {
                                                                                                                        "name": "Sarcopterygii",
                                                                                                                        "rank": 3,
                                                                                                                        "ncbiRank": "superclass",
                                                                                                                        "ncbiID": 8287,
                                                                                                                        "value": 0,
                                                                                                                        "summedValue": 1,
                                                                                                                        "yield": 0,
                                                                                                                        "summedYield": 865,
                                                                                                                        "children": [
                                                                                                                            {
                                                                                                                                "name": "Dipnotetrapodomorpha",
                                                                                                                                "rank": 0,
                                                                                                                                "ncbiRank": "clade",
                                                                                                                                "ncbiID": 1338369,
                                                                                                                                "value": 0,
                                                                                                                                "summedValue": 1,
                                                                                                                                "yield": 0,
                                                                                                                                "summedYield": 865,
                                                                                                                                "children": [
                                                                                                                                    {
                                                                                                                                        "name": "Tetrapoda",
                                                                                                                                        "rank": 0,
                                                                                                                                        "ncbiRank": "clade",
                                                                                                                                        "ncbiID": 32523,
                                                                                                                                        "value": 0,
                                                                                                                                        "summedValue": 1,
                                                                                                                                        "yield": 0,
                                                                                                                                        "summedYield": 865,
                                                                                                                                        "children": [
                                                                                                                                            {
                                                                                                                                                "name": "Amniota",
                                                                                                                                                "rank": 0,
                                                                                                                                                "ncbiRank": "clade",
                                                                                                                                                "ncbiID": 32524,
                                                                                                                                                "value": 0,
                                                                                                                                                "summedValue": 1,
                                                                                                                                                "yield": 0,
                                                                                                                                                "summedYield": 865,
                                                                                                                                                "children": [
                                                                                                                                                    {
                                                                                                                                                        "name": "Mammalia",
                                                                                                                                                        "rank": 4,
                                                                                                                                                        "ncbiRank": "class",
                                                                                                                                                        "ncbiID": 40674,
                                                                                                                                                        "value": 0,
                                                                                                                                                        "summedValue": 1,
                                                                                                                                                        "yield": 0,
                                                                                                                                                        "summedYield": 865,
                                                                                                                                                        "children": [
                                                                                                                                                            {
                                                                                                                                                                "name": "Theria",
                                                                                                                                                                "rank": 0,
                                                                                                                                                                "ncbiRank": "clade",
                                                                                                                                                                "ncbiID": 32525,
                                                                                                                                                                "value": 0,
                                                                                                                                                                "summedValue": 1,
                                                                                                                                                                "yield": 0,
                                                                                                                                                                "summedYield": 865,
                                                                                                                                                                "children": [
                                                                                                                                                                    {
                                                                                                                                                                        "name": "Eutheria",
                                                                                                                                                                        "rank": 0,
                                                                                                                                                                        "ncbiRank": "clade",
                                                                                                                                                                        "ncbiID": 9347,
                                                                                                                                                                        "value": 0,
                                                                                                                                                                        "summedValue": 1,
                                                                                                                                                                        "yield": 0,
                                                                                                                                                                        "summedYield": 865,
                                                                                                                                                                        "children": [
                                                                                                                                                                            {
                                                                                                                                                                                "name": "Boreoeutheria",
                                                                                                                                                                                "rank": 0,
                                                                                                                                                                                "ncbiRank": "clade",
                                                                                                                                                                                "ncbiID": 1437010,
                                                                                                                                                                                "value": 0,
                                                                                                                                                                                "summedValue": 1,
                                                                                                                                                                                "yield": 0,
                                                                                                                                                                                "summedYield": 865,
                                                                                                                                                                                "children": [
                                                                                                                                                                                    {
                                                                                                                                                                                        "name": "Euarchontoglires",
                                                                                                                                                                                        "rank": 4,
                                                                                                                                                                                        "ncbiRank": "superorder",
                                                                                                                                                                                        "ncbiID": 314146,
                                                                                                                                                                                        "value": 0,
                                                                                                                                                                                        "summedValue": 1,
                                                                                                                                                                                        "yield": 0,
                                                                                                                                                                                        "summedYield": 865,
                                                                                                                                                                                        "children": [
                                                                                                                                                                                            {
                                                                                                                                                                                                "name": "Primates",
                                                                                                                                                                                                "rank": 5,
                                                                                                                                                                                                "ncbiRank": "order",
                                                                                                                                                                                                "ncbiID": 9443,
                                                                                                                                                                                                "value": 0,
                                                                                                                                                                                                "summedValue": 1,
                                                                                                                                                                                                "yield": 0,
                                                                                                                                                                                                "summedYield": 865,
                                                                                                                                                                                                "children": [
                                                                                                                                                                                                    {
                                                                                                                                                                                                        "name": "Haplorrhini",
                                                                                                                                                                                                        "rank": 5,
                                                                                                                                                                                                        "ncbiRank": "suborder",
                                                                                                                                                                                                        "ncbiID": 376913,
                                                                                                                                                                                                        "value": 0,
                                                                                                                                                                                                        "summedValue": 1,
                                                                                                                                                                                                        "yield": 0,
                                                                                                                                                                                                        "summedYield": 865,
                                                                                                                                                                                                        "children": [
                                                                                                                                                                                                            {
                                                                                                                                                                                                                "name": "Simiiformes",
                                                                                                                                                                                                                "rank": 5,
                                                                                                                                                                                                                "ncbiRank": "infraorder",
                                                                                                                                                                                                                "ncbiID": 314293,
                                                                                                                                                                                                                "value": 0,
                                                                                                                                                                                                                "summedValue": 1,
                                                                                                                                                                                                                "yield": 0,
                                                                                                                                                                                                                "summedYield": 865,
                                                                                                                                                                                                                "children": [
                                                                                                                                                                                                                    {
                                                                                                                                                                                                                        "name": "Catarrhini",
                                                                                                                                                                                                                        "rank": 5,
                                                                                                                                                                                                                        "ncbiRank": "parvorder",
                                                                                                                                                                                                                        "ncbiID": 9526,
                                                                                                                                                                                                                        "value": 0,
                                                                                                                                                                                                                        "summedValue": 1,
                                                                                                                                                                                                                        "yield": 0,
                                                                                                                                                                                                                        "summedYield": 865,
                                                                                                                                                                                                                        "children": [
                                                                                                                                                                                                                            {
                                                                                                                                                                                                                                "name": "Hominoidea",
                                                                                                                                                                                                                                "rank": 5,
                                                                                                                                                                                                                                "ncbiRank": "superfamily",
                                                                                                                                                                                                                                "ncbiID": 314295,
                                                                                                                                                                                                                                "value": 0,
                                                                                                                                                                                                                                "summedValue": 1,
                                                                                                                                                                                                                                "yield": 0,
                                                                                                                                                                                                                                "summedYield": 865,
                                                                                                                                                                                                                                "children": [
                                                                                                                                                                                                                                    {
                                                                                                                                                                                                                                        "name": "Hominidae",
                                                                                                                                                                                                                                        "rank": 6,
                                                                                                                                                                                                                                        "ncbiRank": "family",
                                                                                                                                                                                                                                        "ncbiID": 9604,
                                                                                                                                                                                                                                        "value": 0,
                                                                                                                                                                                                                                        "summedValue": 1,
                                                                                                                                                                                                                                        "yield": 0,
                                                                                                                                                                                                                                        "summedYield": 865,
                                                                                                                                                                                                                                        "children": [
                                                                                                                                                                                                                                            {
                                                                                                                                                                                                                                                "name": "Homininae",
                                                                                                                                                                                                                                                "rank": 6,
                                                                                                                                                                                                                                                "ncbiRank": "subfamily",
                                                                                                                                                                                                                                                "ncbiID": 207598,
                                                                                                                                                                                                                                                "value": 0,
                                                                                                                                                                                                                                                "summedValue": 1,
                                                                                                                                                                                                                                                "yield": 0,
                                                                                                                                                                                                                                                "summedYield": 865,
                                                                                                                                                                                                                                                "children": [
                                                                                                                                                                                                                                                    {
                                                                                                                                                                                                                                                        "name": "Homo",
                                                                                                                                                                                                                                                        "rank": 7,
                                                                                                                                                                                                                                                        "ncbiRank": "genus",
                                                                                                                                                                                                                                                        "ncbiID": 9605,
                                                                                                                                                                                                                                                        "value": 0,
                                                                                                                                                                                                                                                        "summedValue": 1,
                                                                                                                                                                                                                                                        "yield": 0,
                                                                                                                                                                                                                                                        "summedYield": 865,
                                                                                                                                                                                                                                                        "children": [
                                                                                                                                                                                                                                                            {
                                                                                                                                                                                                                                                                "name": "Homo sapiens",
                                                                                                                                                                                                                                                                "rank": 8,
                                                                                                                                                                                                                                                                "ncbiRank": "species",
                                                                                                                                                                                                                                                                "ncbiID": 9606,
                                                                                                                                                                                                                                                                "value": 1,
                                                                                                                                                                                                                                                                "summedValue": 1,
                                                                                                                                                                                                                                                                "yield": 865,
                                                                                                                                                                                                                                                                "summedYield": 865,
                                                                                                                                                                                                                                                                "children": [
                                                                                                                                                                                                                                                                ]
                                                                                                                                                                                                                                                            }
                                                                                                                                                                                                                                                        ]
                                                                                                                                                                                                                                                    }
                                                                                                                                                                                                                                                ]
                                                                                                                                                                                                                                            }
                                                                                                                                                                                                                                        ]
                                                                                                                                                                                                                                    }
                                                                                                                                                                                                                                ]
                                                                                                                                                                                                                            }
                                                                                                                                                                                                                        ]
                                                                                                                                                                                                                    }
                                                                                                                                                                                                                ]
                                                                                                                                                                                                            }
                                                                                                                                                                                                        ]
                                                                                                                                                                                                    }
                                                                                                                                                                                                ]
                                                                                                                                                                                            }
                                                                                                                                                                                        ]
                                                                                                                                                                                    }
                                                                                                                                                                                ]
                                                                                                                                                                            }
                                                                                                                                                                        ]
                                                                                                                                                                    }
                                                                                                                                                                ]
                                                                                                                                                            }
                                                                                                                                                        ]
                                                                                                                                                    }
                                                                                                                                                ]
                                                                                                                                            }
                                                                                                                                        ]
                                                                                                                                    }
                                                                                                                                ]
                                                                                                                            }
                                                                                                                        ]
                                                                                                                    }
                                                                                                                ]
                                                                                                            }
                                                                                                        ]
                                                                                                    }
                                                                                                ]
                                                                                            }
                                                                                        ]
                                                                                    }
                                                                                ]
                                                                            }
                                                                        ]
                                                                    }
                                                                ]
                                                            }
                                                        ]
                                                    }
                                                ]
                                            }
                                        ]
                                    }
                                ]
                            }
                        ]
                    }
                ]
            },
            {
                "name": "unclassified entries",
                "rank": 0,
                "ncbiRank": "no rank",
                "ncbiID": 2787823,
                "value": 0,
                "summedValue": 1,
                "yield": 0,
                "summedYield": 533,
                "children": [
                    {
                        "name": "unclassified sequences",
                        "rank": 0,
                        "ncbiRank": "no rank",
                        "ncbiID": 12908,
                        "value": 0,
                        "summedValue": 1,
                        "yield": 0,
                        "summedYield": 533,
                        "children": [
                            {
                                "name": "environmental samples",
                                "rank": 0,
                                "ncbiRank": "no rank",
                                "ncbiID": 151659,
                                "value": 0,
                                "summedValue": 1,
                                "yield": 0,
                                "summedYield": 533,
                                "children": [
                                    {
                                        "name": "uncultured organism",
                                        "rank": 8,
                                        "ncbiRank": "species",
                                        "ncbiID": 155900,
                                        "value": 1,
                                        "summedValue": 1,
                                        "yield": 533,
                                        "summedYield": 533,
                                        "children": [
                                        ]
                                    }
                                ]
                            }
                        ]
                    }
                ]
            },
            {
                "name": "unclassified",
                "rank": 0,
                "ncbiRank": "no rank",
                "ncbiID": 0,
                "value": 2342,
                "summedValue": 2342,
                "yield": 1472667,
                "summedYield": 1472667,
                "children": [
                ]
            }
        ]
    }
}
