# Supplementary material for: Real-time analysis and visualization of nanopore metagenomic samples with MARTi
Source: Genome Res. 2025 Nov;35(11):2488–500. doi: 10.1101/gr.280550.125 (PMC12581910; doi:10.1101/gr.280550.125)
Supplement: Supplement 7 [file Supplemental_Code.zip › Supplemental_Code/MARTi-main/gui/output/BAMBI_P106I_LSQK108_02022018/marti/BAMBI_P106I_LSQK108_02022018/tree_ms0.1.json]

{
    "meta": {
        "martiVersion": "v0.9.15i",
        "fileWritten": "2023-11-15T10:29:44",
        "blastFiles": {
            "0": "/ei/scratch/projects/5/58b53cc8-0806-49c9-8b45-1b0721a3766b/marti_output/marc_and_bambi/BAMBI_P106I_LSQK108_02022018/megablast_nt/BAMBI_P106I_LSQK108_filtered_13.txt.gz",
            "1": "/ei/scratch/projects/5/58b53cc8-0806-49c9-8b45-1b0721a3766b/marti_output/marc_and_bambi/BAMBI_P106I_LSQK108_02022018/megablast_nt/BAMBI_P106I_LSQK108_filtered_12.txt.gz",
            "2": "/ei/scratch/projects/5/58b53cc8-0806-49c9-8b45-1b0721a3766b/marti_output/marc_and_bambi/BAMBI_P106I_LSQK108_02022018/megablast_nt/BAMBI_P106I_LSQK108_filtered_11.txt.gz",
            "3": "/ei/scratch/projects/5/58b53cc8-0806-49c9-8b45-1b0721a3766b/marti_output/marc_and_bambi/BAMBI_P106I_LSQK108_02022018/megablast_nt/BAMBI_P106I_LSQK108_filtered_10.txt.gz",
            "4": "/ei/scratch/projects/5/58b53cc8-0806-49c9-8b45-1b0721a3766b/marti_output/marc_and_bambi/BAMBI_P106I_LSQK108_02022018/megablast_nt/BAMBI_P106I_LSQK108_filtered_9.txt.gz",
            "5": "/ei/scratch/projects/5/58b53cc8-0806-49c9-8b45-1b0721a3766b/marti_output/marc_and_bambi/BAMBI_P106I_LSQK108_02022018/megablast_nt/BAMBI_P106I_LSQK108_filtered_8.txt.gz",
            "6": "/ei/scratch/projects/5/58b53cc8-0806-49c9-8b45-1b0721a3766b/marti_output/marc_and_bambi/BAMBI_P106I_LSQK108_02022018/megablast_nt/BAMBI_P106I_LSQK108_filtered_7.txt.gz",
            "7": "/ei/scratch/projects/5/58b53cc8-0806-49c9-8b45-1b0721a3766b/marti_output/marc_and_bambi/BAMBI_P106I_LSQK108_02022018/megablast_nt/BAMBI_P106I_LSQK108_filtered_6.txt.gz",
            "8": "/ei/scratch/projects/5/58b53cc8-0806-49c9-8b45-1b0721a3766b/marti_output/marc_and_bambi/BAMBI_P106I_LSQK108_02022018/megablast_nt/BAMBI_P106I_LSQK108_filtered_5.txt.gz",
            "9": "/ei/scratch/projects/5/58b53cc8-0806-49c9-8b45-1b0721a3766b/marti_output/marc_and_bambi/BAMBI_P106I_LSQK108_02022018/megablast_nt/BAMBI_P106I_LSQK108_filtered_4.txt.gz",
            "10": "/ei/scratch/projects/5/58b53cc8-0806-49c9-8b45-1b0721a3766b/marti_output/marc_and_bambi/BAMBI_P106I_LSQK108_02022018/megablast_nt/BAMBI_P106I_LSQK108_filtered_3.txt.gz",
            "11": "/ei/scratch/projects/5/58b53cc8-0806-49c9-8b45-1b0721a3766b/marti_output/marc_and_bambi/BAMBI_P106I_LSQK108_02022018/megablast_nt/BAMBI_P106I_LSQK108_filtered_2.txt.gz",
            "12": "/ei/scratch/projects/5/58b53cc8-0806-49c9-8b45-1b0721a3766b/marti_output/marc_and_bambi/BAMBI_P106I_LSQK108_02022018/megablast_nt/BAMBI_P106I_LSQK108_filtered_1.txt.gz",
            "13": "/ei/scratch/projects/5/58b53cc8-0806-49c9-8b45-1b0721a3766b/marti_output/marc_and_bambi/BAMBI_P106I_LSQK108_02022018/megablast_nt/BAMBI_P106I_LSQK108_filtered_0.txt.gz"
        }
    },
    "tree": {
        "name": "root",
        "rank": 0,
        "ncbiRank": "no rank",
        "ncbiID": 1,
        "value": 384,
        "summedValue": 67434,
        "yield": 257151,
        "summedYield": 45765664,
        "children": [
            {
                "name": "cellular organisms",
                "rank": 0,
                "ncbiRank": "no rank",
                "ncbiID": 131567,
                "value": 0,
                "summedValue": 64721,
                "yield": 0,
                "summedYield": 44045125,
                "children": [
                    {
                        "name": "Bacteria",
                        "rank": 1,
                        "ncbiRank": "superkingdom",
                        "ncbiID": 2,
                        "value": 3000,
                        "summedValue": 64708,
                        "yield": 1944613,
                        "summedYield": 44035846,
                        "children": [
                            {
                                "name": "Terrabacteria group",
                                "rank": 0,
                                "ncbiRank": "clade",
                                "ncbiID": 1783272,
                                "value": 73,
                                "summedValue": 61708,
                                "yield": 49802,
                                "summedYield": 42091233,
                                "children": [
                                    {
                                        "name": "Bacillota",
                                        "rank": 3,
                                        "ncbiRank": "phylum",
                                        "ncbiID": 1239,
                                        "value": 67,
                                        "summedValue": 8365,
                                        "yield": 42411,
                                        "summedYield": 5615528,
                                        "children": [
                                            {
                                                "name": "Bacilli",
                                                "rank": 4,
                                                "ncbiRank": "class",
                                                "ncbiID": 91061,
                                                "value": 0,
                                                "summedValue": 8342,
                                                "yield": 0,
                                                "summedYield": 5601886,
                                                "children": [
                                                    {
                                                        "name": "Bacillales",
                                                        "rank": 5,
                                                        "ncbiRank": "order",
                                                        "ncbiID": 1385,
                                                        "value": 0,
                                                        "summedValue": 507,
                                                        "yield": 0,
                                                        "summedYield": 338476,
                                                        "children": [
                                                            {
                                                                "name": "Staphylococcaceae",
                                                                "rank": 6,
                                                                "ncbiRank": "family",
                                                                "ncbiID": 90964,
                                                                "value": 0,
                                                                "summedValue": 503,
                                                                "yield": 0,
                                                                "summedYield": 336331,
                                                                "children": [
                                                                    {
                                                                        "name": "Staphylococcus",
                                                                        "rank": 7,
                                                                        "ncbiRank": "genus",
                                                                        "ncbiID": 1279,
                                                                        "value": 0,
                                                                        "summedValue": 502,
                                                                        "yield": 0,
                                                                        "summedYield": 335801,
                                                                        "children": [
                                                                            {
                                                                                "name": "Staphylococcus epidermidis",
                                                                                "rank": 8,
                                                                                "ncbiRank": "species",
                                                                                "ncbiID": 1282,
                                                                                "value": 395,
                                                                                "summedValue": 395,
                                                                                "yield": 262010,
                                                                                "summedYield": 262010,
                                                                                "children": [
                                                                                ]
                                                                            },
                                                                            {
                                                                                "name": "Staphylococcus haemolyticus",
                                                                                "rank": 8,
                                                                                "ncbiRank": "species",
                                                                                "ncbiID": 1283,
                                                                                "value": 80,
                                                                                "summedValue": 80,
                                                                                "yield": 54987,
                                                                                "summedYield": 54987,
                                                                                "children": [
                                                                                ]
                                                                            }
                                                                        ]
                                                                    }
                                                                ]
                                                            }
                                                        ]
                                                    },
                                                    {
                                                        "name": "Lactobacillales",
                                                        "rank": 5,
                                                        "ncbiRank": "order",
                                                        "ncbiID": 186826,
                                                        "value": 243,
                                                        "summedValue": 7823,
                                                        "yield": 155421,
                                                        "summedYield": 5256120,
                                                        "children": [
                                                            {
                                                                "name": "Streptococcaceae",
                                                                "rank": 6,
                                                                "ncbiRank": "family",
                                                                "ncbiID": 1300,
                                                                "value": 0,
                                                                "summedValue": 1206,
                                                                "yield": 0,
                                                                "summedYield": 826119,
                                                                "children": [
                                                                    {
                                                                        "name": "Lactococcus",
                                                                        "rank": 7,
                                                                        "ncbiRank": "genus",
                                                                        "ncbiID": 1357,
                                                                        "value": 237,
                                                                        "summedValue": 1197,
                                                                        "yield": 168625,
                                                                        "summedYield": 820836,
                                                                        "children": [
                                                                            {
                                                                                "name": "Lactococcus lactis",
                                                                                "rank": 8,
                                                                                "ncbiRank": "species",
                                                                                "ncbiID": 1358,
                                                                                "value": 268,
                                                                                "summedValue": 268,
                                                                                "yield": 179359,
                                                                                "summedYield": 179359,
                                                                                "children": [
                                                                                ]
                                                                            },
                                                                            {
                                                                                "name": "Lactococcus garvieae",
                                                                                "rank": 8,
                                                                                "ncbiRank": "species",
                                                                                "ncbiID": 1363,
                                                                                "value": 692,
                                                                                "summedValue": 692,
                                                                                "yield": 472852,
                                                                                "summedYield": 472852,
                                                                                "children": [
                                                                                ]
                                                                            }
                                                                        ]
                                                                    }
                                                                ]
                                                            },
                                                            {
                                                                "name": "Enterococcaceae",
                                                                "rank": 6,
                                                                "ncbiRank": "family",
                                                                "ncbiID": 81852,
                                                                "value": 0,
                                                                "summedValue": 6386,
                                                                "yield": 0,
                                                                "summedYield": 4281800,
                                                                "children": [
                                                                    {
                                                                        "name": "Enterococcus",
                                                                        "rank": 7,
                                                                        "ncbiRank": "genus",
                                                                        "ncbiID": 1350,
                                                                        "value": 255,
                                                                        "summedValue": 6383,
                                                                        "yield": 161493,
                                                                        "summedYield": 4279863,
                                                                        "children": [
                                                                            {
                                                                                "name": "Enterococcus faecalis",
                                                                                "rank": 8,
                                                                                "ncbiRank": "species",
                                                                                "ncbiID": 1351,
                                                                                "value": 6128,
                                                                                "summedValue": 6128,
                                                                                "yield": 4118370,
                                                                                "summedYield": 4118370,
                                                                                "children": [
                                                                                ]
                                                                            }
                                                                        ]
                                                                    }
                                                                ]
                                                            }
                                                        ]
                                                    }
                                                ]
                                            }
                                        ]
                                    },
                                    {
                                        "name": "Actinomycetota",
                                        "rank": 3,
                                        "ncbiRank": "phylum",
                                        "ncbiID": 201174,
                                        "value": 0,
                                        "summedValue": 53278,
                                        "yield": 0,
                                        "summedYield": 36431558,
                                        "children": [
                                            {
                                                "name": "Actinomycetes",
                                                "rank": 4,
                                                "ncbiRank": "class",
                                                "ncbiID": 1760,
                                                "value": 0,
                                                "summedValue": 53275,
                                                "yield": 0,
                                                "summedYield": 36429847,
                                                "children": [
                                                    {
                                                        "name": "Bifidobacteriales",
                                                        "rank": 5,
                                                        "ncbiRank": "order",
                                                        "ncbiID": 85004,
                                                        "value": 0,
                                                        "summedValue": 53270,
                                                        "yield": 0,
                                                        "summedYield": 36425903,
                                                        "children": [
                                                            {
                                                                "name": "Bifidobacteriaceae",
                                                                "rank": 6,
                                                                "ncbiRank": "family",
                                                                "ncbiID": 31953,
                                                                "value": 482,
                                                                "summedValue": 53270,
                                                                "yield": 329636,
                                                                "summedYield": 36425903,
                                                                "children": [
                                                                    {
                                                                        "name": "Bifidobacterium",
                                                                        "rank": 7,
                                                                        "ncbiRank": "genus",
                                                                        "ncbiID": 1678,
                                                                        "value": 14045,
                                                                        "summedValue": 52788,
                                                                        "yield": 9522557,
                                                                        "summedYield": 36096267,
                                                                        "children": [
                                                                            {
                                                                                "name": "Bifidobacterium breve",
                                                                                "rank": 8,
                                                                                "ncbiRank": "species",
                                                                                "ncbiID": 1685,
                                                                                "value": 38743,
                                                                                "summedValue": 38743,
                                                                                "yield": 26573710,
                                                                                "summedYield": 26573710,
                                                                                "children": [
                                                                                ]
                                                                            }
                                                                        ]
                                                                    }
                                                                ]
                                                            }
                                                        ]
                                                    }
                                                ]
                                            }
                                        ]
                                    }
                                ]
                            }
                        ]
                    }
                ]
            },
            {
                "name": "unclassified",
                "rank": 0,
                "ncbiRank": "no rank",
                "ncbiID": 0,
                "value": 2342,
                "summedValue": 2342,
                "yield": 1472667,
                "summedYield": 1472667,
                "children": [
                ]
            }
        ]
    },
    "treeYield": {
        "name": "root",
        "rank": 0,
        "ncbiRank": "no rank",
        "ncbiID": 1,
        "value": 384,
        "summedValue": 67434,
        "yield": 257151,
        "summedYield": 45765664,
        "children": [
            {
                "name": "cellular organisms",
                "rank": 0,
                "ncbiRank": "no rank",
                "ncbiID": 131567,
                "value": 0,
                "summedValue": 64721,
                "yield": 0,
                "summedYield": 44045125,
                "children": [
                    {
                        "name": "Bacteria",
                        "rank": 1,
                        "ncbiRank": "superkingdom",
                        "ncbiID": 2,
                        "value": 3000,
                        "summedValue": 64708,
                        "yield": 1944613,
                        "summedYield": 44035846,
                        "children": [
                            {
                                "name": "Terrabacteria group",
                                "rank": 0,
                                "ncbiRank": "clade",
                                "ncbiID": 1783272,
                                "value": 140,
                                "summedValue": 61708,
                                "yield": 92213,
                                "summedYield": 42091233,
                                "children": [
                                    {
                                        "name": "Bacillota",
                                        "rank": 3,
                                        "ncbiRank": "phylum",
                                        "ncbiID": 1239,
                                        "value": 0,
                                        "summedValue": 8365,
                                        "yield": 0,
                                        "summedYield": 5615528,
                                        "children": [
                                            {
                                                "name": "Bacilli",
                                                "rank": 4,
                                                "ncbiRank": "class",
                                                "ncbiID": 91061,
                                                "value": 0,
                                                "summedValue": 8342,
                                                "yield": 0,
                                                "summedYield": 5601886,
                                                "children": [
                                                    {
                                                        "name": "Bacillales",
                                                        "rank": 5,
                                                        "ncbiRank": "order",
                                                        "ncbiID": 1385,
                                                        "value": 0,
                                                        "summedValue": 507,
                                                        "yield": 0,
                                                        "summedYield": 338476,
                                                        "children": [
                                                            {
                                                                "name": "Staphylococcaceae",
                                                                "rank": 6,
                                                                "ncbiRank": "family",
                                                                "ncbiID": 90964,
                                                                "value": 0,
                                                                "summedValue": 503,
                                                                "yield": 0,
                                                                "summedYield": 336331,
                                                                "children": [
                                                                    {
                                                                        "name": "Staphylococcus",
                                                                        "rank": 7,
                                                                        "ncbiRank": "genus",
                                                                        "ncbiID": 1279,
                                                                        "value": 0,
                                                                        "summedValue": 502,
                                                                        "yield": 0,
                                                                        "summedYield": 335801,
                                                                        "children": [
                                                                            {
                                                                                "name": "Staphylococcus epidermidis",
                                                                                "rank": 8,
                                                                                "ncbiRank": "species",
                                                                                "ncbiID": 1282,
                                                                                "value": 395,
                                                                                "summedValue": 395,
                                                                                "yield": 262010,
                                                                                "summedYield": 262010,
                                                                                "children": [
                                                                                ]
                                                                            },
                                                                            {
                                                                                "name": "Staphylococcus haemolyticus",
                                                                                "rank": 8,
                                                                                "ncbiRank": "species",
                                                                                "ncbiID": 1283,
                                                                                "value": 80,
                                                                                "summedValue": 80,
                                                                                "yield": 54987,
                                                                                "summedYield": 54987,
                                                                                "children": [
                                                                                ]
                                                                            }
                                                                        ]
                                                                    }
                                                                ]
                                                            }
                                                        ]
                                                    },
                                                    {
                                                        "name": "Lactobacillales",
                                                        "rank": 5,
                                                        "ncbiRank": "order",
                                                        "ncbiID": 186826,
                                                        "value": 243,
                                                        "summedValue": 7823,
                                                        "yield": 155421,
                                                        "summedYield": 5256120,
                                                        "children": [
                                                            {
                                                                "name": "Streptococcaceae",
                                                                "rank": 6,
                                                                "ncbiRank": "family",
                                                                "ncbiID": 1300,
                                                                "value": 0,
                                                                "summedValue": 1206,
                                                                "yield": 0,
                                                                "summedYield": 826119,
                                                                "children": [
                                                                    {
                                                                        "name": "Lactococcus",
                                                                        "rank": 7,
                                                                        "ncbiRank": "genus",
                                                                        "ncbiID": 1357,
                                                                        "value": 237,
                                                                        "summedValue": 1197,
                                                                        "yield": 168625,
                                                                        "summedYield": 820836,
                                                                        "children": [
                                                                            {
                                                                                "name": "Lactococcus lactis",
                                                                                "rank": 8,
                                                                                "ncbiRank": "species",
                                                                                "ncbiID": 1358,
                                                                                "value": 268,
                                                                                "summedValue": 268,
                                                                                "yield": 179359,
                                                                                "summedYield": 179359,
                                                                                "children": [
                                                                                ]
                                                                            },
                                                                            {
                                                                                "name": "Lactococcus garvieae",
                                                                                "rank": 8,
                                                                                "ncbiRank": "species",
                                                                                "ncbiID": 1363,
                                                                                "value": 692,
                                                                                "summedValue": 692,
                                                                                "yield": 472852,
                                                                                "summedYield": 472852,
                                                                                "children": [
                                                                                ]
                                                                            }
                                                                        ]
                                                                    }
                                                                ]
                                                            },
                                                            {
                                                                "name": "Enterococcaceae",
                                                                "rank": 6,
                                                                "ncbiRank": "family",
                                                                "ncbiID": 81852,
                                                                "value": 0,
                                                                "summedValue": 6386,
                                                                "yield": 0,
                                                                "summedYield": 4281800,
                                                                "children": [
                                                                    {
                                                                        "name": "Enterococcus",
                                                                        "rank": 7,
                                                                        "ncbiRank": "genus",
                                                                        "ncbiID": 1350,
                                                                        "value": 255,
                                                                        "summedValue": 6383,
                                                                        "yield": 161493,
                                                                        "summedYield": 4279863,
                                                                        "children": [
                                                                            {
                                                                                "name": "Enterococcus faecalis",
                                                                                "rank": 8,
                                                                                "ncbiRank": "species",
                                                                                "ncbiID": 1351,
                                                                                "value": 6128,
                                                                                "summedValue": 6128,
                                                                                "yield": 4118370,
                                                                                "summedYield": 4118370,
                                                                                "children": [
                                                                                ]
                                                                            }
                                                                        ]
                                                                    }
                                                                ]
                                                            }
                                                        ]
                                                    }
                                                ]
                                            }
                                        ]
                                    },
                                    {
                                        "name": "Actinomycetota",
                                        "rank": 3,
                                        "ncbiRank": "phylum",
                                        "ncbiID": 201174,
                                        "value": 0,
                                        "summedValue": 53278,
                                        "yield": 0,
                                        "summedYield": 36431558,
                                        "children": [
                                            {
                                                "name": "Actinomycetes",
                                                "rank": 4,
                                                "ncbiRank": "class",
                                                "ncbiID": 1760,
                                                "value": 0,
                                                "summedValue": 53275,
                                                "yield": 0,
                                                "summedYield": 36429847,
                                                "children": [
                                                    {
                                                        "name": "Bifidobacteriales",
                                                        "rank": 5,
                                                        "ncbiRank": "order",
                                                        "ncbiID": 85004,
                                                        "value": 0,
                                                        "summedValue": 53270,
                                                        "yield": 0,
                                                        "summedYield": 36425903,
                                                        "children": [
                                                            {
                                                                "name": "Bifidobacteriaceae",
                                                                "rank": 6,
                                                                "ncbiRank": "family",
                                                                "ncbiID": 31953,
                                                                "value": 482,
                                                                "summedValue": 53270,
                                                                "yield": 329636,
                                                                "summedYield": 36425903,
                                                                "children": [
                                                                    {
                                                                        "name": "Bifidobacterium",
                                                                        "rank": 7,
                                                                        "ncbiRank": "genus",
                                                                        "ncbiID": 1678,
                                                                        "value": 14045,
                                                                        "summedValue": 52788,
                                                                        "yield": 9522557,
                                                                        "summedYield": 36096267,
                                                                        "children": [
                                                                            {
                                                                                "name": "Bifidobacterium breve",
                                                                                "rank": 8,
                                                                                "ncbiRank": "species",
                                                                                "ncbiID": 1685,
                                                                                "value": 38743,
                                                                                "summedValue": 38743,
                                                                                "yield": 26573710,
                                                                                "summedYield": 26573710,
                                                                                "children": [
                                                                                ]
                                                                            }
                                                                        ]
                                                                    }
                                                                ]
                                                            }
                                                        ]
                                                    }
                                                ]
                                            }
                                        ]
                                    }
                                ]
                            }
                        ]
                    }
                ]
            },
            {
                "name": "unclassified",
                "rank": 0,
                "ncbiRank": "no rank",
                "ncbiID": 0,
                "value": 2342,
                "summedValue": 2342,
                "yield": 1472667,
                "summedYield": 1472667,
                "children": [
                ]
            }
        ]
    }
}
