# Supplementary material for: Real-time analysis and visualization of nanopore metagenomic samples with MARTi
Source: Genome Res. 2025 Nov;35(11):2488–500. doi: 10.1101/gr.280550.125 (PMC12581910; doi:10.1101/gr.280550.125)
Supplement: Supplement 7 [file Supplemental_Code.zip › Supplemental_Code/MARTi-main/gui/output/BAMBI_P116I_SQK108_02022018/marti/BAMBI_P116I_SQK108_02022018/amr.json]

{
    "meta": {
        "martiVersion": "v0.9.15i",
        "fileWritten": "2023-11-15T10:28:59"
    },
    "amr": {
        "currentChunk": 7,
        "chunkTime": {
            "1": "15 Nov 2023 10:27:39",
            "2": "15 Nov 2023 10:27:52",
            "3": "15 Nov 2023 10:28:05",
            "4": "15 Nov 2023 10:28:19",
            "5": "15 Nov 2023 10:28:33",
            "6": "15 Nov 2023 10:28:46",
            "7": "15 Nov 2023 10:28:59"
        },
        "readsWithAMRHits": 111,
        "geneList": [
            {
                "cardId": "ARO:3000501",
                "name": "rpoB2",
                "description": "Due to gene duplication",
                "shortName": "rpoB2",
                "drugClass": "peptide antibiotic;rifamycin antibiotic",
                "geneFamily": "rifamycin-resistant beta-subunit of RNA polymerase (rpoB)",
                "resistanceMechanism": "antibiotic target alteration;antibiotic target replacement",
                "count": {
                    "4": 1
                },
                "averageAccuracy": {
                    "4": 80.0
                },
                "species": [
                    {
                        "name": "Bifidobacterium breve",
                        "ncbiID": 1685,
                        "rank": 8,
                        "chunkCounts": {
                            "4": 1
                        },
                        "chunkPlasmidCounts": {
                        }
                    }
                ]
            },
            {
                "cardId": "ARO:3003576",
                "name": "eptA",
                "description": "PmrC mediates the modification of Lipid A by the addition of 4-amino-4-deoxy-L-arabinose (L-Ara4N) and phosphoethanolamine",
                "shortName": "eptA",
                "drugClass": "peptide antibiotic",
                "geneFamily": "pmr phosphoethanolamine transferase",
                "resistanceMechanism": "antibiotic target alteration",
                "count": {
                    "7": 1
                },
                "averageAccuracy": {
                    "7": 85.54
                },
                "species": [
                    {
                        "name": "Bifidobacterium breve",
                        "ncbiID": 1685,
                        "rank": 8,
                        "chunkCounts": {
                            "7": 1
                        },
                        "chunkPlasmidCounts": {
                        }
                    }
                ]
            },
            {
                "cardId": "ARO:3007122",
                "name": "tet(O/W/32/O)",
                "description": "Tet(O/W/32/O) is a mosaic tetracycline resistance gene and ribosomal protection protein.",
                "shortName": "tet(O/W/32/O)",
                "drugClass": "tetracycline antibiotic",
                "geneFamily": "tetracycline-resistant ribosomal protection protein",
                "resistanceMechanism": "antibiotic target protection",
                "count": {
                    "4": 1
                },
                "averageAccuracy": {
                    "4": 90.39
                },
                "species": [
                    {
                        "name": "Bifidobacterium breve",
                        "ncbiID": 1685,
                        "rank": 8,
                        "chunkCounts": {
                            "4": 1
                        },
                        "chunkPlasmidCounts": {
                        }
                    }
                ]
            },
            {
                "cardId": "ARO:3004480",
                "name": "Bifidobacterium adolescentis rpoB mutants conferring resistance to rifampicin",
                "description": "Bifidobacterium are antibiotic resistant probiotics are prescribed to upkeep the population beneficial bacteria in the gut microbiome. However",
                "shortName": "Bado_rpoB_RIF",
                "drugClass": "peptide antibiotic;rifamycin antibiotic",
                "geneFamily": "rifamycin-resistant beta-subunit of RNA polymerase (rpoB)",
                "resistanceMechanism": "antibiotic target alteration;antibiotic target replacement",
                "count": {
                    "1": 7,
                    "2": 14,
                    "3": 23,
                    "4": 29,
                    "5": 37,
                    "6": 44,
                    "7": 51
                },
                "averageAccuracy": {
                    "1": 83.26,
                    "2": 83.55,
                    "3": 83.91,
                    "4": 83.48,
                    "5": 83.62,
                    "6": 83.84,
                    "7": 83.61
                },
                "species": [
                    {
                        "name": "Bifidobacterium bifidum",
                        "ncbiID": 1681,
                        "rank": 8,
                        "chunkCounts": {
                            "4": 1
                        },
                        "chunkPlasmidCounts": {
                        }
                    },
                    {
                        "name": "Bifidobacterium",
                        "ncbiID": 1678,
                        "rank": 7,
                        "chunkCounts": {
                            "3": 1,
                            "4": 2,
                            "5": 3,
                            "7": 4
                        },
                        "chunkPlasmidCounts": {
                        }
                    },
                    {
                        "name": "Bifidobacterium breve",
                        "ncbiID": 1685,
                        "rank": 8,
                        "chunkCounts": {
                            "1": 7,
                            "2": 14,
                            "3": 22,
                            "4": 26,
                            "5": 33,
                            "6": 39,
                            "7": 45
                        },
                        "chunkPlasmidCounts": {
                        }
                    },
                    {
                        "name": "root",
                        "ncbiID": 1,
                        "rank": 0,
                        "chunkCounts": {
                            "6": 1
                        },
                        "chunkPlasmidCounts": {
                        }
                    }
                ]
            },
            {
                "cardId": "ARO:3000617",
                "name": "mecA",
                "description": "A foreign PBP2a acquired by lateral gene transfer that is able to perform peptidoglycan synthesis in the presence of beta-lactams.",
                "shortName": "mecA",
                "drugClass": "carbapenem;cephalosporin;cephamycin;monobactam;penam",
                "geneFamily": "methicillin resistant PBP2",
                "resistanceMechanism": "antibiotic target replacement",
                "count": {
                    "2": 1
                },
                "averageAccuracy": {
                    "2": 94.93
                },
                "species": [
                    {
                        "name": "Bifidobacterium breve",
                        "ncbiID": 1685,
                        "rank": 8,
                        "chunkCounts": {
                            "2": 1
                        },
                        "chunkPlasmidCounts": {
                        }
                    }
                ]
            },
            {
                "cardId": "ARO:3007119",
                "name": "tet(O/32/O)",
                "description": "Tet(O/32/O) is a mosaic tetracycline resistance gene and ribosomal protection protein.",
                "shortName": "tet(O/32/O)",
                "drugClass": "tetracycline antibiotic",
                "geneFamily": "tetracycline-resistant ribosomal protection protein",
                "resistanceMechanism": "antibiotic target protection",
                "count": {
                    "7": 1
                },
                "averageAccuracy": {
                    "7": 95.87
                },
                "species": [
                    {
                        "name": "Terrabacteria group",
                        "ncbiID": 1783272,
                        "rank": 0,
                        "chunkCounts": {
                            "7": 1
                        },
                        "chunkPlasmidCounts": {
                        }
                    }
                ]
            },
            {
                "cardId": "ARO:3007123",
                "name": "tet(O/W/O)",
                "description": "Tet(O/W/O) is a mosaic tetracycline resistance gene and ribosomal protection protein.",
                "shortName": "tet(O/W/O)",
                "drugClass": "tetracycline antibiotic",
                "geneFamily": "tetracycline-resistant ribosomal protection protein",
                "resistanceMechanism": "antibiotic target protection",
                "count": {
                    "1": 1,
                    "4": 2,
                    "5": 4
                },
                "averageAccuracy": {
                    "1": 95.87,
                    "4": 92.78,
                    "5": 88.25
                },
                "species": [
                    {
                        "name": "Bacteria",
                        "ncbiID": 2,
                        "rank": 1,
                        "chunkCounts": {
                            "1": 1,
                            "4": 2,
                            "5": 4
                        },
                        "chunkPlasmidCounts": {
                        }
                    }
                ]
            },
            {
                "cardId": "ARO:3007120",
                "name": "tet(O/M/O)",
                "description": "Tet(O/M/O) is a mosaic tetracycline resistance gene and ribosomal protection protein.",
                "shortName": "tet(O/M/O)",
                "drugClass": "tetracycline antibiotic",
                "geneFamily": "tetracycline-resistant ribosomal protection protein",
                "resistanceMechanism": "antibiotic target protection",
                "count": {
                    "1": 1,
                    "2": 3,
                    "3": 4,
                    "5": 5,
                    "6": 6,
                    "7": 7
                },
                "averageAccuracy": {
                    "1": 87.23,
                    "2": 91.45,
                    "3": 89.32,
                    "5": 90.13,
                    "6": 90.78,
                    "7": 90.67
                },
                "species": [
                    {
                        "name": "Terrabacteria group",
                        "ncbiID": 1783272,
                        "rank": 0,
                        "chunkCounts": {
                            "2": 1
                        },
                        "chunkPlasmidCounts": {
                        }
                    },
                    {
                        "name": "Bacteria",
                        "ncbiID": 2,
                        "rank": 1,
                        "chunkCounts": {
                            "3": 1,
                            "6": 2,
                            "7": 3
                        },
                        "chunkPlasmidCounts": {
                        }
                    },
                    {
                        "name": "Bifidobacterium breve",
                        "ncbiID": 1685,
                        "rank": 8,
                        "chunkCounts": {
                            "1": 1,
                            "2": 2,
                            "5": 3
                        },
                        "chunkPlasmidCounts": {
                        }
                    }
                ]
            },
            {
                "cardId": "ARO:3003730",
                "name": "Bifidobacterium bifidum ileS conferring resistance to mupirocin",
                "description": "Bifidobacteria have an intrinsically resistant form of ileS (isoleucyl-tRNA synthetase) that confers resistance to mupirocin.",
                "shortName": "Bbif_ileS_MUP",
                "drugClass": "mupirocin-like antibiotic",
                "geneFamily": "antibiotic-resistant isoleucyl-tRNA synthetase (ileS)",
                "resistanceMechanism": "antibiotic target alteration",
                "count": {
                    "1": 4,
                    "2": 10,
                    "3": 19,
                    "4": 22,
                    "6": 23,
                    "7": 31
                },
                "averageAccuracy": {
                    "1": 83.24,
                    "2": 85.05,
                    "3": 83.73,
                    "4": 83.73,
                    "6": 84.07,
                    "7": 84.42
                },
                "species": [
                    {
                        "name": "Bifidobacterium",
                        "ncbiID": 1678,
                        "rank": 7,
                        "chunkCounts": {
                            "1": 1,
                            "2": 2,
                            "7": 3
                        },
                        "chunkPlasmidCounts": {
                        }
                    },
                    {
                        "name": "Bifidobacterium breve",
                        "ncbiID": 1685,
                        "rank": 8,
                        "chunkCounts": {
                            "1": 3,
                            "2": 8,
                            "3": 17,
                            "4": 20,
                            "6": 21,
                            "7": 28
                        },
                        "chunkPlasmidCounts": {
                        }
                    }
                ]
            },
            {
                "cardId": "ARO:3000190",
                "name": "tet(O)",
                "description": "Tet(O) is a ribosomal protection protein. It is associated with conjugative plasmids.",
                "shortName": "tet(O)",
                "drugClass": "tetracycline antibiotic",
                "geneFamily": "tetracycline-resistant ribosomal protection protein",
                "resistanceMechanism": "antibiotic target protection",
                "count": {
                    "1": 1,
                    "2": 2,
                    "3": 4,
                    "4": 9,
                    "5": 12,
                    "6": 13
                },
                "averageAccuracy": {
                    "1": 91.46,
                    "2": 89.93,
                    "3": 89.72,
                    "4": 90.18,
                    "5": 90.35,
                    "6": 90.53
                },
                "species": [
                    {
                        "name": "Terrabacteria group",
                        "ncbiID": 1783272,
                        "rank": 0,
                        "chunkCounts": {
                            "4": 1,
                            "5": 2
                        },
                        "chunkPlasmidCounts": {
                            "4": 1,
                            "5": 2
                        }
                    },
                    {
                        "name": "Bifidobacterium",
                        "ncbiID": 1678,
                        "rank": 7,
                        "chunkCounts": {
                            "2": 1
                        },
                        "chunkPlasmidCounts": {
                        }
                    },
                    {
                        "name": "Streptococcus",
                        "ncbiID": 1301,
                        "rank": 7,
                        "chunkCounts": {
                            "4": 1
                        },
                        "chunkPlasmidCounts": {
                        }
                    },
                    {
                        "name": "Bacteria",
                        "ncbiID": 2,
                        "rank": 1,
                        "chunkCounts": {
                            "4": 3,
                            "5": 4,
                            "6": 5
                        },
                        "chunkPlasmidCounts": {
                            "5": 1
                        }
                    },
                    {
                        "name": "Bifidobacterium breve",
                        "ncbiID": 1685,
                        "rank": 8,
                        "chunkCounts": {
                            "1": 1,
                            "3": 3,
                            "5": 4
                        },
                        "chunkPlasmidCounts": {
                        }
                    }
                ]
            }
        ]
    }
}
