# Supplementary material for: Real-time analysis and visualization of nanopore metagenomic samples with MARTi
Source: Genome Res. 2025 Nov;35(11):2488–500. doi: 10.1101/gr.280550.125 (PMC12581910; doi:10.1101/gr.280550.125)
Supplement: Supplement 7 [file Supplemental_Code.zip › Supplemental_Code/MARTi-main/gui/output/BAMBI_P116I_SQK108_02022018/marti/BAMBI_P116I_SQK108_02022018/sample.json]

{
    "meta": {
        "martiVersion": "v0.9.15i"
    },
    "sample": {
        "id": "BAMBI_P116I_SQK108_02022018",
        "uuid": "aebfeb38-d9da-3746-8d52-904ec0968522",
        "barcode": 0,
        "runId": "BAMBI_P116I_SQK108_02022018",
        "sequencingDate": "2018-02-02T13:24:25Z",
        "analysisDate": "2023-11-15T10:25:42",
        "yieldBases": 56018179,
        "yieldGb": 0.056018179,
        "readsPassBasecall": 120000,
        "readsFailedFilter": 85080,
        "readsPassedFilter": 34920,
        "readsWithClassification": 33858,
        "readsUnclassified": 1062,
        "classifiedYield": 22382659,
        "unclassifiedYield": 653142,
        "readsWithPoorAlignments": 43,
        "readsAnalysed": 34920,
        "sequencingStatus": "Complete",
        "martiStatus": "Complete",
        "analysis": {
            "pipeline": "BlastLCA-CARD",
            "classification": {
                "algorithm": "BlastLCA",
                "blastTool": "megablast",
                "blastVersion": " 2.10.0+",
                "database": "/ei/public/databases/blast/ncbi/nt_20230303/nt"
            },
            "accumulation": "true",
            "amr": {
                "algorithm": "Blast",
                "blastTool": "blastn",
                "blastVersion": " 2.10.0+",
                "database": "/ei/projects/5/58b53cc8-0806-49c9-8b45-1b0721a3766b/data/databases/card/CARD_3.2.7/nucleotide_fasta_protein_homolog_model.fasta"
            }
        }
    }
}
