# Supplementary material for: Real-time analysis and visualization of nanopore metagenomic samples with MARTi
Source: Genome Res. 2025 Nov;35(11):2488–500. doi: 10.1101/gr.280550.125 (PMC12581910; doi:10.1101/gr.280550.125)
Supplement: Supplement 7 [file Supplemental_Code.zip › Supplemental_Code/MARTi-main/gui/output/BAMBI_P116I_SQK108_02022018/marti/BAMBI_P116I_SQK108_02022018/tree_ms0.0.json]

{
    "meta": {
        "martiVersion": "v0.9.15i",
        "fileWritten": "2023-11-15T10:28:49",
        "blastFiles": {
            "0": "/ei/scratch/projects/5/58b53cc8-0806-49c9-8b45-1b0721a3766b/marti_output/marc_and_bambi/BAMBI_P116I_SQK108_02022018/megablast_nt/BAMBI_P116I_SQK108_filtered_6.txt.gz",
            "1": "/ei/scratch/projects/5/58b53cc8-0806-49c9-8b45-1b0721a3766b/marti_output/marc_and_bambi/BAMBI_P116I_SQK108_02022018/megablast_nt/BAMBI_P116I_SQK108_filtered_5.txt.gz",
            "2": "/ei/scratch/projects/5/58b53cc8-0806-49c9-8b45-1b0721a3766b/marti_output/marc_and_bambi/BAMBI_P116I_SQK108_02022018/megablast_nt/BAMBI_P116I_SQK108_filtered_4.txt.gz",
            "3": "/ei/scratch/projects/5/58b53cc8-0806-49c9-8b45-1b0721a3766b/marti_output/marc_and_bambi/BAMBI_P116I_SQK108_02022018/megablast_nt/BAMBI_P116I_SQK108_filtered_3.txt.gz",
            "4": "/ei/scratch/projects/5/58b53cc8-0806-49c9-8b45-1b0721a3766b/marti_output/marc_and_bambi/BAMBI_P116I_SQK108_02022018/megablast_nt/BAMBI_P116I_SQK108_filtered_2.txt.gz",
            "5": "/ei/scratch/projects/5/58b53cc8-0806-49c9-8b45-1b0721a3766b/marti_output/marc_and_bambi/BAMBI_P116I_SQK108_02022018/megablast_nt/BAMBI_P116I_SQK108_filtered_1.txt.gz",
            "6": "/ei/scratch/projects/5/58b53cc8-0806-49c9-8b45-1b0721a3766b/marti_output/marc_and_bambi/BAMBI_P116I_SQK108_02022018/megablast_nt/BAMBI_P116I_SQK108_filtered_0.txt.gz"
        }
    },
    "tree": {
        "name": "root",
        "rank": 0,
        "ncbiRank": "no rank",
        "ncbiID": 1,
        "value": 83,
        "summedValue": 34920,
        "yield": 51917,
        "summedYield": 23035801,
        "children": [
            {
                "name": "Viruses",
                "rank": 1,
                "ncbiRank": "superkingdom",
                "ncbiID": 10239,
                "value": 0,
                "summedValue": 1,
                "yield": 0,
                "summedYield": 838,
                "children": [
                    {
                        "name": "Duplodnaviria",
                        "rank": 0,
                        "ncbiRank": "clade",
                        "ncbiID": 2731341,
                        "value": 0,
                        "summedValue": 1,
                        "yield": 0,
                        "summedYield": 838,
                        "children": [
                            {
                                "name": "Heunggongvirae",
                                "rank": 2,
                                "ncbiRank": "kingdom",
                                "ncbiID": 2731360,
                                "value": 0,
                                "summedValue": 1,
                                "yield": 0,
                                "summedYield": 838,
                                "children": [
                                    {
                                        "name": "Uroviricota",
                                        "rank": 3,
                                        "ncbiRank": "phylum",
                                        "ncbiID": 2731618,
                                        "value": 0,
                                        "summedValue": 1,
                                        "yield": 0,
                                        "summedYield": 838,
                                        "children": [
                                            {
                                                "name": "Caudoviricetes",
                                                "rank": 4,
                                                "ncbiRank": "class",
                                                "ncbiID": 2731619,
                                                "value": 0,
                                                "summedValue": 1,
                                                "yield": 0,
                                                "summedYield": 838,
                                                "children": [
                                                    {
                                                        "name": "unclassified Caudoviricetes",
                                                        "rank": 0,
                                                        "ncbiRank": "no rank",
                                                        "ncbiID": 2788787,
                                                        "value": 0,
                                                        "summedValue": 1,
                                                        "yield": 0,
                                                        "summedYield": 838,
                                                        "children": [
                                                            {
                                                                "name": "Caudoviricetes sp.",
                                                                "rank": 8,
                                                                "ncbiRank": "species",
                                                                "ncbiID": 2832643,
                                                                "value": 1,
                                                                "summedValue": 1,
                                                                "yield": 838,
                                                                "summedYield": 838,
                                                                "children": [
                                                                ]
                                                            }
                                                        ]
                                                    }
                                                ]
                                            }
                                        ]
                                    }
                                ]
                            }
                        ]
                    }
                ]
            },
            {
                "name": "cellular organisms",
                "rank": 0,
                "ncbiRank": "no rank",
                "ncbiID": 131567,
                "value": 0,
                "summedValue": 33774,
                "yield": 0,
                "summedYield": 22329904,
                "children": [
                    {
                        "name": "Bacteria",
                        "rank": 1,
                        "ncbiRank": "superkingdom",
                        "ncbiID": 2,
                        "value": 1949,
                        "summedValue": 33774,
                        "yield": 1265143,
                        "summedYield": 22329904,
                        "children": [
                            {
                                "name": "Pseudomonadota",
                                "rank": 3,
                                "ncbiRank": "phylum",
                                "ncbiID": 1224,
                                "value": 0,
                                "summedValue": 113,
                                "yield": 0,
                                "summedYield": 79076,
                                "children": [
                                    {
                                        "name": "Gammaproteobacteria",
                                        "rank": 4,
                                        "ncbiRank": "class",
                                        "ncbiID": 1236,
                                        "value": 0,
                                        "summedValue": 111,
                                        "yield": 0,
                                        "summedYield": 76677,
                                        "children": [
                                            {
                                                "name": "Enterobacterales",
                                                "rank": 5,
                                                "ncbiRank": "order",
                                                "ncbiID": 91347,
                                                "value": 0,
                                                "summedValue": 111,
                                                "yield": 0,
                                                "summedYield": 76677,
                                                "children": [
                                                    {
                                                        "name": "Enterobacteriaceae",
                                                        "rank": 6,
                                                        "ncbiRank": "family",
                                                        "ncbiID": 543,
                                                        "value": 25,
                                                        "summedValue": 111,
                                                        "yield": 16783,
                                                        "summedYield": 76677,
                                                        "children": [
                                                            {
                                                                "name": "Escherichia",
                                                                "rank": 7,
                                                                "ncbiRank": "genus",
                                                                "ncbiID": 561,
                                                                "value": 0,
                                                                "summedValue": 83,
                                                                "yield": 0,
                                                                "summedYield": 57586,
                                                                "children": [
                                                                    {
                                                                        "name": "Escherichia coli",
                                                                        "rank": 8,
                                                                        "ncbiRank": "species",
                                                                        "ncbiID": 562,
                                                                        "value": 83,
                                                                        "summedValue": 83,
                                                                        "yield": 57586,
                                                                        "summedYield": 57586,
                                                                        "children": [
                                                                        ]
                                                                    }
                                                                ]
                                                            },
                                                            {
                                                                "name": "Shigella",
                                                                "rank": 7,
                                                                "ncbiRank": "genus",
                                                                "ncbiID": 620,
                                                                "value": 0,
                                                                "summedValue": 3,
                                                                "yield": 0,
                                                                "summedYield": 2308,
                                                                "children": [
                                                                    {
                                                                        "name": "Shigella flexneri",
                                                                        "rank": 8,
                                                                        "ncbiRank": "species",
                                                                        "ncbiID": 623,
                                                                        "value": 1,
                                                                        "summedValue": 1,
                                                                        "yield": 1244,
                                                                        "summedYield": 1244,
                                                                        "children": [
                                                                        ]
                                                                    },
                                                                    {
                                                                        "name": "Shigella sonnei",
                                                                        "rank": 8,
                                                                        "ncbiRank": "species",
                                                                        "ncbiID": 624,
                                                                        "value": 2,
                                                                        "summedValue": 2,
                                                                        "yield": 1064,
                                                                        "summedYield": 1064,
                                                                        "children": [
                                                                        ]
                                                                    }
                                                                ]
                                                            }
                                                        ]
                                                    }
                                                ]
                                            }
                                        ]
                                    },
                                    {
                                        "name": "Betaproteobacteria",
                                        "rank": 4,
                                        "ncbiRank": "class",
                                        "ncbiID": 28216,
                                        "value": 0,
                                        "summedValue": 2,
                                        "yield": 0,
                                        "summedYield": 2399,
                                        "children": [
                                            {
                                                "name": "Burkholderiales",
                                                "rank": 5,
                                                "ncbiRank": "order",
                                                "ncbiID": 80840,
                                                "value": 0,
                                                "summedValue": 2,
                                                "yield": 0,
                                                "summedYield": 2399,
                                                "children": [
                                                    {
                                                        "name": "Burkholderiaceae",
                                                        "rank": 6,
                                                        "ncbiRank": "family",
                                                        "ncbiID": 119060,
                                                        "value": 0,
                                                        "summedValue": 2,
                                                        "yield": 0,
                                                        "summedYield": 2399,
                                                        "children": [
                                                            {
                                                                "name": "Ralstonia",
                                                                "rank": 7,
                                                                "ncbiRank": "genus",
                                                                "ncbiID": 48736,
                                                                "value": 1,
                                                                "summedValue": 1,
                                                                "yield": 718,
                                                                "summedYield": 718,
                                                                "children": [
                                                                ]
                                                            },
                                                            {
                                                                "name": "Paraburkholderia",
                                                                "rank": 7,
                                                                "ncbiRank": "genus",
                                                                "ncbiID": 1822464,
                                                                "value": 0,
                                                                "summedValue": 1,
                                                                "yield": 0,
                                                                "summedYield": 1681,
                                                                "children": [
                                                                    {
                                                                        "name": "Paraburkholderia tropica",
                                                                        "rank": 8,
                                                                        "ncbiRank": "species",
                                                                        "ncbiID": 92647,
                                                                        "value": 1,
                                                                        "summedValue": 1,
                                                                        "yield": 1681,
                                                                        "summedYield": 1681,
                                                                        "children": [
                                                                        ]
                                                                    }
                                                                ]
                                                            }
                                                        ]
                                                    }
                                                ]
                                            }
                                        ]
                                    }
                                ]
                            },
                            {
                                "name": "Terrabacteria group",
                                "rank": 0,
                                "ncbiRank": "clade",
                                "ncbiID": 1783272,
                                "value": 13,
                                "summedValue": 31712,
                                "yield": 8695,
                                "summedYield": 20985685,
                                "children": [
                                    {
                                        "name": "Bacillota",
                                        "rank": 3,
                                        "ncbiRank": "phylum",
                                        "ncbiID": 1239,
                                        "value": 0,
                                        "summedValue": 183,
                                        "yield": 0,
                                        "summedYield": 131239,
                                        "children": [
                                            {
                                                "name": "Bacilli",
                                                "rank": 4,
                                                "ncbiRank": "class",
                                                "ncbiID": 91061,
                                                "value": 1,
                                                "summedValue": 178,
                                                "yield": 650,
                                                "summedYield": 128141,
                                                "children": [
                                                    {
                                                        "name": "Bacillales",
                                                        "rank": 5,
                                                        "ncbiRank": "order",
                                                        "ncbiID": 1385,
                                                        "value": 0,
                                                        "summedValue": 22,
                                                        "yield": 0,
                                                        "summedYield": 16740,
                                                        "children": [
                                                            {
                                                                "name": "Staphylococcaceae",
                                                                "rank": 6,
                                                                "ncbiRank": "family",
                                                                "ncbiID": 90964,
                                                                "value": 0,
                                                                "summedValue": 22,
                                                                "yield": 0,
                                                                "summedYield": 16740,
                                                                "children": [
                                                                    {
                                                                        "name": "Staphylococcus",
                                                                        "rank": 7,
                                                                        "ncbiRank": "genus",
                                                                        "ncbiID": 1279,
                                                                        "value": 1,
                                                                        "summedValue": 22,
                                                                        "yield": 918,
                                                                        "summedYield": 16740,
                                                                        "children": [
                                                                            {
                                                                                "name": "Staphylococcus epidermidis",
                                                                                "rank": 8,
                                                                                "ncbiRank": "species",
                                                                                "ncbiID": 1282,
                                                                                "value": 3,
                                                                                "summedValue": 3,
                                                                                "yield": 1988,
                                                                                "summedYield": 1988,
                                                                                "children": [
                                                                                ]
                                                                            },
                                                                            {
                                                                                "name": "Staphylococcus haemolyticus",
                                                                                "rank": 8,
                                                                                "ncbiRank": "species",
                                                                                "ncbiID": 1283,
                                                                                "value": 16,
                                                                                "summedValue": 16,
                                                                                "yield": 12408,
                                                                                "summedYield": 12408,
                                                                                "children": [
                                                                                ]
                                                                            },
                                                                            {
                                                                                "name": "Staphylococcus lugdunensis",
                                                                                "rank": 8,
                                                                                "ncbiRank": "species",
                                                                                "ncbiID": 28035,
                                                                                "value": 2,
                                                                                "summedValue": 2,
                                                                                "yield": 1426,
                                                                                "summedYield": 1426,
                                                                                "children": [
                                                                                ]
                                                                            }
                                                                        ]
                                                                    }
                                                                ]
                                                            }
                                                        ]
                                                    },
                                                    {
                                                        "name": "Lactobacillales",
                                                        "rank": 5,
                                                        "ncbiRank": "order",
                                                        "ncbiID": 186826,
                                                        "value": 10,
                                                        "summedValue": 155,
                                                        "yield": 6455,
                                                        "summedYield": 110751,
                                                        "children": [
                                                            {
                                                                "name": "Streptococcaceae",
                                                                "rank": 6,
                                                                "ncbiRank": "family",
                                                                "ncbiID": 1300,
                                                                "value": 0,
                                                                "summedValue": 95,
                                                                "yield": 0,
                                                                "summedYield": 69331,
                                                                "children": [
                                                                    {
                                                                        "name": "Streptococcus",
                                                                        "rank": 7,
                                                                        "ncbiRank": "genus",
                                                                        "ncbiID": 1301,
                                                                        "value": 2,
                                                                        "summedValue": 2,
                                                                        "yield": 1270,
                                                                        "summedYield": 1270,
                                                                        "children": [
                                                                        ]
                                                                    },
                                                                    {
                                                                        "name": "Lactococcus",
                                                                        "rank": 7,
                                                                        "ncbiRank": "genus",
                                                                        "ncbiID": 1357,
                                                                        "value": 16,
                                                                        "summedValue": 93,
                                                                        "yield": 10190,
                                                                        "summedYield": 68061,
                                                                        "children": [
                                                                            {
                                                                                "name": "Lactococcus lactis",
                                                                                "rank": 8,
                                                                                "ncbiRank": "species",
                                                                                "ncbiID": 1358,
                                                                                "value": 22,
                                                                                "summedValue": 23,
                                                                                "yield": 17284,
                                                                                "summedYield": 18517,
                                                                                "children": [
                                                                                    {
                                                                                        "name": "Lactococcus lactis subsp. lactis",
                                                                                        "rank": 9,
                                                                                        "ncbiRank": "subspecies",
                                                                                        "ncbiID": 1360,
                                                                                        "value": 1,
                                                                                        "summedValue": 1,
                                                                                        "yield": 1233,
                                                                                        "summedYield": 1233,
                                                                                        "children": [
                                                                                        ]
                                                                                    }
                                                                                ]
                                                                            },
                                                                            {
                                                                                "name": "Lactococcus garvieae",
                                                                                "rank": 8,
                                                                                "ncbiRank": "species",
                                                                                "ncbiID": 1363,
                                                                                "value": 53,
                                                                                "summedValue": 53,
                                                                                "yield": 38716,
                                                                                "summedYield": 38716,
                                                                                "children": [
                                                                                ]
                                                                            },
                                                                            {
                                                                                "name": "Lactococcus piscium",
                                                                                "rank": 8,
                                                                                "ncbiRank": "species",
                                                                                "ncbiID": 1364,
                                                                                "value": 0,
                                                                                "summedValue": 1,
                                                                                "yield": 0,
                                                                                "summedYield": 638,
                                                                                "children": [
                                                                                    {
                                                                                        "name": "Lactococcus piscium MKFS47",
                                                                                        "rank": 9,
                                                                                        "ncbiRank": "strain",
                                                                                        "ncbiID": 297352,
                                                                                        "value": 1,
                                                                                        "summedValue": 1,
                                                                                        "yield": 638,
                                                                                        "summedYield": 638,
                                                                                        "children": [
                                                                                        ]
                                                                                    }
                                                                                ]
                                                                            }
                                                                        ]
                                                                    }
                                                                ]
                                                            },
                                                            {
                                                                "name": "Lactobacillaceae",
                                                                "rank": 6,
                                                                "ncbiRank": "family",
                                                                "ncbiID": 33958,
                                                                "value": 0,
                                                                "summedValue": 1,
                                                                "yield": 0,
                                                                "summedYield": 666,
                                                                "children": [
                                                                    {
                                                                        "name": "Lacticaseibacillus",
                                                                        "rank": 7,
                                                                        "ncbiRank": "genus",
                                                                        "ncbiID": 2759736,
                                                                        "value": 0,
                                                                        "summedValue": 1,
                                                                        "yield": 0,
                                                                        "summedYield": 666,
                                                                        "children": [
                                                                            {
                                                                                "name": "Lacticaseibacillus paracasei",
                                                                                "rank": 8,
                                                                                "ncbiRank": "species",
                                                                                "ncbiID": 1597,
                                                                                "value": 1,
                                                                                "summedValue": 1,
                                                                                "yield": 666,
                                                                                "summedYield": 666,
                                                                                "children": [
                                                                                ]
                                                                            }
                                                                        ]
                                                                    }
                                                                ]
                                                            },
                                                            {
                                                                "name": "Enterococcaceae",
                                                                "rank": 6,
                                                                "ncbiRank": "family",
                                                                "ncbiID": 81852,
                                                                "value": 0,
                                                                "summedValue": 49,
                                                                "yield": 0,
                                                                "summedYield": 34299,
                                                                "children": [
                                                                    {
                                                                        "name": "Enterococcus",
                                                                        "rank": 7,
                                                                        "ncbiRank": "genus",
                                                                        "ncbiID": 1350,
                                                                        "value": 5,
                                                                        "summedValue": 49,
                                                                        "yield": 3155,
                                                                        "summedYield": 34299,
                                                                        "children": [
                                                                            {
                                                                                "name": "Enterococcus faecalis",
                                                                                "rank": 8,
                                                                                "ncbiRank": "species",
                                                                                "ncbiID": 1351,
                                                                                "value": 44,
                                                                                "summedValue": 44,
                                                                                "yield": 31144,
                                                                                "summedYield": 31144,
                                                                                "children": [
                                                                                ]
                                                                            }
                                                                        ]
                                                                    }
                                                                ]
                                                            }
                                                        ]
                                                    }
                                                ]
                                            },
                                            {
                                                "name": "Negativicutes",
                                                "rank": 4,
                                                "ncbiRank": "class",
                                                "ncbiID": 909932,
                                                "value": 0,
                                                "summedValue": 5,
                                                "yield": 0,
                                                "summedYield": 3098,
                                                "children": [
                                                    {
                                                        "name": "Veillonellales",
                                                        "rank": 5,
                                                        "ncbiRank": "order",
                                                        "ncbiID": 1843489,
                                                        "value": 0,
                                                        "summedValue": 5,
                                                        "yield": 0,
                                                        "summedYield": 3098,
                                                        "children": [
                                                            {
                                                                "name": "Veillonellaceae",
                                                                "rank": 6,
                                                                "ncbiRank": "family",
                                                                "ncbiID": 31977,
                                                                "value": 0,
                                                                "summedValue": 5,
                                                                "yield": 0,
                                                                "summedYield": 3098,
                                                                "children": [
                                                                    {
                                                                        "name": "Veillonella",
                                                                        "rank": 7,
                                                                        "ncbiRank": "genus",
                                                                        "ncbiID": 29465,
                                                                        "value": 0,
                                                                        "summedValue": 5,
                                                                        "yield": 0,
                                                                        "summedYield": 3098,
                                                                        "children": [
                                                                            {
                                                                                "name": "Veillonella parvula",
                                                                                "rank": 8,
                                                                                "ncbiRank": "species",
                                                                                "ncbiID": 29466,
                                                                                "value": 4,
                                                                                "summedValue": 4,
                                                                                "yield": 2531,
                                                                                "summedYield": 2531,
                                                                                "children": [
                                                                                ]
                                                                            },
                                                                            {
                                                                                "name": "Veillonella rogosae",
                                                                                "rank": 8,
                                                                                "ncbiRank": "species",
                                                                                "ncbiID": 423477,
                                                                                "value": 1,
                                                                                "summedValue": 1,
                                                                                "yield": 567,
                                                                                "summedYield": 567,
                                                                                "children": [
                                                                                ]
                                                                            }
                                                                        ]
                                                                    }
                                                                ]
                                                            }
                                                        ]
                                                    }
                                                ]
                                            }
                                        ]
                                    },
                                    {
                                        "name": "Actinomycetota",
                                        "rank": 3,
                                        "ncbiRank": "phylum",
                                        "ncbiID": 201174,
                                        "value": 0,
                                        "summedValue": 31516,
                                        "yield": 0,
                                        "summedYield": 20845751,
                                        "children": [
                                            {
                                                "name": "Actinomycetes",
                                                "rank": 4,
                                                "ncbiRank": "class",
                                                "ncbiID": 1760,
                                                "value": 1,
                                                "summedValue": 31516,
                                                "yield": 593,
                                                "summedYield": 20845751,
                                                "children": [
                                                    {
                                                        "name": "Bifidobacteriales",
                                                        "rank": 5,
                                                        "ncbiRank": "order",
                                                        "ncbiID": 85004,
                                                        "value": 0,
                                                        "summedValue": 31515,
                                                        "yield": 0,
                                                        "summedYield": 20845158,
                                                        "children": [
                                                            {
                                                                "name": "Bifidobacteriaceae",
                                                                "rank": 6,
                                                                "ncbiRank": "family",
                                                                "ncbiID": 31953,
                                                                "value": 293,
                                                                "summedValue": 31515,
                                                                "yield": 188502,
                                                                "summedYield": 20845158,
                                                                "children": [
                                                                    {
                                                                        "name": "Bifidobacterium",
                                                                        "rank": 7,
                                                                        "ncbiRank": "genus",
                                                                        "ncbiID": 1678,
                                                                        "value": 5287,
                                                                        "summedValue": 31222,
                                                                        "yield": 3455883,
                                                                        "summedYield": 20656656,
                                                                        "children": [
                                                                            {
                                                                                "name": "Bifidobacterium bifidum",
                                                                                "rank": 8,
                                                                                "ncbiRank": "species",
                                                                                "ncbiID": 1681,
                                                                                "value": 22,
                                                                                "summedValue": 24,
                                                                                "yield": 14939,
                                                                                "summedYield": 16293,
                                                                                "children": [
                                                                                    {
                                                                                        "name": "Bifidobacterium bifidum S17",
                                                                                        "rank": 9,
                                                                                        "ncbiRank": "strain",
                                                                                        "ncbiID": 883062,
                                                                                        "value": 2,
                                                                                        "summedValue": 2,
                                                                                        "yield": 1354,
                                                                                        "summedYield": 1354,
                                                                                        "children": [
                                                                                        ]
                                                                                    }
                                                                                ]
                                                                            },
                                                                            {
                                                                                "name": "Bifidobacterium angulatum",
                                                                                "rank": 8,
                                                                                "ncbiRank": "species",
                                                                                "ncbiID": 1683,
                                                                                "value": 1,
                                                                                "summedValue": 1,
                                                                                "yield": 603,
                                                                                "summedYield": 603,
                                                                                "children": [
                                                                                ]
                                                                            },
                                                                            {
                                                                                "name": "Bifidobacterium breve",
                                                                                "rank": 8,
                                                                                "ncbiRank": "species",
                                                                                "ncbiID": 1685,
                                                                                "value": 25888,
                                                                                "summedValue": 25890,
                                                                                "yield": 17169964,
                                                                                "summedYield": 17171224,
                                                                                "children": [
                                                                                    {
                                                                                        "name": "Bifidobacterium breve 12L",
                                                                                        "rank": 9,
                                                                                        "ncbiRank": "strain",
                                                                                        "ncbiID": 1385938,
                                                                                        "value": 1,
                                                                                        "summedValue": 1,
                                                                                        "yield": 589,
                                                                                        "summedYield": 589,
                                                                                        "children": [
                                                                                        ]
                                                                                    },
                                                                                    {
                                                                                        "name": "Bifidobacterium breve JCM 7019",
                                                                                        "rank": 9,
                                                                                        "ncbiRank": "strain",
                                                                                        "ncbiID": 1385940,
                                                                                        "value": 1,
                                                                                        "summedValue": 1,
                                                                                        "yield": 671,
                                                                                        "summedYield": 671,
                                                                                        "children": [
                                                                                        ]
                                                                                    }
                                                                                ]
                                                                            },
                                                                            {
                                                                                "name": "Bifidobacterium catenulatum",
                                                                                "rank": 8,
                                                                                "ncbiRank": "species",
                                                                                "ncbiID": 1686,
                                                                                "value": 0,
                                                                                "summedValue": 1,
                                                                                "yield": 0,
                                                                                "summedYield": 556,
                                                                                "children": [
                                                                                    {
                                                                                        "name": "Bifidobacterium catenulatum subsp. kashiwanohense",
                                                                                        "rank": 9,
                                                                                        "ncbiRank": "subspecies",
                                                                                        "ncbiID": 630129,
                                                                                        "value": 1,
                                                                                        "summedValue": 1,
                                                                                        "yield": 556,
                                                                                        "summedYield": 556,
                                                                                        "children": [
                                                                                        ]
                                                                                    }
                                                                                ]
                                                                            },
                                                                            {
                                                                                "name": "Bifidobacterium pseudocatenulatum",
                                                                                "rank": 8,
                                                                                "ncbiRank": "species",
                                                                                "ncbiID": 28026,
                                                                                "value": 1,
                                                                                "summedValue": 1,
                                                                                "yield": 520,
                                                                                "summedYield": 520,
                                                                                "children": [
                                                                                ]
                                                                            },
                                                                            {
                                                                                "name": "Bifidobacterium subtile",
                                                                                "rank": 8,
                                                                                "ncbiRank": "species",
                                                                                "ncbiID": 77635,
                                                                                "value": 1,
                                                                                "summedValue": 1,
                                                                                "yield": 539,
                                                                                "summedYield": 539,
                                                                                "children": [
                                                                                ]
                                                                            },
                                                                            {
                                                                                "name": "Bifidobacterium longum",
                                                                                "rank": 8,
                                                                                "ncbiRank": "species",
                                                                                "ncbiID": 216816,
                                                                                "value": 11,
                                                                                "summedValue": 14,
                                                                                "yield": 7617,
                                                                                "summedYield": 9347,
                                                                                "children": [
                                                                                    {
                                                                                        "name": "Bifidobacterium longum subsp. longum",
                                                                                        "rank": 9,
                                                                                        "ncbiRank": "subspecies",
                                                                                        "ncbiID": 1679,
                                                                                        "value": 3,
                                                                                        "summedValue": 3,
                                                                                        "yield": 1730,
                                                                                        "summedYield": 1730,
                                                                                        "children": [
                                                                                        ]
                                                                                    }
                                                                                ]
                                                                            },
                                                                            {
                                                                                "name": "Bifidobacterium imperatoris",
                                                                                "rank": 8,
                                                                                "ncbiRank": "species",
                                                                                "ncbiID": 2020965,
                                                                                "value": 1,
                                                                                "summedValue": 1,
                                                                                "yield": 547,
                                                                                "summedYield": 547,
                                                                                "children": [
                                                                                ]
                                                                            },
                                                                            {
                                                                                "name": "unclassified Bifidobacterium",
                                                                                "rank": 0,
                                                                                "ncbiRank": "no rank",
                                                                                "ncbiID": 2608897,
                                                                                "value": 2,
                                                                                "summedValue": 2,
                                                                                "yield": 1144,
                                                                                "summedYield": 1144,
                                                                                "children": [
                                                                                ]
                                                                            }
                                                                        ]
                                                                    }
                                                                ]
                                                            }
                                                        ]
                                                    }
                                                ]
                                            }
                                        ]
                                    }
                                ]
                            }
                        ]
                    }
                ]
            },
            {
                "name": "unclassified",
                "rank": 0,
                "ncbiRank": "no rank",
                "ncbiID": 0,
                "value": 1062,
                "summedValue": 1062,
                "yield": 653142,
                "summedYield": 653142,
                "children": [
                ]
            }
        ]
    },
    "treeYield": {
        "name": "root",
        "rank": 0,
        "ncbiRank": "no rank",
        "ncbiID": 1,
        "value": 83,
        "summedValue": 34920,
        "yield": 51917,
        "summedYield": 23035801,
        "children": [
            {
                "name": "Viruses",
                "rank": 1,
                "ncbiRank": "superkingdom",
                "ncbiID": 10239,
                "value": 0,
                "summedValue": 1,
                "yield": 0,
                "summedYield": 838,
                "children": [
                    {
                        "name": "Duplodnaviria",
                        "rank": 0,
                        "ncbiRank": "clade",
                        "ncbiID": 2731341,
                        "value": 0,
                        "summedValue": 1,
                        "yield": 0,
                        "summedYield": 838,
                        "children": [
                            {
                                "name": "Heunggongvirae",
                                "rank": 2,
                                "ncbiRank": "kingdom",
                                "ncbiID": 2731360,
                                "value": 0,
                                "summedValue": 1,
                                "yield": 0,
                                "summedYield": 838,
                                "children": [
                                    {
                                        "name": "Uroviricota",
                                        "rank": 3,
                                        "ncbiRank": "phylum",
                                        "ncbiID": 2731618,
                                        "value": 0,
                                        "summedValue": 1,
                                        "yield": 0,
                                        "summedYield": 838,
                                        "children": [
                                            {
                                                "name": "Caudoviricetes",
                                                "rank": 4,
                                                "ncbiRank": "class",
                                                "ncbiID": 2731619,
                                                "value": 0,
                                                "summedValue": 1,
                                                "yield": 0,
                                                "summedYield": 838,
                                                "children": [
                                                    {
                                                        "name": "unclassified Caudoviricetes",
                                                        "rank": 0,
                                                        "ncbiRank": "no rank",
                                                        "ncbiID": 2788787,
                                                        "value": 0,
                                                        "summedValue": 1,
                                                        "yield": 0,
                                                        "summedYield": 838,
                                                        "children": [
                                                            {
                                                                "name": "Caudoviricetes sp.",
                                                                "rank": 8,
                                                                "ncbiRank": "species",
                                                                "ncbiID": 2832643,
                                                                "value": 1,
                                                                "summedValue": 1,
                                                                "yield": 838,
                                                                "summedYield": 838,
                                                                "children": [
                                                                ]
                                                            }
                                                        ]
                                                    }
                                                ]
                                            }
                                        ]
                                    }
                                ]
                            }
                        ]
                    }
                ]
            },
            {
                "name": "cellular organisms",
                "rank": 0,
                "ncbiRank": "no rank",
                "ncbiID": 131567,
                "value": 0,
                "summedValue": 33774,
                "yield": 0,
                "summedYield": 22329904,
                "children": [
                    {
                        "name": "Bacteria",
                        "rank": 1,
                        "ncbiRank": "superkingdom",
                        "ncbiID": 2,
                        "value": 1949,
                        "summedValue": 33774,
                        "yield": 1265143,
                        "summedYield": 22329904,
                        "children": [
                            {
                                "name": "Pseudomonadota",
                                "rank": 3,
                                "ncbiRank": "phylum",
                                "ncbiID": 1224,
                                "value": 0,
                                "summedValue": 113,
                                "yield": 0,
                                "summedYield": 79076,
                                "children": [
                                    {
                                        "name": "Gammaproteobacteria",
                                        "rank": 4,
                                        "ncbiRank": "class",
                                        "ncbiID": 1236,
                                        "value": 0,
                                        "summedValue": 111,
                                        "yield": 0,
                                        "summedYield": 76677,
                                        "children": [
                                            {
                                                "name": "Enterobacterales",
                                                "rank": 5,
                                                "ncbiRank": "order",
                                                "ncbiID": 91347,
                                                "value": 0,
                                                "summedValue": 111,
                                                "yield": 0,
                                                "summedYield": 76677,
                                                "children": [
                                                    {
                                                        "name": "Enterobacteriaceae",
                                                        "rank": 6,
                                                        "ncbiRank": "family",
                                                        "ncbiID": 543,
                                                        "value": 25,
                                                        "summedValue": 111,
                                                        "yield": 16783,
                                                        "summedYield": 76677,
                                                        "children": [
                                                            {
                                                                "name": "Escherichia",
                                                                "rank": 7,
                                                                "ncbiRank": "genus",
                                                                "ncbiID": 561,
                                                                "value": 0,
                                                                "summedValue": 83,
                                                                "yield": 0,
                                                                "summedYield": 57586,
                                                                "children": [
                                                                    {
                                                                        "name": "Escherichia coli",
                                                                        "rank": 8,
                                                                        "ncbiRank": "species",
                                                                        "ncbiID": 562,
                                                                        "value": 83,
                                                                        "summedValue": 83,
                                                                        "yield": 57586,
                                                                        "summedYield": 57586,
                                                                        "children": [
                                                                        ]
                                                                    }
                                                                ]
                                                            },
                                                            {
                                                                "name": "Shigella",
                                                                "rank": 7,
                                                                "ncbiRank": "genus",
                                                                "ncbiID": 620,
                                                                "value": 0,
                                                                "summedValue": 3,
                                                                "yield": 0,
                                                                "summedYield": 2308,
                                                                "children": [
                                                                    {
                                                                        "name": "Shigella flexneri",
                                                                        "rank": 8,
                                                                        "ncbiRank": "species",
                                                                        "ncbiID": 623,
                                                                        "value": 1,
                                                                        "summedValue": 1,
                                                                        "yield": 1244,
                                                                        "summedYield": 1244,
                                                                        "children": [
                                                                        ]
                                                                    },
                                                                    {
                                                                        "name": "Shigella sonnei",
                                                                        "rank": 8,
                                                                        "ncbiRank": "species",
                                                                        "ncbiID": 624,
                                                                        "value": 2,
                                                                        "summedValue": 2,
                                                                        "yield": 1064,
                                                                        "summedYield": 1064,
                                                                        "children": [
                                                                        ]
                                                                    }
                                                                ]
                                                            }
                                                        ]
                                                    }
                                                ]
                                            }
                                        ]
                                    },
                                    {
                                        "name": "Betaproteobacteria",
                                        "rank": 4,
                                        "ncbiRank": "class",
                                        "ncbiID": 28216,
                                        "value": 0,
                                        "summedValue": 2,
                                        "yield": 0,
                                        "summedYield": 2399,
                                        "children": [
                                            {
                                                "name": "Burkholderiales",
                                                "rank": 5,
                                                "ncbiRank": "order",
                                                "ncbiID": 80840,
                                                "value": 0,
                                                "summedValue": 2,
                                                "yield": 0,
                                                "summedYield": 2399,
                                                "children": [
                                                    {
                                                        "name": "Burkholderiaceae",
                                                        "rank": 6,
                                                        "ncbiRank": "family",
                                                        "ncbiID": 119060,
                                                        "value": 0,
                                                        "summedValue": 2,
                                                        "yield": 0,
                                                        "summedYield": 2399,
                                                        "children": [
                                                            {
                                                                "name": "Ralstonia",
                                                                "rank": 7,
                                                                "ncbiRank": "genus",
                                                                "ncbiID": 48736,
                                                                "value": 1,
                                                                "summedValue": 1,
                                                                "yield": 718,
                                                                "summedYield": 718,
                                                                "children": [
                                                                ]
                                                            },
                                                            {
                                                                "name": "Paraburkholderia",
                                                                "rank": 7,
                                                                "ncbiRank": "genus",
                                                                "ncbiID": 1822464,
                                                                "value": 0,
                                                                "summedValue": 1,
                                                                "yield": 0,
                                                                "summedYield": 1681,
                                                                "children": [
                                                                    {
                                                                        "name": "Paraburkholderia tropica",
                                                                        "rank": 8,
                                                                        "ncbiRank": "species",
                                                                        "ncbiID": 92647,
                                                                        "value": 1,
                                                                        "summedValue": 1,
                                                                        "yield": 1681,
                                                                        "summedYield": 1681,
                                                                        "children": [
                                                                        ]
                                                                    }
                                                                ]
                                                            }
                                                        ]
                                                    }
                                                ]
                                            }
                                        ]
                                    }
                                ]
                            },
                            {
                                "name": "Terrabacteria group",
                                "rank": 0,
                                "ncbiRank": "clade",
                                "ncbiID": 1783272,
                                "value": 13,
                                "summedValue": 31712,
                                "yield": 8695,
                                "summedYield": 20985685,
                                "children": [
                                    {
                                        "name": "Bacillota",
                                        "rank": 3,
                                        "ncbiRank": "phylum",
                                        "ncbiID": 1239,
                                        "value": 0,
                                        "summedValue": 183,
                                        "yield": 0,
                                        "summedYield": 131239,
                                        "children": [
                                            {
                                                "name": "Bacilli",
                                                "rank": 4,
                                                "ncbiRank": "class",
                                                "ncbiID": 91061,
                                                "value": 1,
                                                "summedValue": 178,
                                                "yield": 650,
                                                "summedYield": 128141,
                                                "children": [
                                                    {
                                                        "name": "Bacillales",
                                                        "rank": 5,
                                                        "ncbiRank": "order",
                                                        "ncbiID": 1385,
                                                        "value": 0,
                                                        "summedValue": 22,
                                                        "yield": 0,
                                                        "summedYield": 16740,
                                                        "children": [
                                                            {
                                                                "name": "Staphylococcaceae",
                                                                "rank": 6,
                                                                "ncbiRank": "family",
                                                                "ncbiID": 90964,
                                                                "value": 0,
                                                                "summedValue": 22,
                                                                "yield": 0,
                                                                "summedYield": 16740,
                                                                "children": [
                                                                    {
                                                                        "name": "Staphylococcus",
                                                                        "rank": 7,
                                                                        "ncbiRank": "genus",
                                                                        "ncbiID": 1279,
                                                                        "value": 1,
                                                                        "summedValue": 22,
                                                                        "yield": 918,
                                                                        "summedYield": 16740,
                                                                        "children": [
                                                                            {
                                                                                "name": "Staphylococcus epidermidis",
                                                                                "rank": 8,
                                                                                "ncbiRank": "species",
                                                                                "ncbiID": 1282,
                                                                                "value": 3,
                                                                                "summedValue": 3,
                                                                                "yield": 1988,
                                                                                "summedYield": 1988,
                                                                                "children": [
                                                                                ]
                                                                            },
                                                                            {
                                                                                "name": "Staphylococcus haemolyticus",
                                                                                "rank": 8,
                                                                                "ncbiRank": "species",
                                                                                "ncbiID": 1283,
                                                                                "value": 16,
                                                                                "summedValue": 16,
                                                                                "yield": 12408,
                                                                                "summedYield": 12408,
                                                                                "children": [
                                                                                ]
                                                                            },
                                                                            {
                                                                                "name": "Staphylococcus lugdunensis",
                                                                                "rank": 8,
                                                                                "ncbiRank": "species",
                                                                                "ncbiID": 28035,
                                                                                "value": 2,
                                                                                "summedValue": 2,
                                                                                "yield": 1426,
                                                                                "summedYield": 1426,
                                                                                "children": [
                                                                                ]
                                                                            }
                                                                        ]
                                                                    }
                                                                ]
                                                            }
                                                        ]
                                                    },
                                                    {
                                                        "name": "Lactobacillales",
                                                        "rank": 5,
                                                        "ncbiRank": "order",
                                                        "ncbiID": 186826,
                                                        "value": 10,
                                                        "summedValue": 155,
                                                        "yield": 6455,
                                                        "summedYield": 110751,
                                                        "children": [
                                                            {
                                                                "name": "Streptococcaceae",
                                                                "rank": 6,
                                                                "ncbiRank": "family",
                                                                "ncbiID": 1300,
                                                                "value": 0,
                                                                "summedValue": 95,
                                                                "yield": 0,
                                                                "summedYield": 69331,
                                                                "children": [
                                                                    {
                                                                        "name": "Streptococcus",
                                                                        "rank": 7,
                                                                        "ncbiRank": "genus",
                                                                        "ncbiID": 1301,
                                                                        "value": 2,
                                                                        "summedValue": 2,
                                                                        "yield": 1270,
                                                                        "summedYield": 1270,
                                                                        "children": [
                                                                        ]
                                                                    },
                                                                    {
                                                                        "name": "Lactococcus",
                                                                        "rank": 7,
                                                                        "ncbiRank": "genus",
                                                                        "ncbiID": 1357,
                                                                        "value": 16,
                                                                        "summedValue": 93,
                                                                        "yield": 10190,
                                                                        "summedYield": 68061,
                                                                        "children": [
                                                                            {
                                                                                "name": "Lactococcus lactis",
                                                                                "rank": 8,
                                                                                "ncbiRank": "species",
                                                                                "ncbiID": 1358,
                                                                                "value": 22,
                                                                                "summedValue": 23,
                                                                                "yield": 17284,
                                                                                "summedYield": 18517,
                                                                                "children": [
                                                                                    {
                                                                                        "name": "Lactococcus lactis subsp. lactis",
                                                                                        "rank": 9,
                                                                                        "ncbiRank": "subspecies",
                                                                                        "ncbiID": 1360,
                                                                                        "value": 1,
                                                                                        "summedValue": 1,
                                                                                        "yield": 1233,
                                                                                        "summedYield": 1233,
                                                                                        "children": [
                                                                                        ]
                                                                                    }
                                                                                ]
                                                                            },
                                                                            {
                                                                                "name": "Lactococcus garvieae",
                                                                                "rank": 8,
                                                                                "ncbiRank": "species",
                                                                                "ncbiID": 1363,
                                                                                "value": 53,
                                                                                "summedValue": 53,
                                                                                "yield": 38716,
                                                                                "summedYield": 38716,
                                                                                "children": [
                                                                                ]
                                                                            },
                                                                            {
                                                                                "name": "Lactococcus piscium",
                                                                                "rank": 8,
                                                                                "ncbiRank": "species",
                                                                                "ncbiID": 1364,
                                                                                "value": 0,
                                                                                "summedValue": 1,
                                                                                "yield": 0,
                                                                                "summedYield": 638,
                                                                                "children": [
                                                                                    {
                                                                                        "name": "Lactococcus piscium MKFS47",
                                                                                        "rank": 9,
                                                                                        "ncbiRank": "strain",
                                                                                        "ncbiID": 297352,
                                                                                        "value": 1,
                                                                                        "summedValue": 1,
                                                                                        "yield": 638,
                                                                                        "summedYield": 638,
                                                                                        "children": [
                                                                                        ]
                                                                                    }
                                                                                ]
                                                                            }
                                                                        ]
                                                                    }
                                                                ]
                                                            },
                                                            {
                                                                "name": "Lactobacillaceae",
                                                                "rank": 6,
                                                                "ncbiRank": "family",
                                                                "ncbiID": 33958,
                                                                "value": 0,
                                                                "summedValue": 1,
                                                                "yield": 0,
                                                                "summedYield": 666,
                                                                "children": [
                                                                    {
                                                                        "name": "Lacticaseibacillus",
                                                                        "rank": 7,
                                                                        "ncbiRank": "genus",
                                                                        "ncbiID": 2759736,
                                                                        "value": 0,
                                                                        "summedValue": 1,
                                                                        "yield": 0,
                                                                        "summedYield": 666,
                                                                        "children": [
                                                                            {
                                                                                "name": "Lacticaseibacillus paracasei",
                                                                                "rank": 8,
                                                                                "ncbiRank": "species",
                                                                                "ncbiID": 1597,
                                                                                "value": 1,
                                                                                "summedValue": 1,
                                                                                "yield": 666,
                                                                                "summedYield": 666,
                                                                                "children": [
                                                                                ]
                                                                            }
                                                                        ]
                                                                    }
                                                                ]
                                                            },
                                                            {
                                                                "name": "Enterococcaceae",
                                                                "rank": 6,
                                                                "ncbiRank": "family",
                                                                "ncbiID": 81852,
                                                                "value": 0,
                                                                "summedValue": 49,
                                                                "yield": 0,
                                                                "summedYield": 34299,
                                                                "children": [
                                                                    {
                                                                        "name": "Enterococcus",
                                                                        "rank": 7,
                                                                        "ncbiRank": "genus",
                                                                        "ncbiID": 1350,
                                                                        "value": 5,
                                                                        "summedValue": 49,
                                                                        "yield": 3155,
                                                                        "summedYield": 34299,
                                                                        "children": [
                                                                            {
                                                                                "name": "Enterococcus faecalis",
                                                                                "rank": 8,
                                                                                "ncbiRank": "species",
                                                                                "ncbiID": 1351,
                                                                                "value": 44,
                                                                                "summedValue": 44,
                                                                                "yield": 31144,
                                                                                "summedYield": 31144,
                                                                                "children": [
                                                                                ]
                                                                            }
                                                                        ]
                                                                    }
                                                                ]
                                                            }
                                                        ]
                                                    }
                                                ]
                                            },
                                            {
                                                "name": "Negativicutes",
                                                "rank": 4,
                                                "ncbiRank": "class",
                                                "ncbiID": 909932,
                                                "value": 0,
                                                "summedValue": 5,
                                                "yield": 0,
                                                "summedYield": 3098,
                                                "children": [
                                                    {
                                                        "name": "Veillonellales",
                                                        "rank": 5,
                                                        "ncbiRank": "order",
                                                        "ncbiID": 1843489,
                                                        "value": 0,
                                                        "summedValue": 5,
                                                        "yield": 0,
                                                        "summedYield": 3098,
                                                        "children": [
                                                            {
                                                                "name": "Veillonellaceae",
                                                                "rank": 6,
                                                                "ncbiRank": "family",
                                                                "ncbiID": 31977,
                                                                "value": 0,
                                                                "summedValue": 5,
                                                                "yield": 0,
                                                                "summedYield": 3098,
                                                                "children": [
                                                                    {
                                                                        "name": "Veillonella",
                                                                        "rank": 7,
                                                                        "ncbiRank": "genus",
                                                                        "ncbiID": 29465,
                                                                        "value": 0,
                                                                        "summedValue": 5,
                                                                        "yield": 0,
                                                                        "summedYield": 3098,
                                                                        "children": [
                                                                            {
                                                                                "name": "Veillonella parvula",
                                                                                "rank": 8,
                                                                                "ncbiRank": "species",
                                                                                "ncbiID": 29466,
                                                                                "value": 4,
                                                                                "summedValue": 4,
                                                                                "yield": 2531,
                                                                                "summedYield": 2531,
                                                                                "children": [
                                                                                ]
                                                                            },
                                                                            {
                                                                                "name": "Veillonella rogosae",
                                                                                "rank": 8,
                                                                                "ncbiRank": "species",
                                                                                "ncbiID": 423477,
                                                                                "value": 1,
                                                                                "summedValue": 1,
                                                                                "yield": 567,
                                                                                "summedYield": 567,
                                                                                "children": [
                                                                                ]
                                                                            }
                                                                        ]
                                                                    }
                                                                ]
                                                            }
                                                        ]
                                                    }
                                                ]
                                            }
                                        ]
                                    },
                                    {
                                        "name": "Actinomycetota",
                                        "rank": 3,
                                        "ncbiRank": "phylum",
                                        "ncbiID": 201174,
                                        "value": 0,
                                        "summedValue": 31516,
                                        "yield": 0,
                                        "summedYield": 20845751,
                                        "children": [
                                            {
                                                "name": "Actinomycetes",
                                                "rank": 4,
                                                "ncbiRank": "class",
                                                "ncbiID": 1760,
                                                "value": 1,
                                                "summedValue": 31516,
                                                "yield": 593,
                                                "summedYield": 20845751,
                                                "children": [
                                                    {
                                                        "name": "Bifidobacteriales",
                                                        "rank": 5,
                                                        "ncbiRank": "order",
                                                        "ncbiID": 85004,
                                                        "value": 0,
                                                        "summedValue": 31515,
                                                        "yield": 0,
                                                        "summedYield": 20845158,
                                                        "children": [
                                                            {
                                                                "name": "Bifidobacteriaceae",
                                                                "rank": 6,
                                                                "ncbiRank": "family",
                                                                "ncbiID": 31953,
                                                                "value": 293,
                                                                "summedValue": 31515,
                                                                "yield": 188502,
                                                                "summedYield": 20845158,
                                                                "children": [
                                                                    {
                                                                        "name": "Bifidobacterium",
                                                                        "rank": 7,
                                                                        "ncbiRank": "genus",
                                                                        "ncbiID": 1678,
                                                                        "value": 5287,
                                                                        "summedValue": 31222,
                                                                        "yield": 3455883,
                                                                        "summedYield": 20656656,
                                                                        "children": [
                                                                            {
                                                                                "name": "Bifidobacterium bifidum",
                                                                                "rank": 8,
                                                                                "ncbiRank": "species",
                                                                                "ncbiID": 1681,
                                                                                "value": 22,
                                                                                "summedValue": 24,
                                                                                "yield": 14939,
                                                                                "summedYield": 16293,
                                                                                "children": [
                                                                                    {
                                                                                        "name": "Bifidobacterium bifidum S17",
                                                                                        "rank": 9,
                                                                                        "ncbiRank": "strain",
                                                                                        "ncbiID": 883062,
                                                                                        "value": 2,
                                                                                        "summedValue": 2,
                                                                                        "yield": 1354,
                                                                                        "summedYield": 1354,
                                                                                        "children": [
                                                                                        ]
                                                                                    }
                                                                                ]
                                                                            },
                                                                            {
                                                                                "name": "Bifidobacterium angulatum",
                                                                                "rank": 8,
                                                                                "ncbiRank": "species",
                                                                                "ncbiID": 1683,
                                                                                "value": 1,
                                                                                "summedValue": 1,
                                                                                "yield": 603,
                                                                                "summedYield": 603,
                                                                                "children": [
                                                                                ]
                                                                            },
                                                                            {
                                                                                "name": "Bifidobacterium breve",
                                                                                "rank": 8,
                                                                                "ncbiRank": "species",
                                                                                "ncbiID": 1685,
                                                                                "value": 25888,
                                                                                "summedValue": 25890,
                                                                                "yield": 17169964,
                                                                                "summedYield": 17171224,
                                                                                "children": [
                                                                                    {
                                                                                        "name": "Bifidobacterium breve 12L",
                                                                                        "rank": 9,
                                                                                        "ncbiRank": "strain",
                                                                                        "ncbiID": 1385938,
                                                                                        "value": 1,
                                                                                        "summedValue": 1,
                                                                                        "yield": 589,
                                                                                        "summedYield": 589,
                                                                                        "children": [
                                                                                        ]
                                                                                    },
                                                                                    {
                                                                                        "name": "Bifidobacterium breve JCM 7019",
                                                                                        "rank": 9,
                                                                                        "ncbiRank": "strain",
                                                                                        "ncbiID": 1385940,
                                                                                        "value": 1,
                                                                                        "summedValue": 1,
                                                                                        "yield": 671,
                                                                                        "summedYield": 671,
                                                                                        "children": [
                                                                                        ]
                                                                                    }
                                                                                ]
                                                                            },
                                                                            {
                                                                                "name": "Bifidobacterium catenulatum",
                                                                                "rank": 8,
                                                                                "ncbiRank": "species",
                                                                                "ncbiID": 1686,
                                                                                "value": 0,
                                                                                "summedValue": 1,
                                                                                "yield": 0,
                                                                                "summedYield": 556,
                                                                                "children": [
                                                                                    {
                                                                                        "name": "Bifidobacterium catenulatum subsp. kashiwanohense",
                                                                                        "rank": 9,
                                                                                        "ncbiRank": "subspecies",
                                                                                        "ncbiID": 630129,
                                                                                        "value": 1,
                                                                                        "summedValue": 1,
                                                                                        "yield": 556,
                                                                                        "summedYield": 556,
                                                                                        "children": [
                                                                                        ]
                                                                                    }
                                                                                ]
                                                                            },
                                                                            {
                                                                                "name": "Bifidobacterium pseudocatenulatum",
                                                                                "rank": 8,
                                                                                "ncbiRank": "species",
                                                                                "ncbiID": 28026,
                                                                                "value": 1,
                                                                                "summedValue": 1,
                                                                                "yield": 520,
                                                                                "summedYield": 520,
                                                                                "children": [
                                                                                ]
                                                                            },
                                                                            {
                                                                                "name": "Bifidobacterium subtile",
                                                                                "rank": 8,
                                                                                "ncbiRank": "species",
                                                                                "ncbiID": 77635,
                                                                                "value": 1,
                                                                                "summedValue": 1,
                                                                                "yield": 539,
                                                                                "summedYield": 539,
                                                                                "children": [
                                                                                ]
                                                                            },
                                                                            {
                                                                                "name": "Bifidobacterium longum",
                                                                                "rank": 8,
                                                                                "ncbiRank": "species",
                                                                                "ncbiID": 216816,
                                                                                "value": 11,
                                                                                "summedValue": 14,
                                                                                "yield": 7617,
                                                                                "summedYield": 9347,
                                                                                "children": [
                                                                                    {
                                                                                        "name": "Bifidobacterium longum subsp. longum",
                                                                                        "rank": 9,
                                                                                        "ncbiRank": "subspecies",
                                                                                        "ncbiID": 1679,
                                                                                        "value": 3,
                                                                                        "summedValue": 3,
                                                                                        "yield": 1730,
                                                                                        "summedYield": 1730,
                                                                                        "children": [
                                                                                        ]
                                                                                    }
                                                                                ]
                                                                            },
                                                                            {
                                                                                "name": "Bifidobacterium imperatoris",
                                                                                "rank": 8,
                                                                                "ncbiRank": "species",
                                                                                "ncbiID": 2020965,
                                                                                "value": 1,
                                                                                "summedValue": 1,
                                                                                "yield": 547,
                                                                                "summedYield": 547,
                                                                                "children": [
                                                                                ]
                                                                            },
                                                                            {
                                                                                "name": "unclassified Bifidobacterium",
                                                                                "rank": 0,
                                                                                "ncbiRank": "no rank",
                                                                                "ncbiID": 2608897,
                                                                                "value": 2,
                                                                                "summedValue": 2,
                                                                                "yield": 1144,
                                                                                "summedYield": 1144,
                                                                                "children": [
                                                                                ]
                                                                            }
                                                                        ]
                                                                    }
                                                                ]
                                                            }
                                                        ]
                                                    }
                                                ]
                                            }
                                        ]
                                    }
                                ]
                            }
                        ]
                    }
                ]
            },
            {
                "name": "unclassified",
                "rank": 0,
                "ncbiRank": "no rank",
                "ncbiID": 0,
                "value": 1062,
                "summedValue": 1062,
                "yield": 653142,
                "summedYield": 653142,
                "children": [
                ]
            }
        ]
    }
}
