# Supplementary material for: Real-time analysis and visualization of nanopore metagenomic samples with MARTi
Source: Genome Res. 2025 Nov;35(11):2488–500. doi: 10.1101/gr.280550.125 (PMC12581910; doi:10.1101/gr.280550.125)
Supplement: Supplement 7 [file Supplemental_Code.zip › Supplemental_Code/MARTi-main/gui/output/BAMBI_P116I_SQK108_02022018/marti/BAMBI_P116I_SQK108_02022018/tree_ms0.1.json]

{
    "meta": {
        "martiVersion": "v0.9.15i",
        "fileWritten": "2023-11-15T10:28:52",
        "blastFiles": {
            "0": "/ei/scratch/projects/5/58b53cc8-0806-49c9-8b45-1b0721a3766b/marti_output/marc_and_bambi/BAMBI_P116I_SQK108_02022018/megablast_nt/BAMBI_P116I_SQK108_filtered_6.txt.gz",
            "1": "/ei/scratch/projects/5/58b53cc8-0806-49c9-8b45-1b0721a3766b/marti_output/marc_and_bambi/BAMBI_P116I_SQK108_02022018/megablast_nt/BAMBI_P116I_SQK108_filtered_5.txt.gz",
            "2": "/ei/scratch/projects/5/58b53cc8-0806-49c9-8b45-1b0721a3766b/marti_output/marc_and_bambi/BAMBI_P116I_SQK108_02022018/megablast_nt/BAMBI_P116I_SQK108_filtered_4.txt.gz",
            "3": "/ei/scratch/projects/5/58b53cc8-0806-49c9-8b45-1b0721a3766b/marti_output/marc_and_bambi/BAMBI_P116I_SQK108_02022018/megablast_nt/BAMBI_P116I_SQK108_filtered_3.txt.gz",
            "4": "/ei/scratch/projects/5/58b53cc8-0806-49c9-8b45-1b0721a3766b/marti_output/marc_and_bambi/BAMBI_P116I_SQK108_02022018/megablast_nt/BAMBI_P116I_SQK108_filtered_2.txt.gz",
            "5": "/ei/scratch/projects/5/58b53cc8-0806-49c9-8b45-1b0721a3766b/marti_output/marc_and_bambi/BAMBI_P116I_SQK108_02022018/megablast_nt/BAMBI_P116I_SQK108_filtered_1.txt.gz",
            "6": "/ei/scratch/projects/5/58b53cc8-0806-49c9-8b45-1b0721a3766b/marti_output/marc_and_bambi/BAMBI_P116I_SQK108_02022018/megablast_nt/BAMBI_P116I_SQK108_filtered_0.txt.gz"
        }
    },
    "tree": {
        "name": "root",
        "rank": 0,
        "ncbiRank": "no rank",
        "ncbiID": 1,
        "value": 84,
        "summedValue": 34920,
        "yield": 52755,
        "summedYield": 23035801,
        "children": [
            {
                "name": "cellular organisms",
                "rank": 0,
                "ncbiRank": "no rank",
                "ncbiID": 131567,
                "value": 0,
                "summedValue": 33774,
                "yield": 0,
                "summedYield": 22329904,
                "children": [
                    {
                        "name": "Bacteria",
                        "rank": 1,
                        "ncbiRank": "superkingdom",
                        "ncbiID": 2,
                        "value": 1998,
                        "summedValue": 33774,
                        "yield": 1299019,
                        "summedYield": 22329904,
                        "children": [
                            {
                                "name": "Pseudomonadota",
                                "rank": 3,
                                "ncbiRank": "phylum",
                                "ncbiID": 1224,
                                "value": 0,
                                "summedValue": 113,
                                "yield": 0,
                                "summedYield": 79076,
                                "children": [
                                    {
                                        "name": "Gammaproteobacteria",
                                        "rank": 4,
                                        "ncbiRank": "class",
                                        "ncbiID": 1236,
                                        "value": 0,
                                        "summedValue": 111,
                                        "yield": 0,
                                        "summedYield": 76677,
                                        "children": [
                                            {
                                                "name": "Enterobacterales",
                                                "rank": 5,
                                                "ncbiRank": "order",
                                                "ncbiID": 91347,
                                                "value": 0,
                                                "summedValue": 111,
                                                "yield": 0,
                                                "summedYield": 76677,
                                                "children": [
                                                    {
                                                        "name": "Enterobacteriaceae",
                                                        "rank": 6,
                                                        "ncbiRank": "family",
                                                        "ncbiID": 543,
                                                        "value": 0,
                                                        "summedValue": 111,
                                                        "yield": 0,
                                                        "summedYield": 76677,
                                                        "children": [
                                                            {
                                                                "name": "Escherichia",
                                                                "rank": 7,
                                                                "ncbiRank": "genus",
                                                                "ncbiID": 561,
                                                                "value": 0,
                                                                "summedValue": 83,
                                                                "yield": 0,
                                                                "summedYield": 57586,
                                                                "children": [
                                                                    {
                                                                        "name": "Escherichia coli",
                                                                        "rank": 8,
                                                                        "ncbiRank": "species",
                                                                        "ncbiID": 562,
                                                                        "value": 83,
                                                                        "summedValue": 83,
                                                                        "yield": 57586,
                                                                        "summedYield": 57586,
                                                                        "children": [
                                                                        ]
                                                                    }
                                                                ]
                                                            }
                                                        ]
                                                    }
                                                ]
                                            }
                                        ]
                                    }
                                ]
                            },
                            {
                                "name": "Terrabacteria group",
                                "rank": 0,
                                "ncbiRank": "clade",
                                "ncbiID": 1783272,
                                "value": 0,
                                "summedValue": 31712,
                                "yield": 0,
                                "summedYield": 20985685,
                                "children": [
                                    {
                                        "name": "Bacillota",
                                        "rank": 3,
                                        "ncbiRank": "phylum",
                                        "ncbiID": 1239,
                                        "value": 0,
                                        "summedValue": 183,
                                        "yield": 0,
                                        "summedYield": 131239,
                                        "children": [
                                            {
                                                "name": "Bacilli",
                                                "rank": 4,
                                                "ncbiRank": "class",
                                                "ncbiID": 91061,
                                                "value": 41,
                                                "summedValue": 178,
                                                "yield": 28936,
                                                "summedYield": 128141,
                                                "children": [
                                                    {
                                                        "name": "Lactobacillales",
                                                        "rank": 5,
                                                        "ncbiRank": "order",
                                                        "ncbiID": 186826,
                                                        "value": 0,
                                                        "summedValue": 155,
                                                        "yield": 0,
                                                        "summedYield": 110751,
                                                        "children": [
                                                            {
                                                                "name": "Streptococcaceae",
                                                                "rank": 6,
                                                                "ncbiRank": "family",
                                                                "ncbiID": 1300,
                                                                "value": 0,
                                                                "summedValue": 95,
                                                                "yield": 0,
                                                                "summedYield": 69331,
                                                                "children": [
                                                                    {
                                                                        "name": "Lactococcus",
                                                                        "rank": 7,
                                                                        "ncbiRank": "genus",
                                                                        "ncbiID": 1357,
                                                                        "value": 40,
                                                                        "summedValue": 93,
                                                                        "yield": 29345,
                                                                        "summedYield": 68061,
                                                                        "children": [
                                                                            {
                                                                                "name": "Lactococcus garvieae",
                                                                                "rank": 8,
                                                                                "ncbiRank": "species",
                                                                                "ncbiID": 1363,
                                                                                "value": 53,
                                                                                "summedValue": 53,
                                                                                "yield": 38716,
                                                                                "summedYield": 38716,
                                                                                "children": [
                                                                                ]
                                                                            }
                                                                        ]
                                                                    }
                                                                ]
                                                            },
                                                            {
                                                                "name": "Enterococcaceae",
                                                                "rank": 6,
                                                                "ncbiRank": "family",
                                                                "ncbiID": 81852,
                                                                "value": 0,
                                                                "summedValue": 49,
                                                                "yield": 0,
                                                                "summedYield": 34299,
                                                                "children": [
                                                                    {
                                                                        "name": "Enterococcus",
                                                                        "rank": 7,
                                                                        "ncbiRank": "genus",
                                                                        "ncbiID": 1350,
                                                                        "value": 0,
                                                                        "summedValue": 49,
                                                                        "yield": 0,
                                                                        "summedYield": 34299,
                                                                        "children": [
                                                                            {
                                                                                "name": "Enterococcus faecalis",
                                                                                "rank": 8,
                                                                                "ncbiRank": "species",
                                                                                "ncbiID": 1351,
                                                                                "value": 44,
                                                                                "summedValue": 44,
                                                                                "yield": 31144,
                                                                                "summedYield": 31144,
                                                                                "children": [
                                                                                ]
                                                                            }
                                                                        ]
                                                                    }
                                                                ]
                                                            }
                                                        ]
                                                    }
                                                ]
                                            }
                                        ]
                                    },
                                    {
                                        "name": "Actinomycetota",
                                        "rank": 3,
                                        "ncbiRank": "phylum",
                                        "ncbiID": 201174,
                                        "value": 0,
                                        "summedValue": 31516,
                                        "yield": 0,
                                        "summedYield": 20845751,
                                        "children": [
                                            {
                                                "name": "Actinomycetes",
                                                "rank": 4,
                                                "ncbiRank": "class",
                                                "ncbiID": 1760,
                                                "value": 0,
                                                "summedValue": 31516,
                                                "yield": 0,
                                                "summedYield": 20845751,
                                                "children": [
                                                    {
                                                        "name": "Bifidobacteriales",
                                                        "rank": 5,
                                                        "ncbiRank": "order",
                                                        "ncbiID": 85004,
                                                        "value": 0,
                                                        "summedValue": 31515,
                                                        "yield": 0,
                                                        "summedYield": 20845158,
                                                        "children": [
                                                            {
                                                                "name": "Bifidobacteriaceae",
                                                                "rank": 6,
                                                                "ncbiRank": "family",
                                                                "ncbiID": 31953,
                                                                "value": 293,
                                                                "summedValue": 31515,
                                                                "yield": 188502,
                                                                "summedYield": 20845158,
                                                                "children": [
                                                                    {
                                                                        "name": "Bifidobacterium",
                                                                        "rank": 7,
                                                                        "ncbiRank": "genus",
                                                                        "ncbiID": 1678,
                                                                        "value": 5332,
                                                                        "summedValue": 31222,
                                                                        "yield": 3485432,
                                                                        "summedYield": 20656656,
                                                                        "children": [
                                                                            {
                                                                                "name": "Bifidobacterium breve",
                                                                                "rank": 8,
                                                                                "ncbiRank": "species",
                                                                                "ncbiID": 1685,
                                                                                "value": 25890,
                                                                                "summedValue": 25890,
                                                                                "yield": 17171224,
                                                                                "summedYield": 17171224,
                                                                                "children": [
                                                                                ]
                                                                            }
                                                                        ]
                                                                    }
                                                                ]
                                                            }
                                                        ]
                                                    }
                                                ]
                                            }
                                        ]
                                    }
                                ]
                            }
                        ]
                    }
                ]
            },
            {
                "name": "unclassified",
                "rank": 0,
                "ncbiRank": "no rank",
                "ncbiID": 0,
                "value": 1062,
                "summedValue": 1062,
                "yield": 653142,
                "summedYield": 653142,
                "children": [
                ]
            }
        ]
    },
    "treeYield": {
        "name": "root",
        "rank": 0,
        "ncbiRank": "no rank",
        "ncbiID": 1,
        "value": 84,
        "summedValue": 34920,
        "yield": 52755,
        "summedYield": 23035801,
        "children": [
            {
                "name": "cellular organisms",
                "rank": 0,
                "ncbiRank": "no rank",
                "ncbiID": 131567,
                "value": 0,
                "summedValue": 33774,
                "yield": 0,
                "summedYield": 22329904,
                "children": [
                    {
                        "name": "Bacteria",
                        "rank": 1,
                        "ncbiRank": "superkingdom",
                        "ncbiID": 2,
                        "value": 1998,
                        "summedValue": 33774,
                        "yield": 1299019,
                        "summedYield": 22329904,
                        "children": [
                            {
                                "name": "Pseudomonadota",
                                "rank": 3,
                                "ncbiRank": "phylum",
                                "ncbiID": 1224,
                                "value": 0,
                                "summedValue": 113,
                                "yield": 0,
                                "summedYield": 79076,
                                "children": [
                                    {
                                        "name": "Gammaproteobacteria",
                                        "rank": 4,
                                        "ncbiRank": "class",
                                        "ncbiID": 1236,
                                        "value": 0,
                                        "summedValue": 111,
                                        "yield": 0,
                                        "summedYield": 76677,
                                        "children": [
                                            {
                                                "name": "Enterobacterales",
                                                "rank": 5,
                                                "ncbiRank": "order",
                                                "ncbiID": 91347,
                                                "value": 0,
                                                "summedValue": 111,
                                                "yield": 0,
                                                "summedYield": 76677,
                                                "children": [
                                                    {
                                                        "name": "Enterobacteriaceae",
                                                        "rank": 6,
                                                        "ncbiRank": "family",
                                                        "ncbiID": 543,
                                                        "value": 0,
                                                        "summedValue": 111,
                                                        "yield": 0,
                                                        "summedYield": 76677,
                                                        "children": [
                                                            {
                                                                "name": "Escherichia",
                                                                "rank": 7,
                                                                "ncbiRank": "genus",
                                                                "ncbiID": 561,
                                                                "value": 0,
                                                                "summedValue": 83,
                                                                "yield": 0,
                                                                "summedYield": 57586,
                                                                "children": [
                                                                    {
                                                                        "name": "Escherichia coli",
                                                                        "rank": 8,
                                                                        "ncbiRank": "species",
                                                                        "ncbiID": 562,
                                                                        "value": 83,
                                                                        "summedValue": 83,
                                                                        "yield": 57586,
                                                                        "summedYield": 57586,
                                                                        "children": [
                                                                        ]
                                                                    }
                                                                ]
                                                            }
                                                        ]
                                                    }
                                                ]
                                            }
                                        ]
                                    }
                                ]
                            },
                            {
                                "name": "Terrabacteria group",
                                "rank": 0,
                                "ncbiRank": "clade",
                                "ncbiID": 1783272,
                                "value": 0,
                                "summedValue": 31712,
                                "yield": 0,
                                "summedYield": 20985685,
                                "children": [
                                    {
                                        "name": "Bacillota",
                                        "rank": 3,
                                        "ncbiRank": "phylum",
                                        "ncbiID": 1239,
                                        "value": 0,
                                        "summedValue": 183,
                                        "yield": 0,
                                        "summedYield": 131239,
                                        "children": [
                                            {
                                                "name": "Bacilli",
                                                "rank": 4,
                                                "ncbiRank": "class",
                                                "ncbiID": 91061,
                                                "value": 41,
                                                "summedValue": 178,
                                                "yield": 28936,
                                                "summedYield": 128141,
                                                "children": [
                                                    {
                                                        "name": "Lactobacillales",
                                                        "rank": 5,
                                                        "ncbiRank": "order",
                                                        "ncbiID": 186826,
                                                        "value": 0,
                                                        "summedValue": 155,
                                                        "yield": 0,
                                                        "summedYield": 110751,
                                                        "children": [
                                                            {
                                                                "name": "Streptococcaceae",
                                                                "rank": 6,
                                                                "ncbiRank": "family",
                                                                "ncbiID": 1300,
                                                                "value": 0,
                                                                "summedValue": 95,
                                                                "yield": 0,
                                                                "summedYield": 69331,
                                                                "children": [
                                                                    {
                                                                        "name": "Lactococcus",
                                                                        "rank": 7,
                                                                        "ncbiRank": "genus",
                                                                        "ncbiID": 1357,
                                                                        "value": 40,
                                                                        "summedValue": 93,
                                                                        "yield": 29345,
                                                                        "summedYield": 68061,
                                                                        "children": [
                                                                            {
                                                                                "name": "Lactococcus garvieae",
                                                                                "rank": 8,
                                                                                "ncbiRank": "species",
                                                                                "ncbiID": 1363,
                                                                                "value": 53,
                                                                                "summedValue": 53,
                                                                                "yield": 38716,
                                                                                "summedYield": 38716,
                                                                                "children": [
                                                                                ]
                                                                            }
                                                                        ]
                                                                    }
                                                                ]
                                                            },
                                                            {
                                                                "name": "Enterococcaceae",
                                                                "rank": 6,
                                                                "ncbiRank": "family",
                                                                "ncbiID": 81852,
                                                                "value": 0,
                                                                "summedValue": 49,
                                                                "yield": 0,
                                                                "summedYield": 34299,
                                                                "children": [
                                                                    {
                                                                        "name": "Enterococcus",
                                                                        "rank": 7,
                                                                        "ncbiRank": "genus",
                                                                        "ncbiID": 1350,
                                                                        "value": 0,
                                                                        "summedValue": 49,
                                                                        "yield": 0,
                                                                        "summedYield": 34299,
                                                                        "children": [
                                                                            {
                                                                                "name": "Enterococcus faecalis",
                                                                                "rank": 8,
                                                                                "ncbiRank": "species",
                                                                                "ncbiID": 1351,
                                                                                "value": 44,
                                                                                "summedValue": 44,
                                                                                "yield": 31144,
                                                                                "summedYield": 31144,
                                                                                "children": [
                                                                                ]
                                                                            }
                                                                        ]
                                                                    }
                                                                ]
                                                            }
                                                        ]
                                                    }
                                                ]
                                            }
                                        ]
                                    },
                                    {
                                        "name": "Actinomycetota",
                                        "rank": 3,
                                        "ncbiRank": "phylum",
                                        "ncbiID": 201174,
                                        "value": 0,
                                        "summedValue": 31516,
                                        "yield": 0,
                                        "summedYield": 20845751,
                                        "children": [
                                            {
                                                "name": "Actinomycetes",
                                                "rank": 4,
                                                "ncbiRank": "class",
                                                "ncbiID": 1760,
                                                "value": 0,
                                                "summedValue": 31516,
                                                "yield": 0,
                                                "summedYield": 20845751,
                                                "children": [
                                                    {
                                                        "name": "Bifidobacteriales",
                                                        "rank": 5,
                                                        "ncbiRank": "order",
                                                        "ncbiID": 85004,
                                                        "value": 0,
                                                        "summedValue": 31515,
                                                        "yield": 0,
                                                        "summedYield": 20845158,
                                                        "children": [
                                                            {
                                                                "name": "Bifidobacteriaceae",
                                                                "rank": 6,
                                                                "ncbiRank": "family",
                                                                "ncbiID": 31953,
                                                                "value": 293,
                                                                "summedValue": 31515,
                                                                "yield": 188502,
                                                                "summedYield": 20845158,
                                                                "children": [
                                                                    {
                                                                        "name": "Bifidobacterium",
                                                                        "rank": 7,
                                                                        "ncbiRank": "genus",
                                                                        "ncbiID": 1678,
                                                                        "value": 5332,
                                                                        "summedValue": 31222,
                                                                        "yield": 3485432,
                                                                        "summedYield": 20656656,
                                                                        "children": [
                                                                            {
                                                                                "name": "Bifidobacterium breve",
                                                                                "rank": 8,
                                                                                "ncbiRank": "species",
                                                                                "ncbiID": 1685,
                                                                                "value": 25890,
                                                                                "summedValue": 25890,
                                                                                "yield": 17171224,
                                                                                "summedYield": 17171224,
                                                                                "children": [
                                                                                ]
                                                                            }
                                                                        ]
                                                                    }
                                                                ]
                                                            }
                                                        ]
                                                    }
                                                ]
                                            }
                                        ]
                                    }
                                ]
                            }
                        ]
                    }
                ]
            },
            {
                "name": "unclassified",
                "rank": 0,
                "ncbiRank": "no rank",
                "ncbiID": 0,
                "value": 1062,
                "summedValue": 1062,
                "yield": 653142,
                "summedYield": 653142,
                "children": [
                ]
            }
        ]
    }
}
