# Supplementary material for: Real-time analysis and visualization of nanopore metagenomic samples with MARTi
Source: Genome Res. 2025 Nov;35(11):2488–500. doi: 10.1101/gr.280550.125 (PMC12581910; doi:10.1101/gr.280550.125)
Supplement: Supplement 7 [file Supplemental_Code.zip › Supplemental_Code/MARTi-main/gui/output/BAMBI_P205G_1D_12012018/marti/BAMBI_P205G_1D_12012018/accumulation_ms0.1.json]

{
    "meta": {
        "martiVersion": "v0.9.15i",
        "fileWritten": "2023-11-15T10:31:47"
    },
    "accumulation": {
        "domain": {
            "reads": [
                [
                    3469,
                    1
                ],
                [
                    8469,
                    1
                ],
                [
                    13469,
                    1
                ],
                [
                    18469,
                    1
                ],
                [
                    23469,
                    1
                ],
                [
                    28469,
                    1
                ],
                [
                    33469,
                    1
                ],
                [
                    38469,
                    1
                ],
                [
                    43469,
                    1
                ],
                [
                    48469,
                    1
                ],
                [
                    53469,
                    1
                ],
                [
                    58469,
                    1
                ],
                [
                    63469,
                    1
                ],
                [
                    68469,
                    1
                ],
                [
                    73469,
                    1
                ],
                [
                    78469,
                    1
                ],
                [
                    83469,
                    1
                ],
                [
                    88469,
                    1
                ],
                [
                    93469,
                    1
                ],
                [
                    98469,
                    1
                ]
            ],
            "time": [
                [
                    1,
                    1
                ],
                [
                    1,
                    1
                ],
                [
                    2,
                    1
                ],
                [
                    2,
                    1
                ],
                [
                    2,
                    1
                ],
                [
                    2,
                    1
                ],
                [
                    3,
                    1
                ],
                [
                    3,
                    1
                ],
                [
                    3,
                    1
                ],
                [
                    3,
                    1
                ],
                [
                    4,
                    1
                ],
                [
                    4,
                    1
                ],
                [
                    4,
                    1
                ],
                [
                    4,
                    1
                ],
                [
                    4,
                    1
                ],
                [
                    5,
                    1
                ],
                [
                    5,
                    1
                ],
                [
                    5,
                    1
                ],
                [
                    5,
                    1
                ],
                [
                    5,
                    1
                ]
            ]
        },
        "kingdom": {
            "reads": [
                [
                    3469,
                    1
                ],
                [
                    8469,
                    1
                ],
                [
                    13469,
                    1
                ],
                [
                    18469,
                    1
                ],
                [
                    23469,
                    1
                ],
                [
                    28469,
                    1
                ],
                [
                    33469,
                    1
                ],
                [
                    38469,
                    1
                ],
                [
                    43469,
                    1
                ],
                [
                    48469,
                    1
                ],
                [
                    53469,
                    1
                ],
                [
                    58469,
                    1
                ],
                [
                    63469,
                    1
                ],
                [
                    68469,
                    1
                ],
                [
                    73469,
                    1
                ],
                [
                    78469,
                    1
                ],
                [
                    83469,
                    1
                ],
                [
                    88469,
                    1
                ],
                [
                    93469,
                    1
                ],
                [
                    98469,
                    1
                ]
            ],
            "time": [
                [
                    1,
                    1
                ],
                [
                    1,
                    1
                ],
                [
                    2,
                    1
                ],
                [
                    2,
                    1
                ],
                [
                    2,
                    1
                ],
                [
                    2,
                    1
                ],
                [
                    3,
                    1
                ],
                [
                    3,
                    1
                ],
                [
                    3,
                    1
                ],
                [
                    3,
                    1
                ],
                [
                    4,
                    1
                ],
                [
                    4,
                    1
                ],
                [
                    4,
                    1
                ],
                [
                    4,
                    1
                ],
                [
                    4,
                    1
                ],
                [
                    5,
                    1
                ],
                [
                    5,
                    1
                ],
                [
                    5,
                    1
                ],
                [
                    5,
                    1
                ],
                [
                    5,
                    1
                ]
            ]
        },
        "phylum": {
            "reads": [
                [
                    3469,
                    3
                ],
                [
                    8469,
                    3
                ],
                [
                    13469,
                    3
                ],
                [
                    18469,
                    3
                ],
                [
                    23469,
                    3
                ],
                [
                    28469,
                    3
                ],
                [
                    33469,
                    3
                ],
                [
                    38469,
                    3
                ],
                [
                    43469,
                    3
                ],
                [
                    48469,
                    3
                ],
                [
                    53469,
                    3
                ],
                [
                    58469,
                    3
                ],
                [
                    63469,
                    3
                ],
                [
                    68469,
                    3
                ],
                [
                    73469,
                    3
                ],
                [
                    78469,
                    3
                ],
                [
                    83469,
                    3
                ],
                [
                    88469,
                    3
                ],
                [
                    93469,
                    3
                ],
                [
                    98469,
                    3
                ]
            ],
            "time": [
                [
                    1,
                    3
                ],
                [
                    1,
                    3
                ],
                [
                    2,
                    3
                ],
                [
                    2,
                    3
                ],
                [
                    2,
                    3
                ],
                [
                    2,
                    3
                ],
                [
                    3,
                    3
                ],
                [
                    3,
                    3
                ],
                [
                    3,
                    3
                ],
                [
                    3,
                    3
                ],
                [
                    4,
                    3
                ],
                [
                    4,
                    3
                ],
                [
                    4,
                    3
                ],
                [
                    4,
                    3
                ],
                [
                    4,
                    3
                ],
                [
                    5,
                    3
                ],
                [
                    5,
                    3
                ],
                [
                    5,
                    3
                ],
                [
                    5,
                    3
                ],
                [
                    5,
                    3
                ]
            ]
        },
        "class": {
            "reads": [
                [
                    3469,
                    3
                ],
                [
                    8469,
                    3
                ],
                [
                    13469,
                    3
                ],
                [
                    18469,
                    3
                ],
                [
                    23469,
                    3
                ],
                [
                    28469,
                    3
                ],
                [
                    33469,
                    3
                ],
                [
                    38469,
                    3
                ],
                [
                    43469,
                    3
                ],
                [
                    48469,
                    3
                ],
                [
                    53469,
                    3
                ],
                [
                    58469,
                    3
                ],
                [
                    63469,
                    3
                ],
                [
                    68469,
                    3
                ],
                [
                    73469,
                    3
                ],
                [
                    78469,
                    3
                ],
                [
                    83469,
                    3
                ],
                [
                    88469,
                    3
                ],
                [
                    93469,
                    3
                ],
                [
                    98469,
                    3
                ]
            ],
            "time": [
                [
                    1,
                    3
                ],
                [
                    1,
                    3
                ],
                [
                    2,
                    3
                ],
                [
                    2,
                    3
                ],
                [
                    2,
                    3
                ],
                [
                    2,
                    3
                ],
                [
                    3,
                    3
                ],
                [
                    3,
                    3
                ],
                [
                    3,
                    3
                ],
                [
                    3,
                    3
                ],
                [
                    4,
                    3
                ],
                [
                    4,
                    3
                ],
                [
                    4,
                    3
                ],
                [
                    4,
                    3
                ],
                [
                    4,
                    3
                ],
                [
                    5,
                    3
                ],
                [
                    5,
                    3
                ],
                [
                    5,
                    3
                ],
                [
                    5,
                    3
                ],
                [
                    5,
                    3
                ]
            ]
        },
        "order": {
            "reads": [
                [
                    3469,
                    4
                ],
                [
                    8469,
                    4
                ],
                [
                    13469,
                    4
                ],
                [
                    18469,
                    4
                ],
                [
                    23469,
                    4
                ],
                [
                    28469,
                    4
                ],
                [
                    33469,
                    4
                ],
                [
                    38469,
                    4
                ],
                [
                    43469,
                    4
                ],
                [
                    48469,
                    4
                ],
                [
                    53469,
                    4
                ],
                [
                    58469,
                    4
                ],
                [
                    63469,
                    4
                ],
                [
                    68469,
                    4
                ],
                [
                    73469,
                    4
                ],
                [
                    78469,
                    4
                ],
                [
                    83469,
                    4
                ],
                [
                    88469,
                    4
                ],
                [
                    93469,
                    4
                ],
                [
                    98469,
                    4
                ]
            ],
            "time": [
                [
                    1,
                    4
                ],
                [
                    1,
                    4
                ],
                [
                    2,
                    4
                ],
                [
                    2,
                    4
                ],
                [
                    2,
                    4
                ],
                [
                    2,
                    4
                ],
                [
                    3,
                    4
                ],
                [
                    3,
                    4
                ],
                [
                    3,
                    4
                ],
                [
                    3,
                    4
                ],
                [
                    4,
                    4
                ],
                [
                    4,
                    4
                ],
                [
                    4,
                    4
                ],
                [
                    4,
                    4
                ],
                [
                    4,
                    4
                ],
                [
                    5,
                    4
                ],
                [
                    5,
                    4
                ],
                [
                    5,
                    4
                ],
                [
                    5,
                    4
                ],
                [
                    5,
                    4
                ]
            ]
        },
        "family": {
            "reads": [
                [
                    3469,
                    4
                ],
                [
                    8469,
                    4
                ],
                [
                    13469,
                    4
                ],
                [
                    18469,
                    4
                ],
                [
                    23469,
                    4
                ],
                [
                    28469,
                    4
                ],
                [
                    33469,
                    4
                ],
                [
                    38469,
                    4
                ],
                [
                    43469,
                    4
                ],
                [
                    48469,
                    4
                ],
                [
                    53469,
                    4
                ],
                [
                    58469,
                    4
                ],
                [
                    63469,
                    4
                ],
                [
                    68469,
                    4
                ],
                [
                    73469,
                    4
                ],
                [
                    78469,
                    4
                ],
                [
                    83469,
                    4
                ],
                [
                    88469,
                    4
                ],
                [
                    93469,
                    4
                ],
                [
                    98469,
                    4
                ]
            ],
            "time": [
                [
                    1,
                    4
                ],
                [
                    1,
                    4
                ],
                [
                    2,
                    4
                ],
                [
                    2,
                    4
                ],
                [
                    2,
                    4
                ],
                [
                    2,
                    4
                ],
                [
                    3,
                    4
                ],
                [
                    3,
                    4
                ],
                [
                    3,
                    4
                ],
                [
                    3,
                    4
                ],
                [
                    4,
                    4
                ],
                [
                    4,
                    4
                ],
                [
                    4,
                    4
                ],
                [
                    4,
                    4
                ],
                [
                    4,
                    4
                ],
                [
                    5,
                    4
                ],
                [
                    5,
                    4
                ],
                [
                    5,
                    4
                ],
                [
                    5,
                    4
                ],
                [
                    5,
                    4
                ]
            ]
        },
        "genus": {
            "reads": [
                [
                    3469,
                    4
                ],
                [
                    8469,
                    4
                ],
                [
                    13469,
                    4
                ],
                [
                    18469,
                    4
                ],
                [
                    23469,
                    4
                ],
                [
                    28469,
                    4
                ],
                [
                    33469,
                    4
                ],
                [
                    38469,
                    4
                ],
                [
                    43469,
                    4
                ],
                [
                    48469,
                    4
                ],
                [
                    53469,
                    4
                ],
                [
                    58469,
                    4
                ],
                [
                    63469,
                    4
                ],
                [
                    68469,
                    4
                ],
                [
                    73469,
                    4
                ],
                [
                    78469,
                    4
                ],
                [
                    83469,
                    4
                ],
                [
                    88469,
                    4
                ],
                [
                    93469,
                    4
                ],
                [
                    98469,
                    4
                ]
            ],
            "time": [
                [
                    1,
                    4
                ],
                [
                    1,
                    4
                ],
                [
                    2,
                    4
                ],
                [
                    2,
                    4
                ],
                [
                    2,
                    4
                ],
                [
                    2,
                    4
                ],
                [
                    3,
                    4
                ],
                [
                    3,
                    4
                ],
                [
                    3,
                    4
                ],
                [
                    3,
                    4
                ],
                [
                    4,
                    4
                ],
                [
                    4,
                    4
                ],
                [
                    4,
                    4
                ],
                [
                    4,
                    4
                ],
                [
                    4,
                    4
                ],
                [
                    5,
                    4
                ],
                [
                    5,
                    4
                ],
                [
                    5,
                    4
                ],
                [
                    5,
                    4
                ],
                [
                    5,
                    4
                ]
            ]
        },
        "species": {
            "reads": [
                [
                    3469,
                    5
                ],
                [
                    8469,
                    5
                ],
                [
                    13469,
                    5
                ],
                [
                    18469,
                    5
                ],
                [
                    23469,
                    5
                ],
                [
                    28469,
                    5
                ],
                [
                    33469,
                    5
                ],
                [
                    38469,
                    5
                ],
                [
                    43469,
                    5
                ],
                [
                    48469,
                    5
                ],
                [
                    53469,
                    5
                ],
                [
                    58469,
                    5
                ],
                [
                    63469,
                    5
                ],
                [
                    68469,
                    5
                ],
                [
                    73469,
                    5
                ],
                [
                    78469,
                    5
                ],
                [
                    83469,
                    5
                ],
                [
                    88469,
                    5
                ],
                [
                    93469,
                    5
                ],
                [
                    98469,
                    5
                ]
            ],
            "time": [
                [
                    1,
                    5
                ],
                [
                    1,
                    5
                ],
                [
                    2,
                    5
                ],
                [
                    2,
                    5
                ],
                [
                    2,
                    5
                ],
                [
                    2,
                    5
                ],
                [
                    3,
                    5
                ],
                [
                    3,
                    5
                ],
                [
                    3,
                    5
                ],
                [
                    3,
                    5
                ],
                [
                    4,
                    5
                ],
                [
                    4,
                    5
                ],
                [
                    4,
                    5
                ],
                [
                    4,
                    5
                ],
                [
                    4,
                    5
                ],
                [
                    5,
                    5
                ],
                [
                    5,
                    5
                ],
                [
                    5,
                    5
                ],
                [
                    5,
                    5
                ],
                [
                    5,
                    5
                ]
            ]
        },
        "subspecies": {
            "reads": [
                [
                    3469,
                    5
                ],
                [
                    8469,
                    5
                ],
                [
                    13469,
                    5
                ],
                [
                    18469,
                    5
                ],
                [
                    23469,
                    5
                ],
                [
                    28469,
                    5
                ],
                [
                    33469,
                    5
                ],
                [
                    38469,
                    5
                ],
                [
                    43469,
                    5
                ],
                [
                    48469,
                    5
                ],
                [
                    53469,
                    5
                ],
                [
                    58469,
                    5
                ],
                [
                    63469,
                    5
                ],
                [
                    68469,
                    5
                ],
                [
                    73469,
                    5
                ],
                [
                    78469,
                    5
                ],
                [
                    83469,
                    5
                ],
                [
                    88469,
                    5
                ],
                [
                    93469,
                    5
                ],
                [
                    98469,
                    5
                ]
            ],
            "time": [
                [
                    1,
                    5
                ],
                [
                    1,
                    5
                ],
                [
                    2,
                    5
                ],
                [
                    2,
                    5
                ],
                [
                    2,
                    5
                ],
                [
                    2,
                    5
                ],
                [
                    3,
                    5
                ],
                [
                    3,
                    5
                ],
                [
                    3,
                    5
                ],
                [
                    3,
                    5
                ],
                [
                    4,
                    5
                ],
                [
                    4,
                    5
                ],
                [
                    4,
                    5
                ],
                [
                    4,
                    5
                ],
                [
                    4,
                    5
                ],
                [
                    5,
                    5
                ],
                [
                    5,
                    5
                ],
                [
                    5,
                    5
                ],
                [
                    5,
                    5
                ],
                [
                    5,
                    5
                ]
            ]
        },
        "alllevels": {
            "reads": [
                [
                    3469,
                    5
                ],
                [
                    8469,
                    5
                ],
                [
                    13469,
                    5
                ],
                [
                    18469,
                    5
                ],
                [
                    23469,
                    5
                ],
                [
                    28469,
                    5
                ],
                [
                    33469,
                    5
                ],
                [
                    38469,
                    5
                ],
                [
                    43469,
                    5
                ],
                [
                    48469,
                    5
                ],
                [
                    53469,
                    5
                ],
                [
                    58469,
                    5
                ],
                [
                    63469,
                    5
                ],
                [
                    68469,
                    5
                ],
                [
                    73469,
                    5
                ],
                [
                    78469,
                    5
                ],
                [
                    83469,
                    5
                ],
                [
                    88469,
                    5
                ],
                [
                    93469,
                    5
                ],
                [
                    98469,
                    5
                ]
            ],
            "time": [
                [
                    1,
                    5
                ],
                [
                    1,
                    5
                ],
                [
                    2,
                    5
                ],
                [
                    2,
                    5
                ],
                [
                    2,
                    5
                ],
                [
                    2,
                    5
                ],
                [
                    3,
                    5
                ],
                [
                    3,
                    5
                ],
                [
                    3,
                    5
                ],
                [
                    3,
                    5
                ],
                [
                    4,
                    5
                ],
                [
                    4,
                    5
                ],
                [
                    4,
                    5
                ],
                [
                    4,
                    5
                ],
                [
                    4,
                    5
                ],
                [
                    5,
                    5
                ],
                [
                    5,
                    5
                ],
                [
                    5,
                    5
                ],
                [
                    5,
                    5
                ],
                [
                    5,
                    5
                ]
            ]
        }
    }
}
