# Supplementary material for: Real-time analysis and visualization of nanopore metagenomic samples with MARTi
Source: Genome Res. 2025 Nov;35(11):2488–500. doi: 10.1101/gr.280550.125 (PMC12581910; doi:10.1101/gr.280550.125)
Supplement: Supplement 7 [file Supplemental_Code.zip › Supplemental_Code/MARTi-main/gui/output/BAMBI_P205G_1D_12012018/marti/BAMBI_P205G_1D_12012018/amr.json]

{
    "meta": {
        "martiVersion": "v0.9.15i",
        "fileWritten": "2023-11-15T10:31:54"
    },
    "amr": {
        "currentChunk": 20,
        "chunkTime": {
            "1": "15 Nov 2023 10:27:39",
            "2": "15 Nov 2023 10:27:54",
            "3": "15 Nov 2023 10:28:07",
            "4": "15 Nov 2023 10:28:21",
            "5": "15 Nov 2023 10:28:35",
            "6": "15 Nov 2023 10:28:49",
            "7": "15 Nov 2023 10:29:03",
            "8": "15 Nov 2023 10:29:16",
            "9": "15 Nov 2023 10:29:29",
            "10": "15 Nov 2023 10:29:42",
            "11": "15 Nov 2023 10:29:56",
            "12": "15 Nov 2023 10:30:09",
            "13": "15 Nov 2023 10:30:22",
            "14": "15 Nov 2023 10:30:35",
            "15": "15 Nov 2023 10:30:49",
            "16": "15 Nov 2023 10:31:02",
            "17": "15 Nov 2023 10:31:15",
            "18": "15 Nov 2023 10:31:28",
            "19": "15 Nov 2023 10:31:41",
            "20": "15 Nov 2023 10:31:54"
        },
        "readsWithAMRHits": 162,
        "geneList": [
            {
                "cardId": "ARO:3000781",
                "name": "adeJ",
                "description": "AdeJ is a RND efflux protein that acts as the inner membrane transporter of the AdeIJK efflux complex. It has 57% identity with E. coli AcrB.",
                "shortName": "adeJ",
                "drugClass": "carbapenem;cephalosporin;diaminopyrimidine antibiotic;fluoroquinolone antibiotic;lincosamide antibiotic;macrolide antibiotic;penem;phenicol antibiotic;rifamycin antibiotic;tetracycline antibiotic",
                "geneFamily": "resistance-nodulation-cell division (RND) antibiotic efflux pump",
                "resistanceMechanism": "antibiotic efflux",
                "count": {
                    "19": 1
                },
                "averageAccuracy": {
                    "19": 80.87
                },
                "species": [
                    {
                        "name": "Enterobacter cloacae complex",
                        "ncbiID": 354276,
                        "rank": 7,
                        "chunkCounts": {
                            "19": 1
                        },
                        "chunkPlasmidCounts": {
                        }
                    }
                ]
            },
            {
                "cardId": "ARO:3000676",
                "name": "H-NS",
                "description": "H-NS is a histone-like protein involved in global gene regulation in Gram-negative bacteria. It is a repressor of the membrane fusion protein genes acrE",
                "shortName": "H-NS",
                "drugClass": "cephalosporin;cephamycin;fluoroquinolone antibiotic;macrolide antibiotic;penam;tetracycline antibiotic",
                "geneFamily": "major facilitator superfamily (MFS) antibiotic efflux pump;resistance-nodulation-cell division (RND) antibiotic efflux pump",
                "resistanceMechanism": "antibiotic efflux",
                "count": {
                    "11": 1,
                    "12": 2,
                    "18": 3
                },
                "averageAccuracy": {
                    "11": 82.01,
                    "12": 81.21,
                    "18": 83.5
                },
                "species": [
                    {
                        "name": "Enterobacter cloacae complex",
                        "ncbiID": 354276,
                        "rank": 7,
                        "chunkCounts": {
                            "11": 1,
                            "12": 2
                        },
                        "chunkPlasmidCounts": {
                        }
                    },
                    {
                        "name": "Enterobacter hormaechei",
                        "ncbiID": 158836,
                        "rank": 8,
                        "chunkCounts": {
                            "18": 1
                        },
                        "chunkPlasmidCounts": {
                        }
                    }
                ]
            },
            {
                "cardId": "ARO:3003922",
                "name": "oqxA",
                "description": "RND efflux pump conferring resistance to fluoroquinolone.",
                "shortName": "oqxA",
                "drugClass": "diaminopyrimidine antibiotic;fluoroquinolone antibiotic;glycylcycline;nitrofuran antibiotic;tetracycline antibiotic",
                "geneFamily": "resistance-nodulation-cell division (RND) antibiotic efflux pump",
                "resistanceMechanism": "antibiotic efflux",
                "count": {
                    "18": 2,
                    "19": 3
                },
                "averageAccuracy": {
                    "18": 81.57,
                    "19": 81.76
                },
                "species": [
                    {
                        "name": "Enterobacter cloacae complex",
                        "ncbiID": 354276,
                        "rank": 7,
                        "chunkCounts": {
                            "18": 2,
                            "19": 3
                        },
                        "chunkPlasmidCounts": {
                        }
                    }
                ]
            },
            {
                "cardId": "ARO:3002986",
                "name": "bacA",
                "description": "The bacA gene product (BacA) recycles undecaprenyl pyrophosphate during cell wall biosynthesis which confers resistance to bacitracin.",
                "shortName": "bacA",
                "drugClass": "peptide antibiotic",
                "geneFamily": "undecaprenyl pyrophosphate related proteins",
                "resistanceMechanism": "antibiotic target alteration",
                "count": {
                    "2": 1,
                    "6": 2,
                    "11": 3,
                    "18": 4
                },
                "averageAccuracy": {
                    "2": 80.75,
                    "6": 80.59,
                    "11": 80.91,
                    "18": 81.21
                },
                "species": [
                    {
                        "name": "Enterobacter cloacae complex",
                        "ncbiID": 354276,
                        "rank": 7,
                        "chunkCounts": {
                            "2": 1,
                            "6": 2,
                            "11": 3,
                            "18": 4
                        },
                        "chunkPlasmidCounts": {
                        }
                    }
                ]
            },
            {
                "cardId": "ARO:3000804",
                "name": "MexF",
                "description": "MexF is the multidrug inner membrane transporter of the MexEF-OprN complex. mexF corresponds to 2 loci in Pseudomonas aeruginosa PAO1 (gene name: mexF/mexB) and 4 loci in Pseudomonas aeruginosa LESB58 (gene name: mexD/mexB).",
                "shortName": "MexF",
                "drugClass": "diaminopyrimidine antibiotic;fluoroquinolone antibiotic;phenicol antibiotic",
                "geneFamily": "resistance-nodulation-cell division (RND) antibiotic efflux pump",
                "resistanceMechanism": "antibiotic efflux",
                "count": {
                    "10": 1
                },
                "averageAccuracy": {
                    "10": 80.7
                },
                "species": [
                    {
                        "name": "Enterobacter cloacae complex",
                        "ncbiID": 354276,
                        "rank": 7,
                        "chunkCounts": {
                            "10": 1
                        },
                        "chunkPlasmidCounts": {
                        }
                    }
                ]
            },
            {
                "cardId": "ARO:3001832",
                "name": "ACT-10",
                "description": "ACT-10 is a beta-lactamase. From the Lahey list of ACT beta-lactamases.",
                "shortName": "ACT-10",
                "drugClass": "carbapenem;cephalosporin;cephamycin;penam",
                "geneFamily": "ACT beta-lactamase",
                "resistanceMechanism": "antibiotic inactivation",
                "count": {
                    "19": 1
                },
                "averageAccuracy": {
                    "19": 83.12
                },
                "species": [
                    {
                        "name": "Enterobacter cloacae complex",
                        "ncbiID": 354276,
                        "rank": 7,
                        "chunkCounts": {
                            "19": 1
                        },
                        "chunkPlasmidCounts": {
                        }
                    }
                ]
            },
            {
                "cardId": "ARO:3000502",
                "name": "AcrF",
                "description": "AcrF is a inner membrane transporter",
                "shortName": "AcrF",
                "drugClass": "cephalosporin;cephamycin;fluoroquinolone antibiotic;penam",
                "geneFamily": "resistance-nodulation-cell division (RND) antibiotic efflux pump",
                "resistanceMechanism": "antibiotic efflux",
                "count": {
                    "16": 1,
                    "18": 2
                },
                "averageAccuracy": {
                    "16": 81.0,
                    "18": 82.03
                },
                "species": [
                    {
                        "name": "Enterobacter cloacae complex",
                        "ncbiID": 354276,
                        "rank": 7,
                        "chunkCounts": {
                            "16": 1,
                            "18": 2
                        },
                        "chunkPlasmidCounts": {
                            "16": 1
                        }
                    }
                ]
            },
            {
                "cardId": "ARO:3004597",
                "name": "Klebsiella pneumoniae KpnH",
                "description": "KpnH consists of ~511 residues",
                "shortName": "Kpne_KpnH",
                "drugClass": "aminoglycoside antibiotic;carbapenem;cephalosporin;fluoroquinolone antibiotic;macrolide antibiotic;penam;penem;peptide antibiotic",
                "geneFamily": "major facilitator superfamily (MFS) antibiotic efflux pump",
                "resistanceMechanism": "antibiotic efflux",
                "count": {
                    "9": 1
                },
                "averageAccuracy": {
                    "9": 86.96
                },
                "species": [
                    {
                        "name": "Enterobacter cloacae complex",
                        "ncbiID": 354276,
                        "rank": 7,
                        "chunkCounts": {
                            "9": 1
                        },
                        "chunkPlasmidCounts": {
                        }
                    }
                ]
            },
            {
                "cardId": "ARO:3000216",
                "name": "acrB",
                "description": "Protein subunit of AcrA-AcrB-TolC multidrug efflux complex. AcrB functions as a herterotrimer which forms the inner membrane component and is primarily responsible for substrate recognition and energy transduction by acting as a drug/proton antiporter.",
                "shortName": "acrB",
                "drugClass": "cephalosporin;disinfecting agents and antiseptics;fluoroquinolone antibiotic;glycylcycline;penam;phenicol antibiotic;rifamycin antibiotic;tetracycline antibiotic",
                "geneFamily": "resistance-nodulation-cell division (RND) antibiotic efflux pump",
                "resistanceMechanism": "antibiotic efflux",
                "count": {
                    "1": 1,
                    "3": 4,
                    "5": 5,
                    "8": 7,
                    "12": 8,
                    "15": 9,
                    "17": 10,
                    "20": 11
                },
                "averageAccuracy": {
                    "1": 81.74,
                    "3": 81.61,
                    "5": 81.49,
                    "8": 81.5,
                    "12": 81.44,
                    "15": 81.33,
                    "17": 81.26,
                    "20": 81.18
                },
                "species": [
                    {
                        "name": "Enterobacter cloacae complex",
                        "ncbiID": 354276,
                        "rank": 7,
                        "chunkCounts": {
                            "1": 1,
                            "3": 4,
                            "5": 5,
                            "8": 7,
                            "12": 8,
                            "15": 9,
                            "17": 10,
                            "20": 11
                        },
                        "chunkPlasmidCounts": {
                            "1": 1,
                            "3": 4,
                            "5": 5,
                            "8": 7,
                            "12": 8,
                            "15": 9,
                            "17": 10,
                            "20": 11
                        }
                    }
                ]
            },
            {
                "cardId": "ARO:3000621",
                "name": "PC1 beta-lactamase (blaZ)",
                "description": "The blaZ beta-lactamase is found in Bacillus subtilis and Staphylococcus aureus.",
                "shortName": "PC1_blaZ",
                "drugClass": "penam",
                "geneFamily": "BlaZ beta-lactamase",
                "resistanceMechanism": "antibiotic inactivation",
                "count": {
                    "6": 1,
                    "18": 2
                },
                "averageAccuracy": {
                    "6": 83.15,
                    "18": 84.79
                },
                "species": [
                    {
                        "name": "Staphylococcus",
                        "ncbiID": 1279,
                        "rank": 7,
                        "chunkCounts": {
                            "6": 1,
                            "18": 2
                        },
                        "chunkPlasmidCounts": {
                        }
                    }
                ]
            },
            {
                "cardId": "ARO:3003950",
                "name": "msbA",
                "description": "MsbA is a multidrug resistance transporter homolog from E. coli and belongs to a superfamily of transporters that contain an adenosine triphosphate (ATP) binding cassette (ABC) which is also called a nucleotide-binding domain (NBD). MsbA is a member of the MDR-ABC transporter group by sequence homology. MsbA transports lipid A",
                "shortName": "msbA",
                "drugClass": "nitroimidazole antibiotic",
                "geneFamily": "ATP-binding cassette (ABC) antibiotic efflux pump",
                "resistanceMechanism": "antibiotic efflux",
                "count": {
                    "4": 1,
                    "7": 2,
                    "10": 4
                },
                "averageAccuracy": {
                    "4": 80.51,
                    "7": 80.67,
                    "10": 80.58
                },
                "species": [
                    {
                        "name": "Enterobacter cloacae complex",
                        "ncbiID": 354276,
                        "rank": 7,
                        "chunkCounts": {
                            "4": 1,
                            "7": 2,
                            "10": 4
                        },
                        "chunkPlasmidCounts": {
                        }
                    }
                ]
            },
            {
                "cardId": "ARO:3005044",
                "name": "OmpA",
                "description": "OmpA is a porin that confers resistance to beta-lactam antibiotics.",
                "shortName": "OmpA",
                "drugClass": "peptide antibiotic",
                "geneFamily": "General Bacterial Porin with reduced permeability to peptide antibiotics",
                "resistanceMechanism": "reduced permeability to antibiotic",
                "count": {
                    "4": 1,
                    "16": 2
                },
                "averageAccuracy": {
                    "4": 89.29,
                    "16": 87.76
                },
                "species": [
                    {
                        "name": "Enterobacter cloacae complex",
                        "ncbiID": 354276,
                        "rank": 7,
                        "chunkCounts": {
                            "4": 1
                        },
                        "chunkPlasmidCounts": {
                        }
                    },
                    {
                        "name": "Enterobacter hormaechei",
                        "ncbiID": 158836,
                        "rank": 8,
                        "chunkCounts": {
                            "16": 1
                        },
                        "chunkPlasmidCounts": {
                        }
                    }
                ]
            },
            {
                "cardId": "ARO:3000518",
                "name": "CRP",
                "description": "CRP is a global regulator that represses MdtEF multidrug efflux pump expression.",
                "shortName": "CRP",
                "drugClass": "fluoroquinolone antibiotic;macrolide antibiotic;penam",
                "geneFamily": "resistance-nodulation-cell division (RND) antibiotic efflux pump",
                "resistanceMechanism": "antibiotic efflux",
                "count": {
                    "1": 1,
                    "3": 2,
                    "6": 4,
                    "7": 6,
                    "8": 8,
                    "10": 9,
                    "14": 10,
                    "15": 11,
                    "18": 13
                },
                "averageAccuracy": {
                    "1": 80.65,
                    "3": 83.29,
                    "6": 83.2,
                    "7": 83.23,
                    "8": 83.45,
                    "10": 83.22,
                    "14": 83.22,
                    "15": 83.25,
                    "18": 83.7
                },
                "species": [
                    {
                        "name": "Enterobacter cloacae complex",
                        "ncbiID": 354276,
                        "rank": 7,
                        "chunkCounts": {
                            "1": 1,
                            "3": 2,
                            "6": 4,
                            "7": 6,
                            "8": 8,
                            "10": 9,
                            "15": 10,
                            "18": 12
                        },
                        "chunkPlasmidCounts": {
                        }
                    },
                    {
                        "name": "Enterobacter",
                        "ncbiID": 547,
                        "rank": 7,
                        "chunkCounts": {
                            "14": 1
                        },
                        "chunkPlasmidCounts": {
                        }
                    }
                ]
            },
            {
                "cardId": "ARO:3001329",
                "name": "mdtG",
                "description": "The MdtG protein",
                "shortName": "mdtG",
                "drugClass": "phosphonic acid antibiotic",
                "geneFamily": "major facilitator superfamily (MFS) antibiotic efflux pump",
                "resistanceMechanism": "antibiotic efflux",
                "count": {
                    "5": 1
                },
                "averageAccuracy": {
                    "5": 83.17
                },
                "species": [
                    {
                        "name": "Enterobacter cloacae complex",
                        "ncbiID": 354276,
                        "rank": 7,
                        "chunkCounts": {
                            "5": 1
                        },
                        "chunkPlasmidCounts": {
                        }
                    }
                ]
            },
            {
                "cardId": "ARO:3001328",
                "name": "Escherichia coli mdfA",
                "description": "Multidrug efflux pump in E. coli. This multidrug efflux system was originally identified as the Cmr/CmlA chloramphenicol exporter.",
                "shortName": "Ecol_mdfA",
                "drugClass": "disinfecting agents and antiseptics;tetracycline antibiotic",
                "geneFamily": "major facilitator superfamily (MFS) antibiotic efflux pump",
                "resistanceMechanism": "antibiotic efflux",
                "count": {
                    "5": 1
                },
                "averageAccuracy": {
                    "5": 80.0
                },
                "species": [
                    {
                        "name": "Enterobacter cloacae complex",
                        "ncbiID": 354276,
                        "rank": 7,
                        "chunkCounts": {
                            "5": 1
                        },
                        "chunkPlasmidCounts": {
                        }
                    }
                ]
            },
            {
                "cardId": "ARO:3000026",
                "name": "mepA",
                "description": "MepA is an efflux protein regulated by MepR and part of the MepRAB cluster. Its presence in Staphylococcus aureus led to multidrug resistance",
                "shortName": "mepA",
                "drugClass": "glycylcycline;tetracycline antibiotic",
                "geneFamily": "multidrug and toxic compound extrusion (MATE) transporter",
                "resistanceMechanism": "antibiotic efflux",
                "count": {
                    "20": 1
                },
                "averageAccuracy": {
                    "20": 86.95
                },
                "species": [
                    {
                        "name": "Staphylococcus aureus",
                        "ncbiID": 1280,
                        "rank": 8,
                        "chunkCounts": {
                            "20": 1
                        },
                        "chunkPlasmidCounts": {
                        }
                    }
                ]
            },
            {
                "cardId": "ARO:3000377",
                "name": "MexA",
                "description": "MexA is the membrane fusion protein of the MexAB-OprM multidrug efflux complex.",
                "shortName": "MexA",
                "drugClass": "aminocoumarin antibiotic;carbapenem;cephalosporin;cephamycin;diaminopyrimidine antibiotic;fluoroquinolone antibiotic;macrolide antibiotic;monobactam;penam;penem;peptide antibiotic;phenicol antibiotic;sulfonamide antibiotic;tetracycline antibiotic",
                "geneFamily": "resistance-nodulation-cell division (RND) antibiotic efflux pump",
                "resistanceMechanism": "antibiotic efflux",
                "count": {
                    "7": 1
                },
                "averageAccuracy": {
                    "7": 80.2
                },
                "species": [
                    {
                        "name": "Enterobacter cloacae complex",
                        "ncbiID": 354276,
                        "rank": 7,
                        "chunkCounts": {
                            "7": 1
                        },
                        "chunkPlasmidCounts": {
                        }
                    }
                ]
            },
            {
                "cardId": "ARO:3000186",
                "name": "tet(M)",
                "description": "Tet(M) is a ribosomal protection protein that confers tetracycline resistance. It is found on transposable DNA elements and its horizontal transfer between bacterial species has been documented.",
                "shortName": "tet(M)",
                "drugClass": "tetracycline antibiotic",
                "geneFamily": "tetracycline-resistant ribosomal protection protein",
                "resistanceMechanism": "antibiotic target protection",
                "count": {
                    "12": 1
                },
                "averageAccuracy": {
                    "12": 86.34
                },
                "species": [
                    {
                        "name": "Bacteria",
                        "ncbiID": 2,
                        "rank": 1,
                        "chunkCounts": {
                            "12": 1
                        },
                        "chunkPlasmidCounts": {
                        }
                    }
                ]
            },
            {
                "cardId": "ARO:3006250",
                "name": "ACT-55",
                "description": "ACT-55 is a ACT beta-lactamase.",
                "shortName": "ACT-55",
                "drugClass": "carbapenem;cephalosporin;cephamycin;penam",
                "geneFamily": "ACT beta-lactamase",
                "resistanceMechanism": "antibiotic inactivation",
                "count": {
                    "3": 2,
                    "5": 3,
                    "6": 4,
                    "7": 5,
                    "9": 6,
                    "11": 7,
                    "13": 8,
                    "14": 9,
                    "15": 11,
                    "16": 13,
                    "17": 14,
                    "20": 16
                },
                "averageAccuracy": {
                    "3": 85.5,
                    "5": 86.11,
                    "6": 87.27,
                    "7": 87.18,
                    "9": 86.99,
                    "11": 86.8,
                    "13": 86.7,
                    "14": 86.64,
                    "15": 85.94,
                    "16": 86.11,
                    "17": 86.6,
                    "20": 86.86
                },
                "species": [
                    {
                        "name": "Enterobacter cloacae complex",
                        "ncbiID": 354276,
                        "rank": 7,
                        "chunkCounts": {
                            "3": 1,
                            "5": 2,
                            "6": 3,
                            "7": 4,
                            "9": 5,
                            "11": 6,
                            "13": 7,
                            "14": 8,
                            "15": 10,
                            "16": 12,
                            "17": 13,
                            "20": 15
                        },
                        "chunkPlasmidCounts": {
                        }
                    },
                    {
                        "name": "Bacteria",
                        "ncbiID": 2,
                        "rank": 1,
                        "chunkCounts": {
                            "3": 1
                        },
                        "chunkPlasmidCounts": {
                        }
                    }
                ]
            },
            {
                "cardId": "ARO:3000319",
                "name": "mphC",
                "description": "The mphC gene was identified from Staphylococcus aureus.  This gene shows similarity to mphB gene from Escherchia coli.",
                "shortName": "mphC",
                "drugClass": "macrolide antibiotic",
                "geneFamily": "macrolide phosphotransferase (MPH)",
                "resistanceMechanism": "antibiotic inactivation",
                "count": {
                    "3": 1,
                    "14": 2
                },
                "averageAccuracy": {
                    "3": 89.48,
                    "14": 90.15
                },
                "species": [
                    {
                        "name": "Staphylococcus",
                        "ncbiID": 1279,
                        "rank": 7,
                        "chunkCounts": {
                            "3": 1,
                            "14": 2
                        },
                        "chunkPlasmidCounts": {
                            "3": 1,
                            "14": 2
                        }
                    }
                ]
            },
            {
                "cardId": "ARO:3000074",
                "name": "emrB",
                "description": "emrB is a translocase in the emrB -TolC efflux protein in E. coli. It recognizes substrates including carbonyl cyanide m-chlorophenylhydrazone (CCCP)",
                "shortName": "emrB",
                "drugClass": "fluoroquinolone antibiotic",
                "geneFamily": "major facilitator superfamily (MFS) antibiotic efflux pump",
                "resistanceMechanism": "antibiotic efflux",
                "count": {
                    "5": 1
                },
                "averageAccuracy": {
                    "5": 83.81
                },
                "species": [
                    {
                        "name": "Enterobacteriaceae",
                        "ncbiID": 543,
                        "rank": 6,
                        "chunkCounts": {
                            "5": 1
                        },
                        "chunkPlasmidCounts": {
                        }
                    }
                ]
            },
            {
                "cardId": "ARO:3006255",
                "name": "ACT-60",
                "description": "ACT-60 is a ACT beta-lactamase.",
                "shortName": "ACT-60",
                "drugClass": "carbapenem;cephalosporin;cephamycin;penam",
                "geneFamily": "ACT beta-lactamase",
                "resistanceMechanism": "antibiotic inactivation",
                "count": {
                    "10": 2,
                    "11": 3,
                    "13": 4,
                    "19": 5
                },
                "averageAccuracy": {
                    "10": 90.02,
                    "11": 87.58,
                    "13": 88.9,
                    "19": 88.78
                },
                "species": [
                    {
                        "name": "Enterobacter cloacae complex",
                        "ncbiID": 354276,
                        "rank": 7,
                        "chunkCounts": {
                            "10": 2,
                            "11": 3,
                            "13": 4,
                            "19": 5
                        },
                        "chunkPlasmidCounts": {
                        }
                    }
                ]
            },
            {
                "cardId": "ARO:3000815",
                "name": "mgrA",
                "description": "MgrA",
                "shortName": "mgrA",
                "drugClass": "cephalosporin;disinfecting agents and antiseptics;fluoroquinolone antibiotic;penam;peptide antibiotic;tetracycline antibiotic",
                "geneFamily": "ATP-binding cassette (ABC) antibiotic efflux pump;major facilitator superfamily (MFS) antibiotic efflux pump",
                "resistanceMechanism": "antibiotic efflux",
                "count": {
                    "12": 1
                },
                "averageAccuracy": {
                    "12": 90.0
                },
                "species": [
                    {
                        "name": "Staphylococcus epidermidis",
                        "ncbiID": 1282,
                        "rank": 8,
                        "chunkCounts": {
                            "12": 1
                        },
                        "chunkPlasmidCounts": {
                        }
                    }
                ]
            },
            {
                "cardId": "ARO:3003923",
                "name": "oqxB",
                "description": "RND efflux pump conferring resistance to fluoroquinolone.",
                "shortName": "oqxB",
                "drugClass": "diaminopyrimidine antibiotic;fluoroquinolone antibiotic;glycylcycline;nitrofuran antibiotic;tetracycline antibiotic",
                "geneFamily": "resistance-nodulation-cell division (RND) antibiotic efflux pump",
                "resistanceMechanism": "antibiotic efflux",
                "count": {
                    "1": 1,
                    "2": 2,
                    "4": 3,
                    "5": 4,
                    "6": 6,
                    "7": 9,
                    "9": 11,
                    "10": 12,
                    "11": 13,
                    "13": 14,
                    "16": 17,
                    "17": 19,
                    "18": 21
                },
                "averageAccuracy": {
                    "1": 80.96,
                    "2": 82.16,
                    "4": 82.28,
                    "5": 81.76,
                    "6": 81.62,
                    "7": 81.34,
                    "9": 81.17,
                    "10": 81.08,
                    "11": 81.1,
                    "13": 81.09,
                    "16": 81.03,
                    "17": 81.14,
                    "18": 81.51
                },
                "species": [
                    {
                        "name": "Enterobacter cloacae complex",
                        "ncbiID": 354276,
                        "rank": 7,
                        "chunkCounts": {
                            "1": 1,
                            "2": 2,
                            "4": 3,
                            "5": 4,
                            "6": 6,
                            "7": 9,
                            "9": 11,
                            "10": 12,
                            "11": 13,
                            "13": 14,
                            "16": 17,
                            "17": 19,
                            "18": 21
                        },
                        "chunkPlasmidCounts": {
                        }
                    }
                ]
            },
            {
                "cardId": "ARO:3000391",
                "name": "norA",
                "description": "NorA is a multidrug efflux pump in Staphylococcus aureus that confers resistance to fluoroquinolones and other structurally unrelated antibiotics like acriflavine. It shares 30% similarity with NorA",
                "shortName": "norA",
                "drugClass": "disinfecting agents and antiseptics;fluoroquinolone antibiotic",
                "geneFamily": "major facilitator superfamily (MFS) antibiotic efflux pump",
                "resistanceMechanism": "antibiotic efflux",
                "count": {
                    "2": 1
                },
                "averageAccuracy": {
                    "2": 91.76
                },
                "species": [
                    {
                        "name": "Staphylococcus epidermidis",
                        "ncbiID": 1282,
                        "rank": 8,
                        "chunkCounts": {
                            "2": 1
                        },
                        "chunkPlasmidCounts": {
                        }
                    }
                ]
            },
            {
                "cardId": "ARO:3004041",
                "name": "Klebsiella pneumoniae acrA",
                "description": "AcrA is a subunit of the AcrAB multidrug efflux system that in K. pneumoniae",
                "shortName": "Kpne_acrA",
                "drugClass": "cephalosporin;disinfecting agents and antiseptics;fluoroquinolone antibiotic;glycylcycline;penam;phenicol antibiotic;rifamycin antibiotic;tetracycline antibiotic",
                "geneFamily": "resistance-nodulation-cell division (RND) antibiotic efflux pump",
                "resistanceMechanism": "antibiotic efflux",
                "count": {
                    "13": 1
                },
                "averageAccuracy": {
                    "13": 80.58
                },
                "species": [
                    {
                        "name": "Enterobacter cloacae complex",
                        "ncbiID": 354276,
                        "rank": 7,
                        "chunkCounts": {
                            "13": 1
                        },
                        "chunkPlasmidCounts": {
                        }
                    }
                ]
            },
            {
                "cardId": "ARO:3000251",
                "name": "msrA",
                "description": "MsrA is an ABC-F subfamily ribosomal protection protein expressed in Staphylococcus species which confers resistance to erythromycin and streptogramin B antibiotics through antibiotic target protection mechanisms. It is associated with plasmid DNA.",
                "shortName": "msrA",
                "drugClass": "macrolide antibiotic;streptogramin B antibiotic;streptogramin antibiotic",
                "geneFamily": "msr-type ABC-F protein",
                "resistanceMechanism": "antibiotic target protection",
                "count": {
                    "9": 1,
                    "14": 2
                },
                "averageAccuracy": {
                    "9": 87.44,
                    "14": 88.37
                },
                "species": [
                    {
                        "name": "Staphylococcus",
                        "ncbiID": 1279,
                        "rank": 7,
                        "chunkCounts": {
                            "9": 1,
                            "14": 2
                        },
                        "chunkPlasmidCounts": {
                            "9": 1,
                            "14": 2
                        }
                    }
                ]
            },
            {
                "cardId": "ARO:3004042",
                "name": "Enterobacter cloacae acrA",
                "description": "AcrA is a subunit of the AcrAB-TolC multidrug efflux system in E. cloacae.",
                "shortName": "Eclo_acrA",
                "drugClass": "cephalosporin;disinfecting agents and antiseptics;fluoroquinolone antibiotic;glycylcycline;penam;phenicol antibiotic;rifamycin antibiotic;tetracycline antibiotic",
                "geneFamily": "resistance-nodulation-cell division (RND) antibiotic efflux pump",
                "resistanceMechanism": "antibiotic efflux",
                "count": {
                    "1": 2,
                    "3": 3,
                    "6": 4,
                    "8": 5,
                    "9": 6,
                    "13": 8,
                    "15": 9,
                    "16": 10
                },
                "averageAccuracy": {
                    "1": 87.71,
                    "3": 88.73,
                    "6": 86.71,
                    "8": 85.8,
                    "9": 84.85,
                    "13": 85.44,
                    "15": 85.03,
                    "16": 84.63
                },
                "species": [
                    {
                        "name": "Enterobacter cloacae complex",
                        "ncbiID": 354276,
                        "rank": 7,
                        "chunkCounts": {
                            "1": 2,
                            "3": 3,
                            "6": 4,
                            "8": 5,
                            "9": 6,
                            "13": 8,
                            "15": 9,
                            "16": 10
                        },
                        "chunkPlasmidCounts": {
                            "1": 2,
                            "3": 3,
                            "6": 4,
                            "8": 5,
                            "9": 6,
                            "13": 8,
                            "15": 9,
                            "16": 10
                        }
                    }
                ]
            },
            {
                "cardId": "ARO:3000794",
                "name": "mdtC",
                "description": "MdtC is a transporter that forms a heteromultimer complex with MdtB to form a multidrug transporter. MdtBC is part of the MdtABC-TolC efflux complex. In the absence of MdtB",
                "shortName": "mdtC",
                "drugClass": "aminocoumarin antibiotic",
                "geneFamily": "resistance-nodulation-cell division (RND) antibiotic efflux pump",
                "resistanceMechanism": "antibiotic efflux",
                "count": {
                    "7": 1,
                    "11": 2,
                    "15": 3
                },
                "averageAccuracy": {
                    "7": 80.9,
                    "11": 80.78,
                    "15": 80.76
                },
                "species": [
                    {
                        "name": "Enterobacter cloacae complex",
                        "ncbiID": 354276,
                        "rank": 7,
                        "chunkCounts": {
                            "7": 1,
                            "11": 2,
                            "15": 3
                        },
                        "chunkPlasmidCounts": {
                        }
                    }
                ]
            },
            {
                "cardId": "ARO:3000796",
                "name": "mdtF",
                "description": "MdtF is the multidrug inner membrane transporter for the MdtEF-TolC efflux complex.",
                "shortName": "mdtF",
                "drugClass": "fluoroquinolone antibiotic;macrolide antibiotic;penam",
                "geneFamily": "resistance-nodulation-cell division (RND) antibiotic efflux pump",
                "resistanceMechanism": "antibiotic efflux",
                "count": {
                    "10": 1
                },
                "averageAccuracy": {
                    "10": 81.31
                },
                "species": [
                    {
                        "name": "Enterobacter cloacae complex",
                        "ncbiID": 354276,
                        "rank": 7,
                        "chunkCounts": {
                            "10": 1
                        },
                        "chunkPlasmidCounts": {
                        }
                    }
                ]
            },
            {
                "cardId": "ARO:3000516",
                "name": "emrR",
                "description": "EmrR is a negative regulator for the EmrAB-TolC multidrug efflux pump in E. coli. Mutations lead to EmrAB-TolC overexpression.",
                "shortName": "emrR",
                "drugClass": "fluoroquinolone antibiotic",
                "geneFamily": "major facilitator superfamily (MFS) antibiotic efflux pump",
                "resistanceMechanism": "antibiotic efflux",
                "count": {
                    "18": 1,
                    "19": 2
                },
                "averageAccuracy": {
                    "18": 80.16,
                    "19": 81.22
                },
                "species": [
                    {
                        "name": "Enterobacter cloacae complex",
                        "ncbiID": 354276,
                        "rank": 7,
                        "chunkCounts": {
                            "18": 1
                        },
                        "chunkPlasmidCounts": {
                        }
                    },
                    {
                        "name": "Enterobacter",
                        "ncbiID": 547,
                        "rank": 7,
                        "chunkCounts": {
                            "19": 1
                        },
                        "chunkPlasmidCounts": {
                        }
                    }
                ]
            },
            {
                "cardId": "ARO:3000491",
                "name": "acrD",
                "description": "AcrD is an aminoglycoside efflux pump expressed in E. coli. Its expression can be induced by indole",
                "shortName": "acrD",
                "drugClass": "aminoglycoside antibiotic",
                "geneFamily": "resistance-nodulation-cell division (RND) antibiotic efflux pump",
                "resistanceMechanism": "antibiotic efflux",
                "count": {
                    "8": 1
                },
                "averageAccuracy": {
                    "8": 82.3
                },
                "species": [
                    {
                        "name": "Enterobacter cloacae complex",
                        "ncbiID": 354276,
                        "rank": 7,
                        "chunkCounts": {
                            "8": 1
                        },
                        "chunkPlasmidCounts": {
                        }
                    }
                ]
            },
            {
                "cardId": "ARO:3000178",
                "name": "tet(K)",
                "description": "TetK is a tetracycline efflux protein found in both Gram-negative (Haemophilus and Gallibacterium) and Gram-positive (many species",
                "shortName": "tet(K)",
                "drugClass": "tetracycline antibiotic",
                "geneFamily": "major facilitator superfamily (MFS) antibiotic efflux pump",
                "resistanceMechanism": "antibiotic efflux",
                "count": {
                    "10": 1,
                    "11": 2,
                    "13": 3
                },
                "averageAccuracy": {
                    "10": 87.97,
                    "11": 90.57,
                    "13": 89.29
                },
                "species": [
                    {
                        "name": "Staphylococcus",
                        "ncbiID": 1279,
                        "rank": 7,
                        "chunkCounts": {
                            "10": 1,
                            "11": 2,
                            "13": 3
                        },
                        "chunkPlasmidCounts": {
                            "10": 1,
                            "11": 2,
                            "13": 3
                        }
                    }
                ]
            },
            {
                "cardId": "ARO:3000263",
                "name": "marA",
                "description": "In the presence of antibiotic stress",
                "shortName": "marA",
                "drugClass": "carbapenem;cephalosporin;cephamycin;disinfecting agents and antiseptics;fluoroquinolone antibiotic;glycylcycline;monobactam;penam;penem;phenicol antibiotic;rifamycin antibiotic;tetracycline antibiotic",
                "geneFamily": "General Bacterial Porin with reduced permeability to beta-lactams;resistance-nodulation-cell division (RND) antibiotic efflux pump",
                "resistanceMechanism": "antibiotic efflux;reduced permeability to antibiotic",
                "count": {
                    "4": 2,
                    "8": 3,
                    "18": 4
                },
                "averageAccuracy": {
                    "4": 83.27,
                    "8": 83.18,
                    "18": 83.04
                },
                "species": [
                    {
                        "name": "Enterobacter cloacae complex",
                        "ncbiID": 354276,
                        "rank": 7,
                        "chunkCounts": {
                            "4": 2,
                            "8": 3,
                            "18": 4
                        },
                        "chunkPlasmidCounts": {
                        }
                    }
                ]
            },
            {
                "cardId": "ARO:3007010",
                "name": "norC",
                "description": "NorC is a multidrug efflux pump in Staphylococcus aureus that confers resistance to fluoroquinolones and other structurally unrelated antibiotics like tetracycline. It shares 61% similarity with NorB",
                "shortName": "norC",
                "drugClass": "disinfecting agents and antiseptics;fluoroquinolone antibiotic",
                "geneFamily": "major facilitator superfamily (MFS) antibiotic efflux pump",
                "resistanceMechanism": "antibiotic efflux",
                "count": {
                    "17": 1
                },
                "averageAccuracy": {
                    "17": 96.24
                },
                "species": [
                    {
                        "name": "Staphylococcus aureus",
                        "ncbiID": 1280,
                        "rank": 8,
                        "chunkCounts": {
                            "17": 1
                        },
                        "chunkPlasmidCounts": {
                        }
                    }
                ]
            },
            {
                "cardId": "ARO:3002875",
                "name": "dfrE",
                "description": "dfrE is a chromosome-encoded dihydrofolate reductase found in Enterococcus faecalis.",
                "shortName": "dfrE",
                "drugClass": "diaminopyrimidine antibiotic",
                "geneFamily": "trimethoprim resistant dihydrofolate reductase dfr",
                "resistanceMechanism": "antibiotic target replacement",
                "count": {
                    "1": 1
                },
                "averageAccuracy": {
                    "1": 88.49
                },
                "species": [
                    {
                        "name": "Enterococcus faecalis",
                        "ncbiID": 1351,
                        "rank": 8,
                        "chunkCounts": {
                            "1": 1
                        },
                        "chunkPlasmidCounts": {
                        }
                    }
                ]
            },
            {
                "cardId": "ARO:3006269",
                "name": "ACT-75",
                "description": "ACT-75 is a ACT beta-lactamase.",
                "shortName": "ACT-75",
                "drugClass": "carbapenem;cephalosporin;cephamycin;penam",
                "geneFamily": "ACT beta-lactamase",
                "resistanceMechanism": "antibiotic inactivation",
                "count": {
                    "17": 1
                },
                "averageAccuracy": {
                    "17": 87.1
                },
                "species": [
                    {
                        "name": "Enterobacter cloacae complex",
                        "ncbiID": 354276,
                        "rank": 7,
                        "chunkCounts": {
                            "17": 1
                        },
                        "chunkPlasmidCounts": {
                        }
                    }
                ]
            },
            {
                "cardId": "ARO:3000830",
                "name": "cpxA",
                "description": "CpxA is a membrane-localized sensor kinase that is activated by envelope stress. It starts a kinase cascade that activates CpxR",
                "shortName": "cpxA",
                "drugClass": "aminocoumarin antibiotic;aminoglycoside antibiotic",
                "geneFamily": "resistance-nodulation-cell division (RND) antibiotic efflux pump",
                "resistanceMechanism": "antibiotic efflux",
                "count": {
                    "1": 1,
                    "9": 2
                },
                "averageAccuracy": {
                    "1": 81.43,
                    "9": 82.44
                },
                "species": [
                    {
                        "name": "Enterobacter cloacae complex",
                        "ncbiID": 354276,
                        "rank": 7,
                        "chunkCounts": {
                            "1": 1,
                            "9": 2
                        },
                        "chunkPlasmidCounts": {
                        }
                    }
                ]
            },
            {
                "cardId": "ARO:3004480",
                "name": "Bifidobacterium adolescentis rpoB mutants conferring resistance to rifampicin",
                "description": "Bifidobacterium are antibiotic resistant probiotics are prescribed to upkeep the population beneficial bacteria in the gut microbiome. However",
                "shortName": "Bado_rpoB_RIF",
                "drugClass": "peptide antibiotic;rifamycin antibiotic",
                "geneFamily": "rifamycin-resistant beta-subunit of RNA polymerase (rpoB)",
                "resistanceMechanism": "antibiotic target alteration;antibiotic target replacement",
                "count": {
                    "1": 1,
                    "2": 2,
                    "3": 4,
                    "4": 5,
                    "5": 7,
                    "7": 9,
                    "8": 10,
                    "11": 13,
                    "12": 14,
                    "13": 16,
                    "15": 17,
                    "17": 18,
                    "18": 20,
                    "19": 21,
                    "20": 23
                },
                "averageAccuracy": {
                    "1": 80.71,
                    "2": 80.78,
                    "3": 80.54,
                    "4": 81.34,
                    "5": 81.12,
                    "7": 81.52,
                    "8": 81.5,
                    "11": 81.54,
                    "12": 81.63,
                    "13": 81.64,
                    "15": 81.78,
                    "17": 81.79,
                    "18": 81.72,
                    "19": 81.79,
                    "20": 81.87
                },
                "species": [
                    {
                        "name": "Bifidobacterium longum",
                        "ncbiID": 216816,
                        "rank": 8,
                        "chunkCounts": {
                            "20": 1
                        },
                        "chunkPlasmidCounts": {
                        }
                    },
                    {
                        "name": "Bifidobacterium",
                        "ncbiID": 1678,
                        "rank": 7,
                        "chunkCounts": {
                            "1": 1,
                            "2": 2,
                            "3": 4,
                            "4": 5,
                            "5": 7,
                            "7": 9,
                            "8": 10,
                            "11": 13,
                            "12": 14,
                            "13": 16,
                            "15": 17,
                            "17": 18,
                            "18": 20,
                            "19": 21,
                            "20": 22
                        },
                        "chunkPlasmidCounts": {
                        }
                    }
                ]
            },
            {
                "cardId": "ARO:3003730",
                "name": "Bifidobacterium bifidum ileS conferring resistance to mupirocin",
                "description": "Bifidobacteria have an intrinsically resistant form of ileS (isoleucyl-tRNA synthetase) that confers resistance to mupirocin.",
                "shortName": "Bbif_ileS_MUP",
                "drugClass": "mupirocin-like antibiotic",
                "geneFamily": "antibiotic-resistant isoleucyl-tRNA synthetase (ileS)",
                "resistanceMechanism": "antibiotic target alteration",
                "count": {
                    "2": 1,
                    "4": 2,
                    "6": 3,
                    "7": 4,
                    "8": 5,
                    "12": 6,
                    "15": 7,
                    "19": 8
                },
                "averageAccuracy": {
                    "2": 83.43,
                    "4": 83.54,
                    "6": 82.64,
                    "7": 82.45,
                    "8": 82.33,
                    "12": 82.78,
                    "15": 82.44,
                    "19": 82.24
                },
                "species": [
                    {
                        "name": "Bifidobacterium",
                        "ncbiID": 1678,
                        "rank": 7,
                        "chunkCounts": {
                            "2": 1,
                            "4": 2,
                            "6": 3,
                            "7": 4,
                            "8": 5,
                            "12": 6,
                            "15": 7,
                            "19": 8
                        },
                        "chunkPlasmidCounts": {
                        }
                    }
                ]
            },
            {
                "cardId": "ARO:3005059",
                "name": "LptD",
                "description": "LptD is involved in LPS transport in a ABC Transporter efflux system. It confers resistance to rifamycin",
                "shortName": "LptD",
                "drugClass": "aminocoumarin antibiotic;peptide antibiotic;rifamycin antibiotic",
                "geneFamily": "ATP-binding cassette (ABC) antibiotic efflux pump",
                "resistanceMechanism": "antibiotic efflux",
                "count": {
                    "14": 1
                },
                "averageAccuracy": {
                    "14": 80.77
                },
                "species": [
                    {
                        "name": "Enterobacter cloacae complex",
                        "ncbiID": 354276,
                        "rank": 7,
                        "chunkCounts": {
                            "14": 1
                        },
                        "chunkPlasmidCounts": {
                        }
                    }
                ]
            },
            {
                "cardId": "ARO:3000237",
                "name": "TolC",
                "description": "TolC is a protein subunit of many multidrug efflux complexes in Gram negative bacteria. It is an outer membrane efflux protein and is constitutively open. Regulation of efflux activity is often at its periplasmic entrance by other components of the efflux complex.",
                "shortName": "TolC",
                "drugClass": "aminocoumarin antibiotic;aminoglycoside antibiotic;carbapenem;cephalosporin;cephamycin;disinfecting agents and antiseptics;fluoroquinolone antibiotic;glycylcycline;macrolide antibiotic;penam;penem;peptide antibiotic;phenicol antibiotic;rifamycin antibiotic;tetracycline antibiotic",
                "geneFamily": "ATP-binding cassette (ABC) antibiotic efflux pump;major facilitator superfamily (MFS) antibiotic efflux pump;resistance-nodulation-cell division (RND) antibiotic efflux pump",
                "resistanceMechanism": "antibiotic efflux",
                "count": {
                    "17": 1
                },
                "averageAccuracy": {
                    "17": 81.91
                },
                "species": [
                    {
                        "name": "Enterobacter cloacae complex",
                        "ncbiID": 354276,
                        "rank": 7,
                        "chunkCounts": {
                            "17": 1
                        },
                        "chunkPlasmidCounts": {
                        }
                    }
                ]
            },
            {
                "cardId": "ARO:3000823",
                "name": "ramA",
                "description": "RamA (resistance antibiotic multiple) is a positive regulator of AcrAB-TolC and leads to high level multidrug resistance in Klebsiella pneumoniae",
                "shortName": "ramA",
                "drugClass": "carbapenem;cephalosporin;cephamycin;disinfecting agents and antiseptics;fluoroquinolone antibiotic;glycylcycline;monobactam;penam;penem;phenicol antibiotic;rifamycin antibiotic;tetracycline antibiotic",
                "geneFamily": "General Bacterial Porin with reduced permeability to beta-lactams;resistance-nodulation-cell division (RND) antibiotic efflux pump",
                "resistanceMechanism": "antibiotic efflux;reduced permeability to antibiotic",
                "count": {
                    "8": 1
                },
                "averageAccuracy": {
                    "8": 82.09
                },
                "species": [
                    {
                        "name": "Enterobacter cloacae complex",
                        "ncbiID": 354276,
                        "rank": 7,
                        "chunkCounts": {
                            "8": 1
                        },
                        "chunkPlasmidCounts": {
                        }
                    }
                ]
            }
        ]
    }
}
