# Supplementary material for: Real-time analysis and visualization of nanopore metagenomic samples with MARTi
Source: Genome Res. 2025 Nov;35(11):2488–500. doi: 10.1101/gr.280550.125 (PMC12581910; doi:10.1101/gr.280550.125)
Supplement: Supplement 7 [file Supplemental_Code.zip › Supplemental_Code/MARTi-main/gui/output/BAMBI_P205G_1D_12012018/marti/BAMBI_P205G_1D_12012018/tree_ms0.0.json]

{
    "meta": {
        "martiVersion": "v0.9.15i",
        "fileWritten": "2023-11-15T10:31:44",
        "blastFiles": {
            "0": "/ei/scratch/projects/5/58b53cc8-0806-49c9-8b45-1b0721a3766b/marti_output/marc_and_bambi/BAMBI_P205G_1D_12012018/megablast_nt/BAMBI_P205G_1D_filtered_19.txt.gz",
            "1": "/ei/scratch/projects/5/58b53cc8-0806-49c9-8b45-1b0721a3766b/marti_output/marc_and_bambi/BAMBI_P205G_1D_12012018/megablast_nt/BAMBI_P205G_1D_filtered_18.txt.gz",
            "2": "/ei/scratch/projects/5/58b53cc8-0806-49c9-8b45-1b0721a3766b/marti_output/marc_and_bambi/BAMBI_P205G_1D_12012018/megablast_nt/BAMBI_P205G_1D_filtered_17.txt.gz",
            "3": "/ei/scratch/projects/5/58b53cc8-0806-49c9-8b45-1b0721a3766b/marti_output/marc_and_bambi/BAMBI_P205G_1D_12012018/megablast_nt/BAMBI_P205G_1D_filtered_16.txt.gz",
            "4": "/ei/scratch/projects/5/58b53cc8-0806-49c9-8b45-1b0721a3766b/marti_output/marc_and_bambi/BAMBI_P205G_1D_12012018/megablast_nt/BAMBI_P205G_1D_filtered_15.txt.gz",
            "5": "/ei/scratch/projects/5/58b53cc8-0806-49c9-8b45-1b0721a3766b/marti_output/marc_and_bambi/BAMBI_P205G_1D_12012018/megablast_nt/BAMBI_P205G_1D_filtered_14.txt.gz",
            "6": "/ei/scratch/projects/5/58b53cc8-0806-49c9-8b45-1b0721a3766b/marti_output/marc_and_bambi/BAMBI_P205G_1D_12012018/megablast_nt/BAMBI_P205G_1D_filtered_13.txt.gz",
            "7": "/ei/scratch/projects/5/58b53cc8-0806-49c9-8b45-1b0721a3766b/marti_output/marc_and_bambi/BAMBI_P205G_1D_12012018/megablast_nt/BAMBI_P205G_1D_filtered_12.txt.gz",
            "8": "/ei/scratch/projects/5/58b53cc8-0806-49c9-8b45-1b0721a3766b/marti_output/marc_and_bambi/BAMBI_P205G_1D_12012018/megablast_nt/BAMBI_P205G_1D_filtered_11.txt.gz",
            "9": "/ei/scratch/projects/5/58b53cc8-0806-49c9-8b45-1b0721a3766b/marti_output/marc_and_bambi/BAMBI_P205G_1D_12012018/megablast_nt/BAMBI_P205G_1D_filtered_10.txt.gz",
            "10": "/ei/scratch/projects/5/58b53cc8-0806-49c9-8b45-1b0721a3766b/marti_output/marc_and_bambi/BAMBI_P205G_1D_12012018/megablast_nt/BAMBI_P205G_1D_filtered_9.txt.gz",
            "11": "/ei/scratch/projects/5/58b53cc8-0806-49c9-8b45-1b0721a3766b/marti_output/marc_and_bambi/BAMBI_P205G_1D_12012018/megablast_nt/BAMBI_P205G_1D_filtered_8.txt.gz",
            "12": "/ei/scratch/projects/5/58b53cc8-0806-49c9-8b45-1b0721a3766b/marti_output/marc_and_bambi/BAMBI_P205G_1D_12012018/megablast_nt/BAMBI_P205G_1D_filtered_7.txt.gz",
            "13": "/ei/scratch/projects/5/58b53cc8-0806-49c9-8b45-1b0721a3766b/marti_output/marc_and_bambi/BAMBI_P205G_1D_12012018/megablast_nt/BAMBI_P205G_1D_filtered_6.txt.gz",
            "14": "/ei/scratch/projects/5/58b53cc8-0806-49c9-8b45-1b0721a3766b/marti_output/marc_and_bambi/BAMBI_P205G_1D_12012018/megablast_nt/BAMBI_P205G_1D_filtered_5.txt.gz",
            "15": "/ei/scratch/projects/5/58b53cc8-0806-49c9-8b45-1b0721a3766b/marti_output/marc_and_bambi/BAMBI_P205G_1D_12012018/megablast_nt/BAMBI_P205G_1D_filtered_4.txt.gz",
            "16": "/ei/scratch/projects/5/58b53cc8-0806-49c9-8b45-1b0721a3766b/marti_output/marc_and_bambi/BAMBI_P205G_1D_12012018/megablast_nt/BAMBI_P205G_1D_filtered_3.txt.gz",
            "17": "/ei/scratch/projects/5/58b53cc8-0806-49c9-8b45-1b0721a3766b/marti_output/marc_and_bambi/BAMBI_P205G_1D_12012018/megablast_nt/BAMBI_P205G_1D_filtered_2.txt.gz",
            "18": "/ei/scratch/projects/5/58b53cc8-0806-49c9-8b45-1b0721a3766b/marti_output/marc_and_bambi/BAMBI_P205G_1D_12012018/megablast_nt/BAMBI_P205G_1D_filtered_1.txt.gz",
            "19": "/ei/scratch/projects/5/58b53cc8-0806-49c9-8b45-1b0721a3766b/marti_output/marc_and_bambi/BAMBI_P205G_1D_12012018/megablast_nt/BAMBI_P205G_1D_filtered_0.txt.gz"
        }
    },
    "tree": {
        "name": "root",
        "rank": 0,
        "ncbiRank": "no rank",
        "ncbiID": 1,
        "value": 1965,
        "summedValue": 98469,
        "yield": 1842149,
        "summedYield": 99511304,
        "children": [
            {
                "name": "Viruses",
                "rank": 1,
                "ncbiRank": "superkingdom",
                "ncbiID": 10239,
                "value": 0,
                "summedValue": 1,
                "yield": 0,
                "summedYield": 1051,
                "children": [
                    {
                        "name": "Duplodnaviria",
                        "rank": 0,
                        "ncbiRank": "clade",
                        "ncbiID": 2731341,
                        "value": 0,
                        "summedValue": 1,
                        "yield": 0,
                        "summedYield": 1051,
                        "children": [
                            {
                                "name": "Heunggongvirae",
                                "rank": 2,
                                "ncbiRank": "kingdom",
                                "ncbiID": 2731360,
                                "value": 0,
                                "summedValue": 1,
                                "yield": 0,
                                "summedYield": 1051,
                                "children": [
                                    {
                                        "name": "Uroviricota",
                                        "rank": 3,
                                        "ncbiRank": "phylum",
                                        "ncbiID": 2731618,
                                        "value": 0,
                                        "summedValue": 1,
                                        "yield": 0,
                                        "summedYield": 1051,
                                        "children": [
                                            {
                                                "name": "Caudoviricetes",
                                                "rank": 4,
                                                "ncbiRank": "class",
                                                "ncbiID": 2731619,
                                                "value": 1,
                                                "summedValue": 1,
                                                "yield": 1051,
                                                "summedYield": 1051,
                                                "children": [
                                                ]
                                            }
                                        ]
                                    }
                                ]
                            }
                        ]
                    }
                ]
            },
            {
                "name": "cellular organisms",
                "rank": 0,
                "ncbiRank": "no rank",
                "ncbiID": 131567,
                "value": 224,
                "summedValue": 92284,
                "yield": 204363,
                "summedYield": 94087205,
                "children": [
                    {
                        "name": "Bacteria",
                        "rank": 1,
                        "ncbiRank": "superkingdom",
                        "ncbiID": 2,
                        "value": 551,
                        "summedValue": 92036,
                        "yield": 498527,
                        "summedYield": 93863265,
                        "children": [
                            {
                                "name": "Pseudomonadota",
                                "rank": 3,
                                "ncbiRank": "phylum",
                                "ncbiID": 1224,
                                "value": 15,
                                "summedValue": 67881,
                                "yield": 14527,
                                "summedYield": 69682276,
                                "children": [
                                    {
                                        "name": "Gammaproteobacteria",
                                        "rank": 4,
                                        "ncbiRank": "class",
                                        "ncbiID": 1236,
                                        "value": 42,
                                        "summedValue": 67864,
                                        "yield": 35550,
                                        "summedYield": 69666631,
                                        "children": [
                                            {
                                                "name": "Pseudomonadales",
                                                "rank": 5,
                                                "ncbiRank": "order",
                                                "ncbiID": 72274,
                                                "value": 0,
                                                "summedValue": 1,
                                                "yield": 0,
                                                "summedYield": 596,
                                                "children": [
                                                    {
                                                        "name": "Pseudomonadaceae",
                                                        "rank": 6,
                                                        "ncbiRank": "family",
                                                        "ncbiID": 135621,
                                                        "value": 0,
                                                        "summedValue": 1,
                                                        "yield": 0,
                                                        "summedYield": 596,
                                                        "children": [
                                                            {
                                                                "name": "Pseudomonas",
                                                                "rank": 7,
                                                                "ncbiRank": "genus",
                                                                "ncbiID": 286,
                                                                "value": 1,
                                                                "summedValue": 1,
                                                                "yield": 596,
                                                                "summedYield": 596,
                                                                "children": [
                                                                ]
                                                            }
                                                        ]
                                                    }
                                                ]
                                            },
                                            {
                                                "name": "Enterobacterales",
                                                "rank": 5,
                                                "ncbiRank": "order",
                                                "ncbiID": 91347,
                                                "value": 544,
                                                "summedValue": 67819,
                                                "yield": 529198,
                                                "summedYield": 69628958,
                                                "children": [
                                                    {
                                                        "name": "Enterobacteriaceae",
                                                        "rank": 6,
                                                        "ncbiRank": "family",
                                                        "ncbiID": 543,
                                                        "value": 5055,
                                                        "summedValue": 67272,
                                                        "yield": 5156655,
                                                        "summedYield": 69097350,
                                                        "children": [
                                                            {
                                                                "name": "Citrobacter",
                                                                "rank": 7,
                                                                "ncbiRank": "genus",
                                                                "ncbiID": 544,
                                                                "value": 3,
                                                                "summedValue": 5,
                                                                "yield": 1754,
                                                                "summedYield": 3121,
                                                                "children": [
                                                                    {
                                                                        "name": "Citrobacter freundii complex",
                                                                        "rank": 7,
                                                                        "ncbiRank": "species group",
                                                                        "ncbiID": 1344959,
                                                                        "value": 0,
                                                                        "summedValue": 1,
                                                                        "yield": 0,
                                                                        "summedYield": 770,
                                                                        "children": [
                                                                            {
                                                                                "name": "Citrobacter freundii",
                                                                                "rank": 8,
                                                                                "ncbiRank": "species",
                                                                                "ncbiID": 546,
                                                                                "value": 1,
                                                                                "summedValue": 1,
                                                                                "yield": 770,
                                                                                "summedYield": 770,
                                                                                "children": [
                                                                                ]
                                                                            }
                                                                        ]
                                                                    },
                                                                    {
                                                                        "name": "unclassified Citrobacter",
                                                                        "rank": 0,
                                                                        "ncbiRank": "no rank",
                                                                        "ncbiID": 2644389,
                                                                        "value": 1,
                                                                        "summedValue": 1,
                                                                        "yield": 597,
                                                                        "summedYield": 597,
                                                                        "children": [
                                                                        ]
                                                                    }
                                                                ]
                                                            },
                                                            {
                                                                "name": "Enterobacter",
                                                                "rank": 7,
                                                                "ncbiRank": "genus",
                                                                "ncbiID": 547,
                                                                "value": 17884,
                                                                "summedValue": 62084,
                                                                "yield": 17733844,
                                                                "summedYield": 63797748,
                                                                "children": [
                                                                    {
                                                                        "name": "Enterobacter cloacae complex",
                                                                        "rank": 7,
                                                                        "ncbiRank": "species group",
                                                                        "ncbiID": 354276,
                                                                        "value": 41671,
                                                                        "summedValue": 44177,
                                                                        "yield": 43367771,
                                                                        "summedYield": 46044523,
                                                                        "children": [
                                                                            {
                                                                                "name": "Enterobacter cloacae",
                                                                                "rank": 8,
                                                                                "ncbiRank": "species",
                                                                                "ncbiID": 550,
                                                                                "value": 33,
                                                                                "summedValue": 36,
                                                                                "yield": 39427,
                                                                                "summedYield": 41354,
                                                                                "children": [
                                                                                    {
                                                                                        "name": "Enterobacter cloacae subsp. cloacae",
                                                                                        "rank": 9,
                                                                                        "ncbiRank": "subspecies",
                                                                                        "ncbiID": 336306,
                                                                                        "value": 3,
                                                                                        "summedValue": 3,
                                                                                        "yield": 1927,
                                                                                        "summedYield": 1927,
                                                                                        "children": [
                                                                                        ]
                                                                                    }
                                                                                ]
                                                                            },
                                                                            {
                                                                                "name": "Enterobacter asburiae",
                                                                                "rank": 8,
                                                                                "ncbiRank": "species",
                                                                                "ncbiID": 61645,
                                                                                "value": 5,
                                                                                "summedValue": 5,
                                                                                "yield": 3648,
                                                                                "summedYield": 3648,
                                                                                "children": [
                                                                                ]
                                                                            },
                                                                            {
                                                                                "name": "Enterobacter cancerogenus",
                                                                                "rank": 8,
                                                                                "ncbiRank": "species",
                                                                                "ncbiID": 69218,
                                                                                "value": 1,
                                                                                "summedValue": 1,
                                                                                "yield": 519,
                                                                                "summedYield": 519,
                                                                                "children": [
                                                                                ]
                                                                            },
                                                                            {
                                                                                "name": "Enterobacter hormaechei",
                                                                                "rank": 8,
                                                                                "ncbiRank": "species",
                                                                                "ncbiID": 158836,
                                                                                "value": 2383,
                                                                                "summedValue": 2426,
                                                                                "yield": 2546020,
                                                                                "summedYield": 2590798,
                                                                                "children": [
                                                                                    {
                                                                                        "name": "Enterobacter hormaechei subsp. steigerwaltii",
                                                                                        "rank": 9,
                                                                                        "ncbiRank": "subspecies",
                                                                                        "ncbiID": 299766,
                                                                                        "value": 4,
                                                                                        "summedValue": 4,
                                                                                        "yield": 4028,
                                                                                        "summedYield": 4028,
                                                                                        "children": [
                                                                                        ]
                                                                                    },
                                                                                    {
                                                                                        "name": "Enterobacter hormaechei subsp. oharae",
                                                                                        "rank": 9,
                                                                                        "ncbiRank": "subspecies",
                                                                                        "ncbiID": 301102,
                                                                                        "value": 37,
                                                                                        "summedValue": 37,
                                                                                        "yield": 38071,
                                                                                        "summedYield": 38071,
                                                                                        "children": [
                                                                                        ]
                                                                                    },
                                                                                    {
                                                                                        "name": "Enterobacter hormaechei subsp. xiangfangensis",
                                                                                        "rank": 9,
                                                                                        "ncbiRank": "subspecies",
                                                                                        "ncbiID": 1296536,
                                                                                        "value": 2,
                                                                                        "summedValue": 2,
                                                                                        "yield": 2679,
                                                                                        "summedYield": 2679,
                                                                                        "children": [
                                                                                        ]
                                                                                    }
                                                                                ]
                                                                            },
                                                                            {
                                                                                "name": "Enterobacter kobei",
                                                                                "rank": 8,
                                                                                "ncbiRank": "species",
                                                                                "ncbiID": 208224,
                                                                                "value": 19,
                                                                                "summedValue": 19,
                                                                                "yield": 16628,
                                                                                "summedYield": 16628,
                                                                                "children": [
                                                                                ]
                                                                            },
                                                                            {
                                                                                "name": "Enterobacter ludwigii",
                                                                                "rank": 8,
                                                                                "ncbiRank": "species",
                                                                                "ncbiID": 299767,
                                                                                "value": 1,
                                                                                "summedValue": 1,
                                                                                "yield": 544,
                                                                                "summedYield": 544,
                                                                                "children": [
                                                                                ]
                                                                            },
                                                                            {
                                                                                "name": "Enterobacter roggenkampii",
                                                                                "rank": 8,
                                                                                "ncbiRank": "species",
                                                                                "ncbiID": 1812935,
                                                                                "value": 1,
                                                                                "summedValue": 1,
                                                                                "yield": 709,
                                                                                "summedYield": 709,
                                                                                "children": [
                                                                                ]
                                                                            },
                                                                            {
                                                                                "name": "Enterobacter chengduensis",
                                                                                "rank": 8,
                                                                                "ncbiRank": "species",
                                                                                "ncbiID": 2494701,
                                                                                "value": 1,
                                                                                "summedValue": 1,
                                                                                "yield": 948,
                                                                                "summedYield": 948,
                                                                                "children": [
                                                                                ]
                                                                            },
                                                                            {
                                                                                "name": "unclassified Enterobacter cloacae complex",
                                                                                "rank": 0,
                                                                                "ncbiRank": "no rank",
                                                                                "ncbiID": 2757714,
                                                                                "value": 0,
                                                                                "summedValue": 16,
                                                                                "yield": 0,
                                                                                "summedYield": 21604,
                                                                                "children": [
                                                                                    {
                                                                                        "name": "Enterobacter sp. BIDMC100",
                                                                                        "rank": 8,
                                                                                        "ncbiRank": "species",
                                                                                        "ncbiID": 1686399,
                                                                                        "value": 4,
                                                                                        "summedValue": 4,
                                                                                        "yield": 3173,
                                                                                        "summedYield": 3173,
                                                                                        "children": [
                                                                                        ]
                                                                                    },
                                                                                    {
                                                                                        "name": "Enterobacter cloacae complex sp. ECNIH7",
                                                                                        "rank": 8,
                                                                                        "ncbiRank": "species",
                                                                                        "ncbiID": 1915310,
                                                                                        "value": 6,
                                                                                        "summedValue": 6,
                                                                                        "yield": 11467,
                                                                                        "summedYield": 11467,
                                                                                        "children": [
                                                                                        ]
                                                                                    },
                                                                                    {
                                                                                        "name": "Enterobacter cloacae complex sp.",
                                                                                        "rank": 8,
                                                                                        "ncbiRank": "species",
                                                                                        "ncbiID": 2027919,
                                                                                        "value": 3,
                                                                                        "summedValue": 3,
                                                                                        "yield": 3484,
                                                                                        "summedYield": 3484,
                                                                                        "children": [
                                                                                        ]
                                                                                    },
                                                                                    {
                                                                                        "name": "Enterobacter cloacae complex sp. ECL112",
                                                                                        "rank": 8,
                                                                                        "ncbiRank": "species",
                                                                                        "ncbiID": 2850493,
                                                                                        "value": 1,
                                                                                        "summedValue": 1,
                                                                                        "yield": 1612,
                                                                                        "summedYield": 1612,
                                                                                        "children": [
                                                                                        ]
                                                                                    },
                                                                                    {
                                                                                        "name": "Enterobacter cloacae complex sp. ECL404",
                                                                                        "rank": 8,
                                                                                        "ncbiRank": "species",
                                                                                        "ncbiID": 2912631,
                                                                                        "value": 1,
                                                                                        "summedValue": 1,
                                                                                        "yield": 865,
                                                                                        "summedYield": 865,
                                                                                        "children": [
                                                                                        ]
                                                                                    },
                                                                                    {
                                                                                        "name": "Enterobacter cloacae complex sp. R_G8",
                                                                                        "rank": 8,
                                                                                        "ncbiRank": "species",
                                                                                        "ncbiID": 2969431,
                                                                                        "value": 1,
                                                                                        "summedValue": 1,
                                                                                        "yield": 1003,
                                                                                        "summedYield": 1003,
                                                                                        "children": [
                                                                                        ]
                                                                                    }
                                                                                ]
                                                                            }
                                                                        ]
                                                                    },
                                                                    {
                                                                        "name": "Enterobacter mori",
                                                                        "rank": 8,
                                                                        "ncbiRank": "species",
                                                                        "ncbiID": 539813,
                                                                        "value": 6,
                                                                        "summedValue": 6,
                                                                        "yield": 4965,
                                                                        "summedYield": 4965,
                                                                        "children": [
                                                                        ]
                                                                    },
                                                                    {
                                                                        "name": "Enterobacter bugandensis",
                                                                        "rank": 8,
                                                                        "ncbiRank": "species",
                                                                        "ncbiID": 881260,
                                                                        "value": 2,
                                                                        "summedValue": 2,
                                                                        "yield": 2506,
                                                                        "summedYield": 2506,
                                                                        "children": [
                                                                        ]
                                                                    },
                                                                    {
                                                                        "name": "Enterobacter oligotrophicus",
                                                                        "rank": 8,
                                                                        "ncbiRank": "species",
                                                                        "ncbiID": 2478464,
                                                                        "value": 9,
                                                                        "summedValue": 9,
                                                                        "yield": 7132,
                                                                        "summedYield": 7132,
                                                                        "children": [
                                                                        ]
                                                                    },
                                                                    {
                                                                        "name": "Enterobacter huaxiensis",
                                                                        "rank": 8,
                                                                        "ncbiRank": "species",
                                                                        "ncbiID": 2494702,
                                                                        "value": 1,
                                                                        "summedValue": 1,
                                                                        "yield": 699,
                                                                        "summedYield": 699,
                                                                        "children": [
                                                                        ]
                                                                    },
                                                                    {
                                                                        "name": "unclassified Enterobacter",
                                                                        "rank": 0,
                                                                        "ncbiRank": "no rank",
                                                                        "ncbiID": 2608935,
                                                                        "value": 2,
                                                                        "summedValue": 5,
                                                                        "yield": 1357,
                                                                        "summedYield": 4079,
                                                                        "children": [
                                                                            {
                                                                                "name": "Enterobacter sp. LU1",
                                                                                "rank": 8,
                                                                                "ncbiRank": "species",
                                                                                "ncbiID": 1848517,
                                                                                "value": 1,
                                                                                "summedValue": 1,
                                                                                "yield": 1516,
                                                                                "summedYield": 1516,
                                                                                "children": [
                                                                                ]
                                                                            },
                                                                            {
                                                                                "name": "Enterobacter sp. DKU_NT_01",
                                                                                "rank": 8,
                                                                                "ncbiRank": "species",
                                                                                "ncbiID": 2093698,
                                                                                "value": 1,
                                                                                "summedValue": 1,
                                                                                "yield": 595,
                                                                                "summedYield": 595,
                                                                                "children": [
                                                                                ]
                                                                            },
                                                                            {
                                                                                "name": "Enterobacter sp. DSM 30060",
                                                                                "rank": 8,
                                                                                "ncbiRank": "species",
                                                                                "ncbiID": 2747372,
                                                                                "value": 1,
                                                                                "summedValue": 1,
                                                                                "yield": 611,
                                                                                "summedYield": 611,
                                                                                "children": [
                                                                                ]
                                                                            }
                                                                        ]
                                                                    }
                                                                ]
                                                            },
                                                            {
                                                                "name": "Escherichia",
                                                                "rank": 7,
                                                                "ncbiRank": "genus",
                                                                "ncbiID": 561,
                                                                "value": 0,
                                                                "summedValue": 55,
                                                                "yield": 0,
                                                                "summedYield": 68608,
                                                                "children": [
                                                                    {
                                                                        "name": "Escherichia coli",
                                                                        "rank": 8,
                                                                        "ncbiRank": "species",
                                                                        "ncbiID": 562,
                                                                        "value": 55,
                                                                        "summedValue": 55,
                                                                        "yield": 68608,
                                                                        "summedYield": 68608,
                                                                        "children": [
                                                                        ]
                                                                    }
                                                                ]
                                                            },
                                                            {
                                                                "name": "Salmonella",
                                                                "rank": 7,
                                                                "ncbiRank": "genus",
                                                                "ncbiID": 590,
                                                                "value": 2,
                                                                "summedValue": 14,
                                                                "yield": 1997,
                                                                "summedYield": 12992,
                                                                "children": [
                                                                    {
                                                                        "name": "Salmonella enterica",
                                                                        "rank": 8,
                                                                        "ncbiRank": "species",
                                                                        "ncbiID": 28901,
                                                                        "value": 4,
                                                                        "summedValue": 11,
                                                                        "yield": 3482,
                                                                        "summedYield": 10248,
                                                                        "children": [
                                                                            {
                                                                                "name": "Salmonella enterica subsp. enterica",
                                                                                "rank": 9,
                                                                                "ncbiRank": "subspecies",
                                                                                "ncbiID": 59201,
                                                                                "value": 5,
                                                                                "summedValue": 7,
                                                                                "yield": 4925,
                                                                                "summedYield": 6766,
                                                                                "children": [
                                                                                    {
                                                                                        "name": "Salmonella enterica subsp. enterica serovar Infantis",
                                                                                        "rank": 0,
                                                                                        "ncbiRank": "no rank",
                                                                                        "ncbiID": 595,
                                                                                        "value": 1,
                                                                                        "summedValue": 1,
                                                                                        "yield": 584,
                                                                                        "summedYield": 584,
                                                                                        "children": [
                                                                                        ]
                                                                                    },
                                                                                    {
                                                                                        "name": "Salmonella enterica subsp. enterica serovar Kentucky",
                                                                                        "rank": 0,
                                                                                        "ncbiRank": "no rank",
                                                                                        "ncbiID": 192955,
                                                                                        "value": 1,
                                                                                        "summedValue": 1,
                                                                                        "yield": 1257,
                                                                                        "summedYield": 1257,
                                                                                        "children": [
                                                                                        ]
                                                                                    }
                                                                                ]
                                                                            }
                                                                        ]
                                                                    },
                                                                    {
                                                                        "name": "unclassified Salmonella",
                                                                        "rank": 0,
                                                                        "ncbiRank": "no rank",
                                                                        "ncbiID": 2614656,
                                                                        "value": 0,
                                                                        "summedValue": 1,
                                                                        "yield": 0,
                                                                        "summedYield": 747,
                                                                        "children": [
                                                                            {
                                                                                "name": "Salmonella sp. JXY0409-18",
                                                                                "rank": 8,
                                                                                "ncbiRank": "species",
                                                                                "ncbiID": 2879113,
                                                                                "value": 1,
                                                                                "summedValue": 1,
                                                                                "yield": 747,
                                                                                "summedYield": 747,
                                                                                "children": [
                                                                                ]
                                                                            }
                                                                        ]
                                                                    }
                                                                ]
                                                            },
                                                            {
                                                                "name": "Shigella",
                                                                "rank": 7,
                                                                "ncbiRank": "genus",
                                                                "ncbiID": 620,
                                                                "value": 0,
                                                                "summedValue": 2,
                                                                "yield": 0,
                                                                "summedYield": 1429,
                                                                "children": [
                                                                    {
                                                                        "name": "Shigella flexneri",
                                                                        "rank": 8,
                                                                        "ncbiRank": "species",
                                                                        "ncbiID": 623,
                                                                        "value": 0,
                                                                        "summedValue": 1,
                                                                        "yield": 0,
                                                                        "summedYield": 909,
                                                                        "children": [
                                                                            {
                                                                                "name": "Shigella flexneri 2002017",
                                                                                "rank": 9,
                                                                                "ncbiRank": "strain",
                                                                                "ncbiID": 591020,
                                                                                "value": 1,
                                                                                "summedValue": 1,
                                                                                "yield": 909,
                                                                                "summedYield": 909,
                                                                                "children": [
                                                                                ]
                                                                            }
                                                                        ]
                                                                    },
                                                                    {
                                                                        "name": "Shigella sonnei",
                                                                        "rank": 8,
                                                                        "ncbiRank": "species",
                                                                        "ncbiID": 624,
                                                                        "value": 1,
                                                                        "summedValue": 1,
                                                                        "yield": 520,
                                                                        "summedYield": 520,
                                                                        "children": [
                                                                        ]
                                                                    }
                                                                ]
                                                            },
                                                            {
                                                                "name": "Leclercia",
                                                                "rank": 7,
                                                                "ncbiRank": "genus",
                                                                "ncbiID": 83654,
                                                                "value": 0,
                                                                "summedValue": 5,
                                                                "yield": 0,
                                                                "summedYield": 3691,
                                                                "children": [
                                                                    {
                                                                        "name": "Leclercia adecarboxylata",
                                                                        "rank": 8,
                                                                        "ncbiRank": "species",
                                                                        "ncbiID": 83655,
                                                                        "value": 4,
                                                                        "summedValue": 4,
                                                                        "yield": 2795,
                                                                        "summedYield": 2795,
                                                                        "children": [
                                                                        ]
                                                                    },
                                                                    {
                                                                        "name": "unclassified Leclercia",
                                                                        "rank": 0,
                                                                        "ncbiRank": "no rank",
                                                                        "ncbiID": 2627398,
                                                                        "value": 0,
                                                                        "summedValue": 1,
                                                                        "yield": 0,
                                                                        "summedYield": 896,
                                                                        "children": [
                                                                            {
                                                                                "name": "Leclercia sp. W6",
                                                                                "rank": 8,
                                                                                "ncbiRank": "species",
                                                                                "ncbiID": 2282310,
                                                                                "value": 1,
                                                                                "summedValue": 1,
                                                                                "yield": 896,
                                                                                "summedYield": 896,
                                                                                "children": [
                                                                                ]
                                                                            }
                                                                        ]
                                                                    }
                                                                ]
                                                            },
                                                            {
                                                                "name": "Cedecea",
                                                                "rank": 7,
                                                                "ncbiRank": "genus",
                                                                "ncbiID": 158483,
                                                                "value": 0,
                                                                "summedValue": 1,
                                                                "yield": 0,
                                                                "summedYield": 534,
                                                                "children": [
                                                                    {
                                                                        "name": "Cedecea lapagei",
                                                                        "rank": 8,
                                                                        "ncbiRank": "species",
                                                                        "ncbiID": 158823,
                                                                        "value": 1,
                                                                        "summedValue": 1,
                                                                        "yield": 534,
                                                                        "summedYield": 534,
                                                                        "children": [
                                                                        ]
                                                                    }
                                                                ]
                                                            },
                                                            {
                                                                "name": "Cronobacter",
                                                                "rank": 7,
                                                                "ncbiRank": "genus",
                                                                "ncbiID": 413496,
                                                                "value": 1,
                                                                "summedValue": 2,
                                                                "yield": 669,
                                                                "summedYield": 1199,
                                                                "children": [
                                                                    {
                                                                        "name": "Cronobacter condimenti",
                                                                        "rank": 8,
                                                                        "ncbiRank": "species",
                                                                        "ncbiID": 1163710,
                                                                        "value": 0,
                                                                        "summedValue": 1,
                                                                        "yield": 0,
                                                                        "summedYield": 530,
                                                                        "children": [
                                                                            {
                                                                                "name": "Cronobacter condimenti 1330",
                                                                                "rank": 9,
                                                                                "ncbiRank": "strain",
                                                                                "ncbiID": 1073999,
                                                                                "value": 1,
                                                                                "summedValue": 1,
                                                                                "yield": 530,
                                                                                "summedYield": 530,
                                                                                "children": [
                                                                                ]
                                                                            }
                                                                        ]
                                                                    }
                                                                ]
                                                            },
                                                            {
                                                                "name": "Lelliottia",
                                                                "rank": 7,
                                                                "ncbiRank": "genus",
                                                                "ncbiID": 1330545,
                                                                "value": 0,
                                                                "summedValue": 3,
                                                                "yield": 0,
                                                                "summedYield": 3315,
                                                                "children": [
                                                                    {
                                                                        "name": "Lelliottia amnigena",
                                                                        "rank": 8,
                                                                        "ncbiRank": "species",
                                                                        "ncbiID": 61646,
                                                                        "value": 2,
                                                                        "summedValue": 2,
                                                                        "yield": 2469,
                                                                        "summedYield": 2469,
                                                                        "children": [
                                                                        ]
                                                                    },
                                                                    {
                                                                        "name": "Lelliottia jeotgali",
                                                                        "rank": 8,
                                                                        "ncbiRank": "species",
                                                                        "ncbiID": 1907578,
                                                                        "value": 1,
                                                                        "summedValue": 1,
                                                                        "yield": 846,
                                                                        "summedYield": 846,
                                                                        "children": [
                                                                        ]
                                                                    }
                                                                ]
                                                            },
                                                            {
                                                                "name": "Kosakonia",
                                                                "rank": 7,
                                                                "ncbiRank": "genus",
                                                                "ncbiID": 1330547,
                                                                "value": 1,
                                                                "summedValue": 2,
                                                                "yield": 1052,
                                                                "summedYield": 1705,
                                                                "children": [
                                                                    {
                                                                        "name": "unclassified Kosakonia",
                                                                        "rank": 0,
                                                                        "ncbiRank": "no rank",
                                                                        "ncbiID": 2632876,
                                                                        "value": 0,
                                                                        "summedValue": 1,
                                                                        "yield": 0,
                                                                        "summedYield": 653,
                                                                        "children": [
                                                                            {
                                                                                "name": "Kosakonia sp. SMBL-WEM22",
                                                                                "rank": 8,
                                                                                "ncbiRank": "species",
                                                                                "ncbiID": 2725560,
                                                                                "value": 1,
                                                                                "summedValue": 1,
                                                                                "yield": 653,
                                                                                "summedYield": 653,
                                                                                "children": [
                                                                                ]
                                                                            }
                                                                        ]
                                                                    }
                                                                ]
                                                            },
                                                            {
                                                                "name": "Klebsiella/Raoultella group",
                                                                "rank": 0,
                                                                "ncbiRank": "no rank",
                                                                "ncbiID": 2890311,
                                                                "value": 1,
                                                                "summedValue": 44,
                                                                "yield": 714,
                                                                "summedYield": 46353,
                                                                "children": [
                                                                    {
                                                                        "name": "Klebsiella",
                                                                        "rank": 7,
                                                                        "ncbiRank": "genus",
                                                                        "ncbiID": 570,
                                                                        "value": 12,
                                                                        "summedValue": 41,
                                                                        "yield": 12810,
                                                                        "summedYield": 42375,
                                                                        "children": [
                                                                            {
                                                                                "name": "Klebsiella pneumoniae",
                                                                                "rank": 8,
                                                                                "ncbiRank": "species",
                                                                                "ncbiID": 573,
                                                                                "value": 26,
                                                                                "summedValue": 27,
                                                                                "yield": 26047,
                                                                                "summedYield": 26951,
                                                                                "children": [
                                                                                    {
                                                                                        "name": "Klebsiella pneumoniae subsp. pneumoniae",
                                                                                        "rank": 9,
                                                                                        "ncbiRank": "subspecies",
                                                                                        "ncbiID": 72407,
                                                                                        "value": 1,
                                                                                        "summedValue": 1,
                                                                                        "yield": 904,
                                                                                        "summedYield": 904,
                                                                                        "children": [
                                                                                        ]
                                                                                    }
                                                                                ]
                                                                            },
                                                                            {
                                                                                "name": "Klebsiella variicola",
                                                                                "rank": 8,
                                                                                "ncbiRank": "species",
                                                                                "ncbiID": 244366,
                                                                                "value": 1,
                                                                                "summedValue": 1,
                                                                                "yield": 1223,
                                                                                "summedYield": 1223,
                                                                                "children": [
                                                                                ]
                                                                            },
                                                                            {
                                                                                "name": "Klebsiella quasipneumoniae",
                                                                                "rank": 8,
                                                                                "ncbiRank": "species",
                                                                                "ncbiID": 1463165,
                                                                                "value": 1,
                                                                                "summedValue": 1,
                                                                                "yield": 1391,
                                                                                "summedYield": 1391,
                                                                                "children": [
                                                                                ]
                                                                            }
                                                                        ]
                                                                    },
                                                                    {
                                                                        "name": "Raoultella",
                                                                        "rank": 7,
                                                                        "ncbiRank": "genus",
                                                                        "ncbiID": 160674,
                                                                        "value": 1,
                                                                        "summedValue": 2,
                                                                        "yield": 914,
                                                                        "summedYield": 3264,
                                                                        "children": [
                                                                            {
                                                                                "name": "Raoultella ornithinolytica",
                                                                                "rank": 8,
                                                                                "ncbiRank": "species",
                                                                                "ncbiID": 54291,
                                                                                "value": 1,
                                                                                "summedValue": 1,
                                                                                "yield": 2350,
                                                                                "summedYield": 2350,
                                                                                "children": [
                                                                                ]
                                                                            }
                                                                        ]
                                                                    }
                                                                ]
                                                            }
                                                        ]
                                                    },
                                                    {
                                                        "name": "Erwiniaceae",
                                                        "rank": 6,
                                                        "ncbiRank": "family",
                                                        "ncbiID": 1903409,
                                                        "value": 0,
                                                        "summedValue": 2,
                                                        "yield": 0,
                                                        "summedYield": 1430,
                                                        "children": [
                                                            {
                                                                "name": "Erwinia",
                                                                "rank": 7,
                                                                "ncbiRank": "genus",
                                                                "ncbiID": 551,
                                                                "value": 0,
                                                                "summedValue": 1,
                                                                "yield": 0,
                                                                "summedYield": 523,
                                                                "children": [
                                                                    {
                                                                        "name": "unclassified Erwinia",
                                                                        "rank": 0,
                                                                        "ncbiRank": "no rank",
                                                                        "ncbiID": 2622719,
                                                                        "value": 0,
                                                                        "summedValue": 1,
                                                                        "yield": 0,
                                                                        "summedYield": 523,
                                                                        "children": [
                                                                            {
                                                                                "name": "Erwinia sp. E602",
                                                                                "rank": 8,
                                                                                "ncbiRank": "species",
                                                                                "ncbiID": 2675378,
                                                                                "value": 1,
                                                                                "summedValue": 1,
                                                                                "yield": 523,
                                                                                "summedYield": 523,
                                                                                "children": [
                                                                                ]
                                                                            }
                                                                        ]
                                                                    }
                                                                ]
                                                            },
                                                            {
                                                                "name": "Pantoea",
                                                                "rank": 7,
                                                                "ncbiRank": "genus",
                                                                "ncbiID": 53335,
                                                                "value": 0,
                                                                "summedValue": 1,
                                                                "yield": 0,
                                                                "summedYield": 907,
                                                                "children": [
                                                                    {
                                                                        "name": "Pantoea agglomerans group",
                                                                        "rank": 7,
                                                                        "ncbiRank": "species group",
                                                                        "ncbiID": 1654067,
                                                                        "value": 0,
                                                                        "summedValue": 1,
                                                                        "yield": 0,
                                                                        "summedYield": 907,
                                                                        "children": [
                                                                            {
                                                                                "name": "Pantoea agglomerans",
                                                                                "rank": 8,
                                                                                "ncbiRank": "species",
                                                                                "ncbiID": 549,
                                                                                "value": 1,
                                                                                "summedValue": 1,
                                                                                "yield": 907,
                                                                                "summedYield": 907,
                                                                                "children": [
                                                                                ]
                                                                            }
                                                                        ]
                                                                    }
                                                                ]
                                                            }
                                                        ]
                                                    },
                                                    {
                                                        "name": "Yersiniaceae",
                                                        "rank": 6,
                                                        "ncbiRank": "family",
                                                        "ncbiID": 1903411,
                                                        "value": 0,
                                                        "summedValue": 1,
                                                        "yield": 0,
                                                        "summedYield": 980,
                                                        "children": [
                                                            {
                                                                "name": "Nissabacter",
                                                                "rank": 7,
                                                                "ncbiRank": "genus",
                                                                "ncbiID": 1964366,
                                                                "value": 0,
                                                                "summedValue": 1,
                                                                "yield": 0,
                                                                "summedYield": 980,
                                                                "children": [
                                                                    {
                                                                        "name": "unclassified Nissabacter",
                                                                        "rank": 0,
                                                                        "ncbiRank": "no rank",
                                                                        "ncbiID": 2636213,
                                                                        "value": 0,
                                                                        "summedValue": 1,
                                                                        "yield": 0,
                                                                        "summedYield": 980,
                                                                        "children": [
                                                                            {
                                                                                "name": "Nissabacter sp. SGAir0207",
                                                                                "rank": 8,
                                                                                "ncbiRank": "species",
                                                                                "ncbiID": 2126321,
                                                                                "value": 1,
                                                                                "summedValue": 1,
                                                                                "yield": 980,
                                                                                "summedYield": 980,
                                                                                "children": [
                                                                                ]
                                                                            }
                                                                        ]
                                                                    }
                                                                ]
                                                            }
                                                        ]
                                                    }
                                                ]
                                            },
                                            {
                                                "name": "Oceanospirillales",
                                                "rank": 5,
                                                "ncbiRank": "order",
                                                "ncbiID": 135619,
                                                "value": 1,
                                                "summedValue": 1,
                                                "yield": 997,
                                                "summedYield": 997,
                                                "children": [
                                                ]
                                            },
                                            {
                                                "name": "Aeromonadales",
                                                "rank": 5,
                                                "ncbiRank": "order",
                                                "ncbiID": 135624,
                                                "value": 0,
                                                "summedValue": 1,
                                                "yield": 0,
                                                "summedYield": 530,
                                                "children": [
                                                    {
                                                        "name": "Aeromonadaceae",
                                                        "rank": 6,
                                                        "ncbiRank": "family",
                                                        "ncbiID": 84642,
                                                        "value": 0,
                                                        "summedValue": 1,
                                                        "yield": 0,
                                                        "summedYield": 530,
                                                        "children": [
                                                            {
                                                                "name": "Aeromonas",
                                                                "rank": 7,
                                                                "ncbiRank": "genus",
                                                                "ncbiID": 642,
                                                                "value": 0,
                                                                "summedValue": 1,
                                                                "yield": 0,
                                                                "summedYield": 530,
                                                                "children": [
                                                                    {
                                                                        "name": "Aeromonas simiae",
                                                                        "rank": 8,
                                                                        "ncbiRank": "species",
                                                                        "ncbiID": 218936,
                                                                        "value": 1,
                                                                        "summedValue": 1,
                                                                        "yield": 530,
                                                                        "summedYield": 530,
                                                                        "children": [
                                                                        ]
                                                                    }
                                                                ]
                                                            }
                                                        ]
                                                    }
                                                ]
                                            }
                                        ]
                                    },
                                    {
                                        "name": "Alphaproteobacteria",
                                        "rank": 4,
                                        "ncbiRank": "class",
                                        "ncbiID": 28211,
                                        "value": 0,
                                        "summedValue": 1,
                                        "yield": 0,
                                        "summedYield": 603,
                                        "children": [
                                            {
                                                "name": "Hyphomicrobiales",
                                                "rank": 5,
                                                "ncbiRank": "order",
                                                "ncbiID": 356,
                                                "value": 0,
                                                "summedValue": 1,
                                                "yield": 0,
                                                "summedYield": 603,
                                                "children": [
                                                    {
                                                        "name": "Brucellaceae",
                                                        "rank": 6,
                                                        "ncbiRank": "family",
                                                        "ncbiID": 118882,
                                                        "value": 0,
                                                        "summedValue": 1,
                                                        "yield": 0,
                                                        "summedYield": 603,
                                                        "children": [
                                                            {
                                                                "name": "Brucella/Ochrobactrum group",
                                                                "rank": 0,
                                                                "ncbiRank": "no rank",
                                                                "ncbiID": 2826938,
                                                                "value": 0,
                                                                "summedValue": 1,
                                                                "yield": 0,
                                                                "summedYield": 603,
                                                                "children": [
                                                                    {
                                                                        "name": "Brucella",
                                                                        "rank": 7,
                                                                        "ncbiRank": "genus",
                                                                        "ncbiID": 234,
                                                                        "value": 0,
                                                                        "summedValue": 1,
                                                                        "yield": 0,
                                                                        "summedYield": 603,
                                                                        "children": [
                                                                            {
                                                                                "name": "unclassified Brucella",
                                                                                "rank": 0,
                                                                                "ncbiRank": "no rank",
                                                                                "ncbiID": 2632610,
                                                                                "value": 0,
                                                                                "summedValue": 1,
                                                                                "yield": 0,
                                                                                "summedYield": 603,
                                                                                "children": [
                                                                                    {
                                                                                        "name": "Brucella sp. MAB-22",
                                                                                        "rank": 8,
                                                                                        "ncbiRank": "species",
                                                                                        "ncbiID": 2986424,
                                                                                        "value": 1,
                                                                                        "summedValue": 1,
                                                                                        "yield": 603,
                                                                                        "summedYield": 603,
                                                                                        "children": [
                                                                                        ]
                                                                                    }
                                                                                ]
                                                                            }
                                                                        ]
                                                                    }
                                                                ]
                                                            }
                                                        ]
                                                    }
                                                ]
                                            }
                                        ]
                                    },
                                    {
                                        "name": "Betaproteobacteria",
                                        "rank": 4,
                                        "ncbiRank": "class",
                                        "ncbiID": 28216,
                                        "value": 0,
                                        "summedValue": 1,
                                        "yield": 0,
                                        "summedYield": 515,
                                        "children": [
                                            {
                                                "name": "Burkholderiales",
                                                "rank": 5,
                                                "ncbiRank": "order",
                                                "ncbiID": 80840,
                                                "value": 0,
                                                "summedValue": 1,
                                                "yield": 0,
                                                "summedYield": 515,
                                                "children": [
                                                    {
                                                        "name": "Burkholderiaceae",
                                                        "rank": 6,
                                                        "ncbiRank": "family",
                                                        "ncbiID": 119060,
                                                        "value": 0,
                                                        "summedValue": 1,
                                                        "yield": 0,
                                                        "summedYield": 515,
                                                        "children": [
                                                            {
                                                                "name": "Ralstonia",
                                                                "rank": 7,
                                                                "ncbiRank": "genus",
                                                                "ncbiID": 48736,
                                                                "value": 0,
                                                                "summedValue": 1,
                                                                "yield": 0,
                                                                "summedYield": 515,
                                                                "children": [
                                                                    {
                                                                        "name": "Ralstonia pickettii",
                                                                        "rank": 8,
                                                                        "ncbiRank": "species",
                                                                        "ncbiID": 329,
                                                                        "value": 1,
                                                                        "summedValue": 1,
                                                                        "yield": 515,
                                                                        "summedYield": 515,
                                                                        "children": [
                                                                        ]
                                                                    }
                                                                ]
                                                            }
                                                        ]
                                                    }
                                                ]
                                            }
                                        ]
                                    }
                                ]
                            },
                            {
                                "name": "environmental samples",
                                "rank": 0,
                                "ncbiRank": "no rank",
                                "ncbiID": 48479,
                                "value": 0,
                                "summedValue": 3,
                                "yield": 0,
                                "summedYield": 2985,
                                "children": [
                                    {
                                        "name": "uncultured bacterium",
                                        "rank": 8,
                                        "ncbiRank": "species",
                                        "ncbiID": 77133,
                                        "value": 3,
                                        "summedValue": 3,
                                        "yield": 2985,
                                        "summedYield": 2985,
                                        "children": [
                                        ]
                                    }
                                ]
                            },
                            {
                                "name": "unclassified Bacteria",
                                "rank": 0,
                                "ncbiRank": "no rank",
                                "ncbiID": 49928,
                                "value": 0,
                                "summedValue": 1,
                                "yield": 0,
                                "summedYield": 645,
                                "children": [
                                    {
                                        "name": "unidentified bacterial endosymbiont",
                                        "rank": 8,
                                        "ncbiRank": "species",
                                        "ncbiID": 2355,
                                        "value": 1,
                                        "summedValue": 1,
                                        "yield": 645,
                                        "summedYield": 645,
                                        "children": [
                                        ]
                                    }
                                ]
                            },
                            {
                                "name": "FCB group",
                                "rank": 0,
                                "ncbiRank": "clade",
                                "ncbiID": 1783270,
                                "value": 0,
                                "summedValue": 1,
                                "yield": 0,
                                "summedYield": 771,
                                "children": [
                                    {
                                        "name": "Bacteroidetes/Chlorobi group",
                                        "rank": 0,
                                        "ncbiRank": "clade",
                                        "ncbiID": 68336,
                                        "value": 0,
                                        "summedValue": 1,
                                        "yield": 0,
                                        "summedYield": 771,
                                        "children": [
                                            {
                                                "name": "Bacteroidota",
                                                "rank": 3,
                                                "ncbiRank": "phylum",
                                                "ncbiID": 976,
                                                "value": 0,
                                                "summedValue": 1,
                                                "yield": 0,
                                                "summedYield": 771,
                                                "children": [
                                                    {
                                                        "name": "Bacteroidia",
                                                        "rank": 4,
                                                        "ncbiRank": "class",
                                                        "ncbiID": 200643,
                                                        "value": 0,
                                                        "summedValue": 1,
                                                        "yield": 0,
                                                        "summedYield": 771,
                                                        "children": [
                                                            {
                                                                "name": "Bacteroidales",
                                                                "rank": 5,
                                                                "ncbiRank": "order",
                                                                "ncbiID": 171549,
                                                                "value": 0,
                                                                "summedValue": 1,
                                                                "yield": 0,
                                                                "summedYield": 771,
                                                                "children": [
                                                                    {
                                                                        "name": "Prevotellaceae",
                                                                        "rank": 6,
                                                                        "ncbiRank": "family",
                                                                        "ncbiID": 171552,
                                                                        "value": 0,
                                                                        "summedValue": 1,
                                                                        "yield": 0,
                                                                        "summedYield": 771,
                                                                        "children": [
                                                                            {
                                                                                "name": "Prevotella",
                                                                                "rank": 7,
                                                                                "ncbiRank": "genus",
                                                                                "ncbiID": 838,
                                                                                "value": 0,
                                                                                "summedValue": 1,
                                                                                "yield": 0,
                                                                                "summedYield": 771,
                                                                                "children": [
                                                                                    {
                                                                                        "name": "Prevotella denticola",
                                                                                        "rank": 8,
                                                                                        "ncbiRank": "species",
                                                                                        "ncbiID": 28129,
                                                                                        "value": 1,
                                                                                        "summedValue": 1,
                                                                                        "yield": 771,
                                                                                        "summedYield": 771,
                                                                                        "children": [
                                                                                        ]
                                                                                    }
                                                                                ]
                                                                            }
                                                                        ]
                                                                    }
                                                                ]
                                                            }
                                                        ]
                                                    }
                                                ]
                                            }
                                        ]
                                    }
                                ]
                            },
                            {
                                "name": "Terrabacteria group",
                                "rank": 0,
                                "ncbiRank": "clade",
                                "ncbiID": 1783272,
                                "value": 122,
                                "summedValue": 23599,
                                "yield": 116754,
                                "summedYield": 23678061,
                                "children": [
                                    {
                                        "name": "Bacillota",
                                        "rank": 3,
                                        "ncbiRank": "phylum",
                                        "ncbiID": 1239,
                                        "value": 0,
                                        "summedValue": 2473,
                                        "yield": 0,
                                        "summedYield": 2415350,
                                        "children": [
                                            {
                                                "name": "Bacilli",
                                                "rank": 4,
                                                "ncbiRank": "class",
                                                "ncbiID": 91061,
                                                "value": 2,
                                                "summedValue": 2467,
                                                "yield": 2627,
                                                "summedYield": 2407724,
                                                "children": [
                                                    {
                                                        "name": "Bacillales",
                                                        "rank": 5,
                                                        "ncbiRank": "order",
                                                        "ncbiID": 1385,
                                                        "value": 9,
                                                        "summedValue": 2159,
                                                        "yield": 8548,
                                                        "summedYield": 2089609,
                                                        "children": [
                                                            {
                                                                "name": "Staphylococcaceae",
                                                                "rank": 6,
                                                                "ncbiRank": "family",
                                                                "ncbiID": 90964,
                                                                "value": 1,
                                                                "summedValue": 2150,
                                                                "yield": 894,
                                                                "summedYield": 2081061,
                                                                "children": [
                                                                    {
                                                                        "name": "Staphylococcus",
                                                                        "rank": 7,
                                                                        "ncbiRank": "genus",
                                                                        "ncbiID": 1279,
                                                                        "value": 153,
                                                                        "summedValue": 2149,
                                                                        "yield": 138802,
                                                                        "summedYield": 2080167,
                                                                        "children": [
                                                                            {
                                                                                "name": "Staphylococcus aureus",
                                                                                "rank": 8,
                                                                                "ncbiRank": "species",
                                                                                "ncbiID": 1280,
                                                                                "value": 325,
                                                                                "summedValue": 325,
                                                                                "yield": 304847,
                                                                                "summedYield": 304847,
                                                                                "children": [
                                                                                ]
                                                                            },
                                                                            {
                                                                                "name": "Staphylococcus epidermidis",
                                                                                "rank": 8,
                                                                                "ncbiRank": "species",
                                                                                "ncbiID": 1282,
                                                                                "value": 1644,
                                                                                "summedValue": 1644,
                                                                                "yield": 1604136,
                                                                                "summedYield": 1604136,
                                                                                "children": [
                                                                                ]
                                                                            },
                                                                            {
                                                                                "name": "Staphylococcus haemolyticus",
                                                                                "rank": 8,
                                                                                "ncbiRank": "species",
                                                                                "ncbiID": 1283,
                                                                                "value": 3,
                                                                                "summedValue": 4,
                                                                                "yield": 2239,
                                                                                "summedYield": 3978,
                                                                                "children": [
                                                                                    {
                                                                                        "name": "Staphylococcus haemolyticus JCSC1435",
                                                                                        "rank": 9,
                                                                                        "ncbiRank": "strain",
                                                                                        "ncbiID": 279808,
                                                                                        "value": 1,
                                                                                        "summedValue": 1,
                                                                                        "yield": 1739,
                                                                                        "summedYield": 1739,
                                                                                        "children": [
                                                                                        ]
                                                                                    }
                                                                                ]
                                                                            },
                                                                            {
                                                                                "name": "Staphylococcus hominis",
                                                                                "rank": 8,
                                                                                "ncbiRank": "species",
                                                                                "ncbiID": 1290,
                                                                                "value": 1,
                                                                                "summedValue": 2,
                                                                                "yield": 929,
                                                                                "summedYield": 1823,
                                                                                "children": [
                                                                                    {
                                                                                        "name": "Staphylococcus hominis subsp. hominis",
                                                                                        "rank": 9,
                                                                                        "ncbiRank": "subspecies",
                                                                                        "ncbiID": 145391,
                                                                                        "value": 1,
                                                                                        "summedValue": 1,
                                                                                        "yield": 894,
                                                                                        "summedYield": 894,
                                                                                        "children": [
                                                                                        ]
                                                                                    }
                                                                                ]
                                                                            },
                                                                            {
                                                                                "name": "Staphylococcus lugdunensis",
                                                                                "rank": 8,
                                                                                "ncbiRank": "species",
                                                                                "ncbiID": 28035,
                                                                                "value": 13,
                                                                                "summedValue": 13,
                                                                                "yield": 17674,
                                                                                "summedYield": 17674,
                                                                                "children": [
                                                                                ]
                                                                            },
                                                                            {
                                                                                "name": "Staphylococcus caprae",
                                                                                "rank": 8,
                                                                                "ncbiRank": "species",
                                                                                "ncbiID": 29380,
                                                                                "value": 1,
                                                                                "summedValue": 1,
                                                                                "yield": 534,
                                                                                "summedYield": 534,
                                                                                "children": [
                                                                                ]
                                                                            },
                                                                            {
                                                                                "name": "Staphylococcus capitis",
                                                                                "rank": 8,
                                                                                "ncbiRank": "species",
                                                                                "ncbiID": 29388,
                                                                                "value": 3,
                                                                                "summedValue": 3,
                                                                                "yield": 3857,
                                                                                "summedYield": 3857,
                                                                                "children": [
                                                                                ]
                                                                            },
                                                                            {
                                                                                "name": "unclassified Staphylococcus",
                                                                                "rank": 0,
                                                                                "ncbiRank": "no rank",
                                                                                "ncbiID": 91994,
                                                                                "value": 0,
                                                                                "summedValue": 4,
                                                                                "yield": 0,
                                                                                "summedYield": 4516,
                                                                                "children": [
                                                                                    {
                                                                                        "name": "Staphylococcus sp. M0911",
                                                                                        "rank": 8,
                                                                                        "ncbiRank": "species",
                                                                                        "ncbiID": 2025492,
                                                                                        "value": 4,
                                                                                        "summedValue": 4,
                                                                                        "yield": 4516,
                                                                                        "summedYield": 4516,
                                                                                        "children": [
                                                                                        ]
                                                                                    }
                                                                                ]
                                                                            }
                                                                        ]
                                                                    }
                                                                ]
                                                            }
                                                        ]
                                                    },
                                                    {
                                                        "name": "Lactobacillales",
                                                        "rank": 5,
                                                        "ncbiRank": "order",
                                                        "ncbiID": 186826,
                                                        "value": 0,
                                                        "summedValue": 306,
                                                        "yield": 0,
                                                        "summedYield": 315488,
                                                        "children": [
                                                            {
                                                                "name": "Streptococcaceae",
                                                                "rank": 6,
                                                                "ncbiRank": "family",
                                                                "ncbiID": 1300,
                                                                "value": 0,
                                                                "summedValue": 3,
                                                                "yield": 0,
                                                                "summedYield": 3642,
                                                                "children": [
                                                                    {
                                                                        "name": "Streptococcus",
                                                                        "rank": 7,
                                                                        "ncbiRank": "genus",
                                                                        "ncbiID": 1301,
                                                                        "value": 3,
                                                                        "summedValue": 3,
                                                                        "yield": 3642,
                                                                        "summedYield": 3642,
                                                                        "children": [
                                                                        ]
                                                                    }
                                                                ]
                                                            },
                                                            {
                                                                "name": "Enterococcaceae",
                                                                "rank": 6,
                                                                "ncbiRank": "family",
                                                                "ncbiID": 81852,
                                                                "value": 0,
                                                                "summedValue": 303,
                                                                "yield": 0,
                                                                "summedYield": 311846,
                                                                "children": [
                                                                    {
                                                                        "name": "Enterococcus",
                                                                        "rank": 7,
                                                                        "ncbiRank": "genus",
                                                                        "ncbiID": 1350,
                                                                        "value": 7,
                                                                        "summedValue": 303,
                                                                        "yield": 6649,
                                                                        "summedYield": 311846,
                                                                        "children": [
                                                                            {
                                                                                "name": "Enterococcus faecalis",
                                                                                "rank": 8,
                                                                                "ncbiRank": "species",
                                                                                "ncbiID": 1351,
                                                                                "value": 296,
                                                                                "summedValue": 296,
                                                                                "yield": 305197,
                                                                                "summedYield": 305197,
                                                                                "children": [
                                                                                ]
                                                                            }
                                                                        ]
                                                                    }
                                                                ]
                                                            }
                                                        ]
                                                    }
                                                ]
                                            },
                                            {
                                                "name": "Negativicutes",
                                                "rank": 4,
                                                "ncbiRank": "class",
                                                "ncbiID": 909932,
                                                "value": 0,
                                                "summedValue": 6,
                                                "yield": 0,
                                                "summedYield": 7626,
                                                "children": [
                                                    {
                                                        "name": "Veillonellales",
                                                        "rank": 5,
                                                        "ncbiRank": "order",
                                                        "ncbiID": 1843489,
                                                        "value": 0,
                                                        "summedValue": 6,
                                                        "yield": 0,
                                                        "summedYield": 7626,
                                                        "children": [
                                                            {
                                                                "name": "Veillonellaceae",
                                                                "rank": 6,
                                                                "ncbiRank": "family",
                                                                "ncbiID": 31977,
                                                                "value": 0,
                                                                "summedValue": 6,
                                                                "yield": 0,
                                                                "summedYield": 7626,
                                                                "children": [
                                                                    {
                                                                        "name": "Veillonella",
                                                                        "rank": 7,
                                                                        "ncbiRank": "genus",
                                                                        "ncbiID": 29465,
                                                                        "value": 2,
                                                                        "summedValue": 6,
                                                                        "yield": 1519,
                                                                        "summedYield": 7626,
                                                                        "children": [
                                                                            {
                                                                                "name": "Veillonella dispar",
                                                                                "rank": 8,
                                                                                "ncbiRank": "species",
                                                                                "ncbiID": 39778,
                                                                                "value": 4,
                                                                                "summedValue": 4,
                                                                                "yield": 6107,
                                                                                "summedYield": 6107,
                                                                                "children": [
                                                                                ]
                                                                            }
                                                                        ]
                                                                    }
                                                                ]
                                                            }
                                                        ]
                                                    }
                                                ]
                                            }
                                        ]
                                    },
                                    {
                                        "name": "Actinomycetota",
                                        "rank": 3,
                                        "ncbiRank": "phylum",
                                        "ncbiID": 201174,
                                        "value": 0,
                                        "summedValue": 21004,
                                        "yield": 0,
                                        "summedYield": 21145957,
                                        "children": [
                                            {
                                                "name": "Actinomycetes",
                                                "rank": 4,
                                                "ncbiRank": "class",
                                                "ncbiID": 1760,
                                                "value": 1,
                                                "summedValue": 21004,
                                                "yield": 1085,
                                                "summedYield": 21145957,
                                                "children": [
                                                    {
                                                        "name": "Bifidobacteriales",
                                                        "rank": 5,
                                                        "ncbiRank": "order",
                                                        "ncbiID": 85004,
                                                        "value": 0,
                                                        "summedValue": 20945,
                                                        "yield": 0,
                                                        "summedYield": 21084752,
                                                        "children": [
                                                            {
                                                                "name": "Bifidobacteriaceae",
                                                                "rank": 6,
                                                                "ncbiRank": "family",
                                                                "ncbiID": 31953,
                                                                "value": 500,
                                                                "summedValue": 20945,
                                                                "yield": 455195,
                                                                "summedYield": 21084752,
                                                                "children": [
                                                                    {
                                                                        "name": "Bifidobacterium",
                                                                        "rank": 7,
                                                                        "ncbiRank": "genus",
                                                                        "ncbiID": 1678,
                                                                        "value": 20273,
                                                                        "summedValue": 20445,
                                                                        "yield": 20443026,
                                                                        "summedYield": 20629557,
                                                                        "children": [
                                                                            {
                                                                                "name": "Bifidobacterium bifidum",
                                                                                "rank": 8,
                                                                                "ncbiRank": "species",
                                                                                "ncbiID": 1681,
                                                                                "value": 1,
                                                                                "summedValue": 1,
                                                                                "yield": 864,
                                                                                "summedYield": 864,
                                                                                "children": [
                                                                                ]
                                                                            },
                                                                            {
                                                                                "name": "Bifidobacterium breve",
                                                                                "rank": 8,
                                                                                "ncbiRank": "species",
                                                                                "ncbiID": 1685,
                                                                                "value": 5,
                                                                                "summedValue": 6,
                                                                                "yield": 3764,
                                                                                "summedYield": 4408,
                                                                                "children": [
                                                                                    {
                                                                                        "name": "Bifidobacterium breve JCM 7019",
                                                                                        "rank": 9,
                                                                                        "ncbiRank": "strain",
                                                                                        "ncbiID": 1385940,
                                                                                        "value": 1,
                                                                                        "summedValue": 1,
                                                                                        "yield": 644,
                                                                                        "summedYield": 644,
                                                                                        "children": [
                                                                                        ]
                                                                                    }
                                                                                ]
                                                                            },
                                                                            {
                                                                                "name": "Bifidobacterium pseudolongum",
                                                                                "rank": 8,
                                                                                "ncbiRank": "species",
                                                                                "ncbiID": 1694,
                                                                                "value": 1,
                                                                                "summedValue": 1,
                                                                                "yield": 643,
                                                                                "summedYield": 643,
                                                                                "children": [
                                                                                ]
                                                                            },
                                                                            {
                                                                                "name": "Bifidobacterium animalis",
                                                                                "rank": 8,
                                                                                "ncbiRank": "species",
                                                                                "ncbiID": 28025,
                                                                                "value": 26,
                                                                                "summedValue": 28,
                                                                                "yield": 29521,
                                                                                "summedYield": 31081,
                                                                                "children": [
                                                                                    {
                                                                                        "name": "Bifidobacterium animalis subsp. lactis",
                                                                                        "rank": 9,
                                                                                        "ncbiRank": "subspecies",
                                                                                        "ncbiID": 302911,
                                                                                        "value": 1,
                                                                                        "summedValue": 2,
                                                                                        "yield": 893,
                                                                                        "summedYield": 1560,
                                                                                        "children": [
                                                                                            {
                                                                                                "name": "Bifidobacterium animalis subsp. lactis KLDS2.0603",
                                                                                                "rank": 9,
                                                                                                "ncbiRank": "strain",
                                                                                                "ncbiID": 1316911,
                                                                                                "value": 1,
                                                                                                "summedValue": 1,
                                                                                                "yield": 667,
                                                                                                "summedYield": 667,
                                                                                                "children": [
                                                                                                ]
                                                                                            }
                                                                                        ]
                                                                                    }
                                                                                ]
                                                                            },
                                                                            {
                                                                                "name": "Bifidobacterium longum",
                                                                                "rank": 8,
                                                                                "ncbiRank": "species",
                                                                                "ncbiID": 216816,
                                                                                "value": 103,
                                                                                "summedValue": 135,
                                                                                "yield": 111567,
                                                                                "summedYield": 148889,
                                                                                "children": [
                                                                                    {
                                                                                        "name": "Bifidobacterium longum subsp. longum",
                                                                                        "rank": 9,
                                                                                        "ncbiRank": "subspecies",
                                                                                        "ncbiID": 1679,
                                                                                        "value": 1,
                                                                                        "summedValue": 1,
                                                                                        "yield": 563,
                                                                                        "summedYield": 563,
                                                                                        "children": [
                                                                                        ]
                                                                                    },
                                                                                    {
                                                                                        "name": "Bifidobacterium longum subsp. infantis",
                                                                                        "rank": 9,
                                                                                        "ncbiRank": "subspecies",
                                                                                        "ncbiID": 1682,
                                                                                        "value": 31,
                                                                                        "summedValue": 31,
                                                                                        "yield": 36759,
                                                                                        "summedYield": 36759,
                                                                                        "children": [
                                                                                        ]
                                                                                    }
                                                                                ]
                                                                            },
                                                                            {
                                                                                "name": "Bifidobacterium imperatoris",
                                                                                "rank": 8,
                                                                                "ncbiRank": "species",
                                                                                "ncbiID": 2020965,
                                                                                "value": 1,
                                                                                "summedValue": 1,
                                                                                "yield": 646,
                                                                                "summedYield": 646,
                                                                                "children": [
                                                                                ]
                                                                            }
                                                                        ]
                                                                    }
                                                                ]
                                                            }
                                                        ]
                                                    },
                                                    {
                                                        "name": "Propionibacteriales",
                                                        "rank": 5,
                                                        "ncbiRank": "order",
                                                        "ncbiID": 85009,
                                                        "value": 0,
                                                        "summedValue": 58,
                                                        "yield": 0,
                                                        "summedYield": 60120,
                                                        "children": [
                                                            {
                                                                "name": "Propionibacteriaceae",
                                                                "rank": 6,
                                                                "ncbiRank": "family",
                                                                "ncbiID": 31957,
                                                                "value": 0,
                                                                "summedValue": 58,
                                                                "yield": 0,
                                                                "summedYield": 60120,
                                                                "children": [
                                                                    {
                                                                        "name": "Cutibacterium",
                                                                        "rank": 7,
                                                                        "ncbiRank": "genus",
                                                                        "ncbiID": 1912216,
                                                                        "value": 2,
                                                                        "summedValue": 58,
                                                                        "yield": 3867,
                                                                        "summedYield": 60120,
                                                                        "children": [
                                                                            {
                                                                                "name": "Cutibacterium acnes",
                                                                                "rank": 8,
                                                                                "ncbiRank": "species",
                                                                                "ncbiID": 1747,
                                                                                "value": 9,
                                                                                "summedValue": 9,
                                                                                "yield": 9387,
                                                                                "summedYield": 9387,
                                                                                "children": [
                                                                                ]
                                                                            },
                                                                            {
                                                                                "name": "Cutibacterium avidum",
                                                                                "rank": 8,
                                                                                "ncbiRank": "species",
                                                                                "ncbiID": 33010,
                                                                                "value": 47,
                                                                                "summedValue": 47,
                                                                                "yield": 46866,
                                                                                "summedYield": 46866,
                                                                                "children": [
                                                                                ]
                                                                            }
                                                                        ]
                                                                    }
                                                                ]
                                                            }
                                                        ]
                                                    }
                                                ]
                                            }
                                        ]
                                    }
                                ]
                            }
                        ]
                    },
                    {
                        "name": "Eukaryota",
                        "rank": 1,
                        "ncbiRank": "superkingdom",
                        "ncbiID": 2759,
                        "value": 0,
                        "summedValue": 24,
                        "yield": 0,
                        "summedYield": 19577,
                        "children": [
                            {
                                "name": "Opisthokonta",
                                "rank": 0,
                                "ncbiRank": "clade",
                                "ncbiID": 33154,
                                "value": 0,
                                "summedValue": 24,
                                "yield": 0,
                                "summedYield": 19577,
                                "children": [
                                    {
                                        "name": "Metazoa",
                                        "rank": 2,
                                        "ncbiRank": "kingdom",
                                        "ncbiID": 33208,
                                        "value": 0,
                                        "summedValue": 24,
                                        "yield": 0,
                                        "summedYield": 19577,
                                        "children": [
                                            {
                                                "name": "Eumetazoa",
                                                "rank": 0,
                                                "ncbiRank": "clade",
                                                "ncbiID": 6072,
                                                "value": 0,
                                                "summedValue": 24,
                                                "yield": 0,
                                                "summedYield": 19577,
                                                "children": [
                                                    {
                                                        "name": "Bilateria",
                                                        "rank": 0,
                                                        "ncbiRank": "clade",
                                                        "ncbiID": 33213,
                                                        "value": 0,
                                                        "summedValue": 24,
                                                        "yield": 0,
                                                        "summedYield": 19577,
                                                        "children": [
                                                            {
                                                                "name": "Deuterostomia",
                                                                "rank": 0,
                                                                "ncbiRank": "clade",
                                                                "ncbiID": 33511,
                                                                "value": 0,
                                                                "summedValue": 24,
                                                                "yield": 0,
                                                                "summedYield": 19577,
                                                                "children": [
                                                                    {
                                                                        "name": "Chordata",
                                                                        "rank": 3,
                                                                        "ncbiRank": "phylum",
                                                                        "ncbiID": 7711,
                                                                        "value": 0,
                                                                        "summedValue": 24,
                                                                        "yield": 0,
                                                                        "summedYield": 19577,
                                                                        "children": [
                                                                            {
                                                                                "name": "Craniata",
                                                                                "rank": 3,
                                                                                "ncbiRank": "subphylum",
                                                                                "ncbiID": 89593,
                                                                                "value": 0,
                                                                                "summedValue": 24,
                                                                                "yield": 0,
                                                                                "summedYield": 19577,
                                                                                "children": [
                                                                                    {
                                                                                        "name": "Vertebrata",
                                                                                        "rank": 0,
                                                                                        "ncbiRank": "clade",
                                                                                        "ncbiID": 7742,
                                                                                        "value": 0,
                                                                                        "summedValue": 24,
                                                                                        "yield": 0,
                                                                                        "summedYield": 19577,
                                                                                        "children": [
                                                                                            {
                                                                                                "name": "Gnathostomata",
                                                                                                "rank": 0,
                                                                                                "ncbiRank": "clade",
                                                                                                "ncbiID": 7776,
                                                                                                "value": 0,
                                                                                                "summedValue": 24,
                                                                                                "yield": 0,
                                                                                                "summedYield": 19577,
                                                                                                "children": [
                                                                                                    {
                                                                                                        "name": "Teleostomi",
                                                                                                        "rank": 0,
                                                                                                        "ncbiRank": "clade",
                                                                                                        "ncbiID": 117570,
                                                                                                        "value": 0,
                                                                                                        "summedValue": 24,
                                                                                                        "yield": 0,
                                                                                                        "summedYield": 19577,
                                                                                                        "children": [
                                                                                                            {
                                                                                                                "name": "Euteleostomi",
                                                                                                                "rank": 0,
                                                                                                                "ncbiRank": "clade",
                                                                                                                "ncbiID": 117571,
                                                                                                                "value": 0,
                                                                                                                "summedValue": 24,
                                                                                                                "yield": 0,
                                                                                                                "summedYield": 19577,
                                                                                                                "children": [
                                                                                                                    {
                                                                                                                        "name": "Sarcopterygii",
                                                                                                                        "rank": 3,
                                                                                                                        "ncbiRank": "superclass",
                                                                                                                        "ncbiID": 8287,
                                                                                                                        "value": 0,
                                                                                                                        "summedValue": 24,
                                                                                                                        "yield": 0,
                                                                                                                        "summedYield": 19577,
                                                                                                                        "children": [
                                                                                                                            {
                                                                                                                                "name": "Dipnotetrapodomorpha",
                                                                                                                                "rank": 0,
                                                                                                                                "ncbiRank": "clade",
                                                                                                                                "ncbiID": 1338369,
                                                                                                                                "value": 0,
                                                                                                                                "summedValue": 24,
                                                                                                                                "yield": 0,
                                                                                                                                "summedYield": 19577,
                                                                                                                                "children": [
                                                                                                                                    {
                                                                                                                                        "name": "Tetrapoda",
                                                                                                                                        "rank": 0,
                                                                                                                                        "ncbiRank": "clade",
                                                                                                                                        "ncbiID": 32523,
                                                                                                                                        "value": 0,
                                                                                                                                        "summedValue": 24,
                                                                                                                                        "yield": 0,
                                                                                                                                        "summedYield": 19577,
                                                                                                                                        "children": [
                                                                                                                                            {
                                                                                                                                                "name": "Amniota",
                                                                                                                                                "rank": 0,
                                                                                                                                                "ncbiRank": "clade",
                                                                                                                                                "ncbiID": 32524,
                                                                                                                                                "value": 0,
                                                                                                                                                "summedValue": 24,
                                                                                                                                                "yield": 0,
                                                                                                                                                "summedYield": 19577,
                                                                                                                                                "children": [
                                                                                                                                                    {
                                                                                                                                                        "name": "Mammalia",
                                                                                                                                                        "rank": 4,
                                                                                                                                                        "ncbiRank": "class",
                                                                                                                                                        "ncbiID": 40674,
                                                                                                                                                        "value": 0,
                                                                                                                                                        "summedValue": 24,
                                                                                                                                                        "yield": 0,
                                                                                                                                                        "summedYield": 19577,
                                                                                                                                                        "children": [
                                                                                                                                                            {
                                                                                                                                                                "name": "Theria",
                                                                                                                                                                "rank": 0,
                                                                                                                                                                "ncbiRank": "clade",
                                                                                                                                                                "ncbiID": 32525,
                                                                                                                                                                "value": 0,
                                                                                                                                                                "summedValue": 24,
                                                                                                                                                                "yield": 0,
                                                                                                                                                                "summedYield": 19577,
                                                                                                                                                                "children": [
                                                                                                                                                                    {
                                                                                                                                                                        "name": "Eutheria",
                                                                                                                                                                        "rank": 0,
                                                                                                                                                                        "ncbiRank": "clade",
                                                                                                                                                                        "ncbiID": 9347,
                                                                                                                                                                        "value": 0,
                                                                                                                                                                        "summedValue": 24,
                                                                                                                                                                        "yield": 0,
                                                                                                                                                                        "summedYield": 19577,
                                                                                                                                                                        "children": [
                                                                                                                                                                            {
                                                                                                                                                                                "name": "Boreoeutheria",
                                                                                                                                                                                "rank": 0,
                                                                                                                                                                                "ncbiRank": "clade",
                                                                                                                                                                                "ncbiID": 1437010,
                                                                                                                                                                                "value": 0,
                                                                                                                                                                                "summedValue": 24,
                                                                                                                                                                                "yield": 0,
                                                                                                                                                                                "summedYield": 19577,
                                                                                                                                                                                "children": [
                                                                                                                                                                                    {
                                                                                                                                                                                        "name": "Euarchontoglires",
                                                                                                                                                                                        "rank": 4,
                                                                                                                                                                                        "ncbiRank": "superorder",
                                                                                                                                                                                        "ncbiID": 314146,
                                                                                                                                                                                        "value": 0,
                                                                                                                                                                                        "summedValue": 24,
                                                                                                                                                                                        "yield": 0,
                                                                                                                                                                                        "summedYield": 19577,
                                                                                                                                                                                        "children": [
                                                                                                                                                                                            {
                                                                                                                                                                                                "name": "Primates",
                                                                                                                                                                                                "rank": 5,
                                                                                                                                                                                                "ncbiRank": "order",
                                                                                                                                                                                                "ncbiID": 9443,
                                                                                                                                                                                                "value": 0,
                                                                                                                                                                                                "summedValue": 24,
                                                                                                                                                                                                "yield": 0,
                                                                                                                                                                                                "summedYield": 19577,
                                                                                                                                                                                                "children": [
                                                                                                                                                                                                    {
                                                                                                                                                                                                        "name": "Haplorrhini",
                                                                                                                                                                                                        "rank": 5,
                                                                                                                                                                                                        "ncbiRank": "suborder",
                                                                                                                                                                                                        "ncbiID": 376913,
                                                                                                                                                                                                        "value": 0,
                                                                                                                                                                                                        "summedValue": 24,
                                                                                                                                                                                                        "yield": 0,
                                                                                                                                                                                                        "summedYield": 19577,
                                                                                                                                                                                                        "children": [
                                                                                                                                                                                                            {
                                                                                                                                                                                                                "name": "Simiiformes",
                                                                                                                                                                                                                "rank": 5,
                                                                                                                                                                                                                "ncbiRank": "infraorder",
                                                                                                                                                                                                                "ncbiID": 314293,
                                                                                                                                                                                                                "value": 0,
                                                                                                                                                                                                                "summedValue": 24,
                                                                                                                                                                                                                "yield": 0,
                                                                                                                                                                                                                "summedYield": 19577,
                                                                                                                                                                                                                "children": [
                                                                                                                                                                                                                    {
                                                                                                                                                                                                                        "name": "Catarrhini",
                                                                                                                                                                                                                        "rank": 5,
                                                                                                                                                                                                                        "ncbiRank": "parvorder",
                                                                                                                                                                                                                        "ncbiID": 9526,
                                                                                                                                                                                                                        "value": 0,
                                                                                                                                                                                                                        "summedValue": 24,
                                                                                                                                                                                                                        "yield": 0,
                                                                                                                                                                                                                        "summedYield": 19577,
                                                                                                                                                                                                                        "children": [
                                                                                                                                                                                                                            {
                                                                                                                                                                                                                                "name": "Hominoidea",
                                                                                                                                                                                                                                "rank": 5,
                                                                                                                                                                                                                                "ncbiRank": "superfamily",
                                                                                                                                                                                                                                "ncbiID": 314295,
                                                                                                                                                                                                                                "value": 0,
                                                                                                                                                                                                                                "summedValue": 24,
                                                                                                                                                                                                                                "yield": 0,
                                                                                                                                                                                                                                "summedYield": 19577,
                                                                                                                                                                                                                                "children": [
                                                                                                                                                                                                                                    {
                                                                                                                                                                                                                                        "name": "Hominidae",
                                                                                                                                                                                                                                        "rank": 6,
                                                                                                                                                                                                                                        "ncbiRank": "family",
                                                                                                                                                                                                                                        "ncbiID": 9604,
                                                                                                                                                                                                                                        "value": 1,
                                                                                                                                                                                                                                        "summedValue": 24,
                                                                                                                                                                                                                                        "yield": 658,
                                                                                                                                                                                                                                        "summedYield": 19577,
                                                                                                                                                                                                                                        "children": [
                                                                                                                                                                                                                                            {
                                                                                                                                                                                                                                                "name": "Homininae",
                                                                                                                                                                                                                                                "rank": 6,
                                                                                                                                                                                                                                                "ncbiRank": "subfamily",
                                                                                                                                                                                                                                                "ncbiID": 207598,
                                                                                                                                                                                                                                                "value": 3,
                                                                                                                                                                                                                                                "summedValue": 23,
                                                                                                                                                                                                                                                "yield": 2214,
                                                                                                                                                                                                                                                "summedYield": 18919,
                                                                                                                                                                                                                                                "children": [
                                                                                                                                                                                                                                                    {
                                                                                                                                                                                                                                                        "name": "Homo",
                                                                                                                                                                                                                                                        "rank": 7,
                                                                                                                                                                                                                                                        "ncbiRank": "genus",
                                                                                                                                                                                                                                                        "ncbiID": 9605,
                                                                                                                                                                                                                                                        "value": 0,
                                                                                                                                                                                                                                                        "summedValue": 20,
                                                                                                                                                                                                                                                        "yield": 0,
                                                                                                                                                                                                                                                        "summedYield": 16705,
                                                                                                                                                                                                                                                        "children": [
                                                                                                                                                                                                                                                            {
                                                                                                                                                                                                                                                                "name": "Homo sapiens",
                                                                                                                                                                                                                                                                "rank": 8,
                                                                                                                                                                                                                                                                "ncbiRank": "species",
                                                                                                                                                                                                                                                                "ncbiID": 9606,
                                                                                                                                                                                                                                                                "value": 20,
                                                                                                                                                                                                                                                                "summedValue": 20,
                                                                                                                                                                                                                                                                "yield": 16705,
                                                                                                                                                                                                                                                                "summedYield": 16705,
                                                                                                                                                                                                                                                                "children": [
                                                                                                                                                                                                                                                                ]
                                                                                                                                                                                                                                                            }
                                                                                                                                                                                                                                                        ]
                                                                                                                                                                                                                                                    }
                                                                                                                                                                                                                                                ]
                                                                                                                                                                                                                                            }
                                                                                                                                                                                                                                        ]
                                                                                                                                                                                                                                    }
                                                                                                                                                                                                                                ]
                                                                                                                                                                                                                            }
                                                                                                                                                                                                                        ]
                                                                                                                                                                                                                    }
                                                                                                                                                                                                                ]
                                                                                                                                                                                                            }
                                                                                                                                                                                                        ]
                                                                                                                                                                                                    }
                                                                                                                                                                                                ]
                                                                                                                                                                                            }
                                                                                                                                                                                        ]
                                                                                                                                                                                    }
                                                                                                                                                                                ]
                                                                                                                                                                            }
                                                                                                                                                                        ]
                                                                                                                                                                    }
                                                                                                                                                                ]
                                                                                                                                                            }
                                                                                                                                                        ]
                                                                                                                                                    }
                                                                                                                                                ]
                                                                                                                                            }
                                                                                                                                        ]
                                                                                                                                    }
                                                                                                                                ]
                                                                                                                            }
                                                                                                                        ]
                                                                                                                    }
                                                                                                                ]
                                                                                                            }
                                                                                                        ]
                                                                                                    }
                                                                                                ]
                                                                                            }
                                                                                        ]
                                                                                    }
                                                                                ]
                                                                            }
                                                                        ]
                                                                    }
                                                                ]
                                                            }
                                                        ]
                                                    }
                                                ]
                                            }
                                        ]
                                    }
                                ]
                            }
                        ]
                    }
                ]
            },
            {
                "name": "unclassified",
                "rank": 0,
                "ncbiRank": "no rank",
                "ncbiID": 0,
                "value": 4219,
                "summedValue": 4219,
                "yield": 3580899,
                "summedYield": 3580899,
                "children": [
                ]
            }
        ]
    },
    "treeYield": {
        "name": "root",
        "rank": 0,
        "ncbiRank": "no rank",
        "ncbiID": 1,
        "value": 1965,
        "summedValue": 98469,
        "yield": 1842149,
        "summedYield": 99511304,
        "children": [
            {
                "name": "Viruses",
                "rank": 1,
                "ncbiRank": "superkingdom",
                "ncbiID": 10239,
                "value": 0,
                "summedValue": 1,
                "yield": 0,
                "summedYield": 1051,
                "children": [
                    {
                        "name": "Duplodnaviria",
                        "rank": 0,
                        "ncbiRank": "clade",
                        "ncbiID": 2731341,
                        "value": 0,
                        "summedValue": 1,
                        "yield": 0,
                        "summedYield": 1051,
                        "children": [
                            {
                                "name": "Heunggongvirae",
                                "rank": 2,
                                "ncbiRank": "kingdom",
                                "ncbiID": 2731360,
                                "value": 0,
                                "summedValue": 1,
                                "yield": 0,
                                "summedYield": 1051,
                                "children": [
                                    {
                                        "name": "Uroviricota",
                                        "rank": 3,
                                        "ncbiRank": "phylum",
                                        "ncbiID": 2731618,
                                        "value": 0,
                                        "summedValue": 1,
                                        "yield": 0,
                                        "summedYield": 1051,
                                        "children": [
                                            {
                                                "name": "Caudoviricetes",
                                                "rank": 4,
                                                "ncbiRank": "class",
                                                "ncbiID": 2731619,
                                                "value": 1,
                                                "summedValue": 1,
                                                "yield": 1051,
                                                "summedYield": 1051,
                                                "children": [
                                                ]
                                            }
                                        ]
                                    }
                                ]
                            }
                        ]
                    }
                ]
            },
            {
                "name": "cellular organisms",
                "rank": 0,
                "ncbiRank": "no rank",
                "ncbiID": 131567,
                "value": 224,
                "summedValue": 92284,
                "yield": 204363,
                "summedYield": 94087205,
                "children": [
                    {
                        "name": "Bacteria",
                        "rank": 1,
                        "ncbiRank": "superkingdom",
                        "ncbiID": 2,
                        "value": 551,
                        "summedValue": 92036,
                        "yield": 498527,
                        "summedYield": 93863265,
                        "children": [
                            {
                                "name": "Pseudomonadota",
                                "rank": 3,
                                "ncbiRank": "phylum",
                                "ncbiID": 1224,
                                "value": 15,
                                "summedValue": 67881,
                                "yield": 14527,
                                "summedYield": 69682276,
                                "children": [
                                    {
                                        "name": "Gammaproteobacteria",
                                        "rank": 4,
                                        "ncbiRank": "class",
                                        "ncbiID": 1236,
                                        "value": 42,
                                        "summedValue": 67864,
                                        "yield": 35550,
                                        "summedYield": 69666631,
                                        "children": [
                                            {
                                                "name": "Pseudomonadales",
                                                "rank": 5,
                                                "ncbiRank": "order",
                                                "ncbiID": 72274,
                                                "value": 0,
                                                "summedValue": 1,
                                                "yield": 0,
                                                "summedYield": 596,
                                                "children": [
                                                    {
                                                        "name": "Pseudomonadaceae",
                                                        "rank": 6,
                                                        "ncbiRank": "family",
                                                        "ncbiID": 135621,
                                                        "value": 0,
                                                        "summedValue": 1,
                                                        "yield": 0,
                                                        "summedYield": 596,
                                                        "children": [
                                                            {
                                                                "name": "Pseudomonas",
                                                                "rank": 7,
                                                                "ncbiRank": "genus",
                                                                "ncbiID": 286,
                                                                "value": 1,
                                                                "summedValue": 1,
                                                                "yield": 596,
                                                                "summedYield": 596,
                                                                "children": [
                                                                ]
                                                            }
                                                        ]
                                                    }
                                                ]
                                            },
                                            {
                                                "name": "Enterobacterales",
                                                "rank": 5,
                                                "ncbiRank": "order",
                                                "ncbiID": 91347,
                                                "value": 544,
                                                "summedValue": 67819,
                                                "yield": 529198,
                                                "summedYield": 69628958,
                                                "children": [
                                                    {
                                                        "name": "Enterobacteriaceae",
                                                        "rank": 6,
                                                        "ncbiRank": "family",
                                                        "ncbiID": 543,
                                                        "value": 5055,
                                                        "summedValue": 67272,
                                                        "yield": 5156655,
                                                        "summedYield": 69097350,
                                                        "children": [
                                                            {
                                                                "name": "Citrobacter",
                                                                "rank": 7,
                                                                "ncbiRank": "genus",
                                                                "ncbiID": 544,
                                                                "value": 3,
                                                                "summedValue": 5,
                                                                "yield": 1754,
                                                                "summedYield": 3121,
                                                                "children": [
                                                                    {
                                                                        "name": "Citrobacter freundii complex",
                                                                        "rank": 7,
                                                                        "ncbiRank": "species group",
                                                                        "ncbiID": 1344959,
                                                                        "value": 0,
                                                                        "summedValue": 1,
                                                                        "yield": 0,
                                                                        "summedYield": 770,
                                                                        "children": [
                                                                            {
                                                                                "name": "Citrobacter freundii",
                                                                                "rank": 8,
                                                                                "ncbiRank": "species",
                                                                                "ncbiID": 546,
                                                                                "value": 1,
                                                                                "summedValue": 1,
                                                                                "yield": 770,
                                                                                "summedYield": 770,
                                                                                "children": [
                                                                                ]
                                                                            }
                                                                        ]
                                                                    },
                                                                    {
                                                                        "name": "unclassified Citrobacter",
                                                                        "rank": 0,
                                                                        "ncbiRank": "no rank",
                                                                        "ncbiID": 2644389,
                                                                        "value": 1,
                                                                        "summedValue": 1,
                                                                        "yield": 597,
                                                                        "summedYield": 597,
                                                                        "children": [
                                                                        ]
                                                                    }
                                                                ]
                                                            },
                                                            {
                                                                "name": "Enterobacter",
                                                                "rank": 7,
                                                                "ncbiRank": "genus",
                                                                "ncbiID": 547,
                                                                "value": 17884,
                                                                "summedValue": 62084,
                                                                "yield": 17733844,
                                                                "summedYield": 63797748,
                                                                "children": [
                                                                    {
                                                                        "name": "Enterobacter cloacae complex",
                                                                        "rank": 7,
                                                                        "ncbiRank": "species group",
                                                                        "ncbiID": 354276,
                                                                        "value": 41671,
                                                                        "summedValue": 44177,
                                                                        "yield": 43367771,
                                                                        "summedYield": 46044523,
                                                                        "children": [
                                                                            {
                                                                                "name": "Enterobacter cloacae",
                                                                                "rank": 8,
                                                                                "ncbiRank": "species",
                                                                                "ncbiID": 550,
                                                                                "value": 33,
                                                                                "summedValue": 36,
                                                                                "yield": 39427,
                                                                                "summedYield": 41354,
                                                                                "children": [
                                                                                    {
                                                                                        "name": "Enterobacter cloacae subsp. cloacae",
                                                                                        "rank": 9,
                                                                                        "ncbiRank": "subspecies",
                                                                                        "ncbiID": 336306,
                                                                                        "value": 3,
                                                                                        "summedValue": 3,
                                                                                        "yield": 1927,
                                                                                        "summedYield": 1927,
                                                                                        "children": [
                                                                                        ]
                                                                                    }
                                                                                ]
                                                                            },
                                                                            {
                                                                                "name": "Enterobacter asburiae",
                                                                                "rank": 8,
                                                                                "ncbiRank": "species",
                                                                                "ncbiID": 61645,
                                                                                "value": 5,
                                                                                "summedValue": 5,
                                                                                "yield": 3648,
                                                                                "summedYield": 3648,
                                                                                "children": [
                                                                                ]
                                                                            },
                                                                            {
                                                                                "name": "Enterobacter cancerogenus",
                                                                                "rank": 8,
                                                                                "ncbiRank": "species",
                                                                                "ncbiID": 69218,
                                                                                "value": 1,
                                                                                "summedValue": 1,
                                                                                "yield": 519,
                                                                                "summedYield": 519,
                                                                                "children": [
                                                                                ]
                                                                            },
                                                                            {
                                                                                "name": "Enterobacter hormaechei",
                                                                                "rank": 8,
                                                                                "ncbiRank": "species",
                                                                                "ncbiID": 158836,
                                                                                "value": 2383,
                                                                                "summedValue": 2426,
                                                                                "yield": 2546020,
                                                                                "summedYield": 2590798,
                                                                                "children": [
                                                                                    {
                                                                                        "name": "Enterobacter hormaechei subsp. steigerwaltii",
                                                                                        "rank": 9,
                                                                                        "ncbiRank": "subspecies",
                                                                                        "ncbiID": 299766,
                                                                                        "value": 4,
                                                                                        "summedValue": 4,
                                                                                        "yield": 4028,
                                                                                        "summedYield": 4028,
                                                                                        "children": [
                                                                                        ]
                                                                                    },
                                                                                    {
                                                                                        "name": "Enterobacter hormaechei subsp. oharae",
                                                                                        "rank": 9,
                                                                                        "ncbiRank": "subspecies",
                                                                                        "ncbiID": 301102,
                                                                                        "value": 37,
                                                                                        "summedValue": 37,
                                                                                        "yield": 38071,
                                                                                        "summedYield": 38071,
                                                                                        "children": [
                                                                                        ]
                                                                                    },
                                                                                    {
                                                                                        "name": "Enterobacter hormaechei subsp. xiangfangensis",
                                                                                        "rank": 9,
                                                                                        "ncbiRank": "subspecies",
                                                                                        "ncbiID": 1296536,
                                                                                        "value": 2,
                                                                                        "summedValue": 2,
                                                                                        "yield": 2679,
                                                                                        "summedYield": 2679,
                                                                                        "children": [
                                                                                        ]
                                                                                    }
                                                                                ]
                                                                            },
                                                                            {
                                                                                "name": "Enterobacter kobei",
                                                                                "rank": 8,
                                                                                "ncbiRank": "species",
                                                                                "ncbiID": 208224,
                                                                                "value": 19,
                                                                                "summedValue": 19,
                                                                                "yield": 16628,
                                                                                "summedYield": 16628,
                                                                                "children": [
                                                                                ]
                                                                            },
                                                                            {
                                                                                "name": "Enterobacter ludwigii",
                                                                                "rank": 8,
                                                                                "ncbiRank": "species",
                                                                                "ncbiID": 299767,
                                                                                "value": 1,
                                                                                "summedValue": 1,
                                                                                "yield": 544,
                                                                                "summedYield": 544,
                                                                                "children": [
                                                                                ]
                                                                            },
                                                                            {
                                                                                "name": "Enterobacter roggenkampii",
                                                                                "rank": 8,
                                                                                "ncbiRank": "species",
                                                                                "ncbiID": 1812935,
                                                                                "value": 1,
                                                                                "summedValue": 1,
                                                                                "yield": 709,
                                                                                "summedYield": 709,
                                                                                "children": [
                                                                                ]
                                                                            },
                                                                            {
                                                                                "name": "Enterobacter chengduensis",
                                                                                "rank": 8,
                                                                                "ncbiRank": "species",
                                                                                "ncbiID": 2494701,
                                                                                "value": 1,
                                                                                "summedValue": 1,
                                                                                "yield": 948,
                                                                                "summedYield": 948,
                                                                                "children": [
                                                                                ]
                                                                            },
                                                                            {
                                                                                "name": "unclassified Enterobacter cloacae complex",
                                                                                "rank": 0,
                                                                                "ncbiRank": "no rank",
                                                                                "ncbiID": 2757714,
                                                                                "value": 0,
                                                                                "summedValue": 16,
                                                                                "yield": 0,
                                                                                "summedYield": 21604,
                                                                                "children": [
                                                                                    {
                                                                                        "name": "Enterobacter sp. BIDMC100",
                                                                                        "rank": 8,
                                                                                        "ncbiRank": "species",
                                                                                        "ncbiID": 1686399,
                                                                                        "value": 4,
                                                                                        "summedValue": 4,
                                                                                        "yield": 3173,
                                                                                        "summedYield": 3173,
                                                                                        "children": [
                                                                                        ]
                                                                                    },
                                                                                    {
                                                                                        "name": "Enterobacter cloacae complex sp. ECNIH7",
                                                                                        "rank": 8,
                                                                                        "ncbiRank": "species",
                                                                                        "ncbiID": 1915310,
                                                                                        "value": 6,
                                                                                        "summedValue": 6,
                                                                                        "yield": 11467,
                                                                                        "summedYield": 11467,
                                                                                        "children": [
                                                                                        ]
                                                                                    },
                                                                                    {
                                                                                        "name": "Enterobacter cloacae complex sp.",
                                                                                        "rank": 8,
                                                                                        "ncbiRank": "species",
                                                                                        "ncbiID": 2027919,
                                                                                        "value": 3,
                                                                                        "summedValue": 3,
                                                                                        "yield": 3484,
                                                                                        "summedYield": 3484,
                                                                                        "children": [
                                                                                        ]
                                                                                    },
                                                                                    {
                                                                                        "name": "Enterobacter cloacae complex sp. ECL112",
                                                                                        "rank": 8,
                                                                                        "ncbiRank": "species",
                                                                                        "ncbiID": 2850493,
                                                                                        "value": 1,
                                                                                        "summedValue": 1,
                                                                                        "yield": 1612,
                                                                                        "summedYield": 1612,
                                                                                        "children": [
                                                                                        ]
                                                                                    },
                                                                                    {
                                                                                        "name": "Enterobacter cloacae complex sp. ECL404",
                                                                                        "rank": 8,
                                                                                        "ncbiRank": "species",
                                                                                        "ncbiID": 2912631,
                                                                                        "value": 1,
                                                                                        "summedValue": 1,
                                                                                        "yield": 865,
                                                                                        "summedYield": 865,
                                                                                        "children": [
                                                                                        ]
                                                                                    },
                                                                                    {
                                                                                        "name": "Enterobacter cloacae complex sp. R_G8",
                                                                                        "rank": 8,
                                                                                        "ncbiRank": "species",
                                                                                        "ncbiID": 2969431,
                                                                                        "value": 1,
                                                                                        "summedValue": 1,
                                                                                        "yield": 1003,
                                                                                        "summedYield": 1003,
                                                                                        "children": [
                                                                                        ]
                                                                                    }
                                                                                ]
                                                                            }
                                                                        ]
                                                                    },
                                                                    {
                                                                        "name": "Enterobacter mori",
                                                                        "rank": 8,
                                                                        "ncbiRank": "species",
                                                                        "ncbiID": 539813,
                                                                        "value": 6,
                                                                        "summedValue": 6,
                                                                        "yield": 4965,
                                                                        "summedYield": 4965,
                                                                        "children": [
                                                                        ]
                                                                    },
                                                                    {
                                                                        "name": "Enterobacter bugandensis",
                                                                        "rank": 8,
                                                                        "ncbiRank": "species",
                                                                        "ncbiID": 881260,
                                                                        "value": 2,
                                                                        "summedValue": 2,
                                                                        "yield": 2506,
                                                                        "summedYield": 2506,
                                                                        "children": [
                                                                        ]
                                                                    },
                                                                    {
                                                                        "name": "Enterobacter oligotrophicus",
                                                                        "rank": 8,
                                                                        "ncbiRank": "species",
                                                                        "ncbiID": 2478464,
                                                                        "value": 9,
                                                                        "summedValue": 9,
                                                                        "yield": 7132,
                                                                        "summedYield": 7132,
                                                                        "children": [
                                                                        ]
                                                                    },
                                                                    {
                                                                        "name": "Enterobacter huaxiensis",
                                                                        "rank": 8,
                                                                        "ncbiRank": "species",
                                                                        "ncbiID": 2494702,
                                                                        "value": 1,
                                                                        "summedValue": 1,
                                                                        "yield": 699,
                                                                        "summedYield": 699,
                                                                        "children": [
                                                                        ]
                                                                    },
                                                                    {
                                                                        "name": "unclassified Enterobacter",
                                                                        "rank": 0,
                                                                        "ncbiRank": "no rank",
                                                                        "ncbiID": 2608935,
                                                                        "value": 2,
                                                                        "summedValue": 5,
                                                                        "yield": 1357,
                                                                        "summedYield": 4079,
                                                                        "children": [
                                                                            {
                                                                                "name": "Enterobacter sp. LU1",
                                                                                "rank": 8,
                                                                                "ncbiRank": "species",
                                                                                "ncbiID": 1848517,
                                                                                "value": 1,
                                                                                "summedValue": 1,
                                                                                "yield": 1516,
                                                                                "summedYield": 1516,
                                                                                "children": [
                                                                                ]
                                                                            },
                                                                            {
                                                                                "name": "Enterobacter sp. DKU_NT_01",
                                                                                "rank": 8,
                                                                                "ncbiRank": "species",
                                                                                "ncbiID": 2093698,
                                                                                "value": 1,
                                                                                "summedValue": 1,
                                                                                "yield": 595,
                                                                                "summedYield": 595,
                                                                                "children": [
                                                                                ]
                                                                            },
                                                                            {
                                                                                "name": "Enterobacter sp. DSM 30060",
                                                                                "rank": 8,
                                                                                "ncbiRank": "species",
                                                                                "ncbiID": 2747372,
                                                                                "value": 1,
                                                                                "summedValue": 1,
                                                                                "yield": 611,
                                                                                "summedYield": 611,
                                                                                "children": [
                                                                                ]
                                                                            }
                                                                        ]
                                                                    }
                                                                ]
                                                            },
                                                            {
                                                                "name": "Escherichia",
                                                                "rank": 7,
                                                                "ncbiRank": "genus",
                                                                "ncbiID": 561,
                                                                "value": 0,
                                                                "summedValue": 55,
                                                                "yield": 0,
                                                                "summedYield": 68608,
                                                                "children": [
                                                                    {
                                                                        "name": "Escherichia coli",
                                                                        "rank": 8,
                                                                        "ncbiRank": "species",
                                                                        "ncbiID": 562,
                                                                        "value": 55,
                                                                        "summedValue": 55,
                                                                        "yield": 68608,
                                                                        "summedYield": 68608,
                                                                        "children": [
                                                                        ]
                                                                    }
                                                                ]
                                                            },
                                                            {
                                                                "name": "Salmonella",
                                                                "rank": 7,
                                                                "ncbiRank": "genus",
                                                                "ncbiID": 590,
                                                                "value": 2,
                                                                "summedValue": 14,
                                                                "yield": 1997,
                                                                "summedYield": 12992,
                                                                "children": [
                                                                    {
                                                                        "name": "Salmonella enterica",
                                                                        "rank": 8,
                                                                        "ncbiRank": "species",
                                                                        "ncbiID": 28901,
                                                                        "value": 4,
                                                                        "summedValue": 11,
                                                                        "yield": 3482,
                                                                        "summedYield": 10248,
                                                                        "children": [
                                                                            {
                                                                                "name": "Salmonella enterica subsp. enterica",
                                                                                "rank": 9,
                                                                                "ncbiRank": "subspecies",
                                                                                "ncbiID": 59201,
                                                                                "value": 5,
                                                                                "summedValue": 7,
                                                                                "yield": 4925,
                                                                                "summedYield": 6766,
                                                                                "children": [
                                                                                    {
                                                                                        "name": "Salmonella enterica subsp. enterica serovar Infantis",
                                                                                        "rank": 0,
                                                                                        "ncbiRank": "no rank",
                                                                                        "ncbiID": 595,
                                                                                        "value": 1,
                                                                                        "summedValue": 1,
                                                                                        "yield": 584,
                                                                                        "summedYield": 584,
                                                                                        "children": [
                                                                                        ]
                                                                                    },
                                                                                    {
                                                                                        "name": "Salmonella enterica subsp. enterica serovar Kentucky",
                                                                                        "rank": 0,
                                                                                        "ncbiRank": "no rank",
                                                                                        "ncbiID": 192955,
                                                                                        "value": 1,
                                                                                        "summedValue": 1,
                                                                                        "yield": 1257,
                                                                                        "summedYield": 1257,
                                                                                        "children": [
                                                                                        ]
                                                                                    }
                                                                                ]
                                                                            }
                                                                        ]
                                                                    },
                                                                    {
                                                                        "name": "unclassified Salmonella",
                                                                        "rank": 0,
                                                                        "ncbiRank": "no rank",
                                                                        "ncbiID": 2614656,
                                                                        "value": 0,
                                                                        "summedValue": 1,
                                                                        "yield": 0,
                                                                        "summedYield": 747,
                                                                        "children": [
                                                                            {
                                                                                "name": "Salmonella sp. JXY0409-18",
                                                                                "rank": 8,
                                                                                "ncbiRank": "species",
                                                                                "ncbiID": 2879113,
                                                                                "value": 1,
                                                                                "summedValue": 1,
                                                                                "yield": 747,
                                                                                "summedYield": 747,
                                                                                "children": [
                                                                                ]
                                                                            }
                                                                        ]
                                                                    }
                                                                ]
                                                            },
                                                            {
                                                                "name": "Shigella",
                                                                "rank": 7,
                                                                "ncbiRank": "genus",
                                                                "ncbiID": 620,
                                                                "value": 0,
                                                                "summedValue": 2,
                                                                "yield": 0,
                                                                "summedYield": 1429,
                                                                "children": [
                                                                    {
                                                                        "name": "Shigella flexneri",
                                                                        "rank": 8,
                                                                        "ncbiRank": "species",
                                                                        "ncbiID": 623,
                                                                        "value": 0,
                                                                        "summedValue": 1,
                                                                        "yield": 0,
                                                                        "summedYield": 909,
                                                                        "children": [
                                                                            {
                                                                                "name": "Shigella flexneri 2002017",
                                                                                "rank": 9,
                                                                                "ncbiRank": "strain",
                                                                                "ncbiID": 591020,
                                                                                "value": 1,
                                                                                "summedValue": 1,
                                                                                "yield": 909,
                                                                                "summedYield": 909,
                                                                                "children": [
                                                                                ]
                                                                            }
                                                                        ]
                                                                    },
                                                                    {
                                                                        "name": "Shigella sonnei",
                                                                        "rank": 8,
                                                                        "ncbiRank": "species",
                                                                        "ncbiID": 624,
                                                                        "value": 1,
                                                                        "summedValue": 1,
                                                                        "yield": 520,
                                                                        "summedYield": 520,
                                                                        "children": [
                                                                        ]
                                                                    }
                                                                ]
                                                            },
                                                            {
                                                                "name": "Leclercia",
                                                                "rank": 7,
                                                                "ncbiRank": "genus",
                                                                "ncbiID": 83654,
                                                                "value": 0,
                                                                "summedValue": 5,
                                                                "yield": 0,
                                                                "summedYield": 3691,
                                                                "children": [
                                                                    {
                                                                        "name": "Leclercia adecarboxylata",
                                                                        "rank": 8,
                                                                        "ncbiRank": "species",
                                                                        "ncbiID": 83655,
                                                                        "value": 4,
                                                                        "summedValue": 4,
                                                                        "yield": 2795,
                                                                        "summedYield": 2795,
                                                                        "children": [
                                                                        ]
                                                                    },
                                                                    {
                                                                        "name": "unclassified Leclercia",
                                                                        "rank": 0,
                                                                        "ncbiRank": "no rank",
                                                                        "ncbiID": 2627398,
                                                                        "value": 0,
                                                                        "summedValue": 1,
                                                                        "yield": 0,
                                                                        "summedYield": 896,
                                                                        "children": [
                                                                            {
                                                                                "name": "Leclercia sp. W6",
                                                                                "rank": 8,
                                                                                "ncbiRank": "species",
                                                                                "ncbiID": 2282310,
                                                                                "value": 1,
                                                                                "summedValue": 1,
                                                                                "yield": 896,
                                                                                "summedYield": 896,
                                                                                "children": [
                                                                                ]
                                                                            }
                                                                        ]
                                                                    }
                                                                ]
                                                            },
                                                            {
                                                                "name": "Cedecea",
                                                                "rank": 7,
                                                                "ncbiRank": "genus",
                                                                "ncbiID": 158483,
                                                                "value": 0,
                                                                "summedValue": 1,
                                                                "yield": 0,
                                                                "summedYield": 534,
                                                                "children": [
                                                                    {
                                                                        "name": "Cedecea lapagei",
                                                                        "rank": 8,
                                                                        "ncbiRank": "species",
                                                                        "ncbiID": 158823,
                                                                        "value": 1,
                                                                        "summedValue": 1,
                                                                        "yield": 534,
                                                                        "summedYield": 534,
                                                                        "children": [
                                                                        ]
                                                                    }
                                                                ]
                                                            },
                                                            {
                                                                "name": "Cronobacter",
                                                                "rank": 7,
                                                                "ncbiRank": "genus",
                                                                "ncbiID": 413496,
                                                                "value": 1,
                                                                "summedValue": 2,
                                                                "yield": 669,
                                                                "summedYield": 1199,
                                                                "children": [
                                                                    {
                                                                        "name": "Cronobacter condimenti",
                                                                        "rank": 8,
                                                                        "ncbiRank": "species",
                                                                        "ncbiID": 1163710,
                                                                        "value": 0,
                                                                        "summedValue": 1,
                                                                        "yield": 0,
                                                                        "summedYield": 530,
                                                                        "children": [
                                                                            {
                                                                                "name": "Cronobacter condimenti 1330",
                                                                                "rank": 9,
                                                                                "ncbiRank": "strain",
                                                                                "ncbiID": 1073999,
                                                                                "value": 1,
                                                                                "summedValue": 1,
                                                                                "yield": 530,
                                                                                "summedYield": 530,
                                                                                "children": [
                                                                                ]
                                                                            }
                                                                        ]
                                                                    }
                                                                ]
                                                            },
                                                            {
                                                                "name": "Lelliottia",
                                                                "rank": 7,
                                                                "ncbiRank": "genus",
                                                                "ncbiID": 1330545,
                                                                "value": 0,
                                                                "summedValue": 3,
                                                                "yield": 0,
                                                                "summedYield": 3315,
                                                                "children": [
                                                                    {
                                                                        "name": "Lelliottia amnigena",
                                                                        "rank": 8,
                                                                        "ncbiRank": "species",
                                                                        "ncbiID": 61646,
                                                                        "value": 2,
                                                                        "summedValue": 2,
                                                                        "yield": 2469,
                                                                        "summedYield": 2469,
                                                                        "children": [
                                                                        ]
                                                                    },
                                                                    {
                                                                        "name": "Lelliottia jeotgali",
                                                                        "rank": 8,
                                                                        "ncbiRank": "species",
                                                                        "ncbiID": 1907578,
                                                                        "value": 1,
                                                                        "summedValue": 1,
                                                                        "yield": 846,
                                                                        "summedYield": 846,
                                                                        "children": [
                                                                        ]
                                                                    }
                                                                ]
                                                            },
                                                            {
                                                                "name": "Kosakonia",
                                                                "rank": 7,
                                                                "ncbiRank": "genus",
                                                                "ncbiID": 1330547,
                                                                "value": 1,
                                                                "summedValue": 2,
                                                                "yield": 1052,
                                                                "summedYield": 1705,
                                                                "children": [
                                                                    {
                                                                        "name": "unclassified Kosakonia",
                                                                        "rank": 0,
                                                                        "ncbiRank": "no rank",
                                                                        "ncbiID": 2632876,
                                                                        "value": 0,
                                                                        "summedValue": 1,
                                                                        "yield": 0,
                                                                        "summedYield": 653,
                                                                        "children": [
                                                                            {
                                                                                "name": "Kosakonia sp. SMBL-WEM22",
                                                                                "rank": 8,
                                                                                "ncbiRank": "species",
                                                                                "ncbiID": 2725560,
                                                                                "value": 1,
                                                                                "summedValue": 1,
                                                                                "yield": 653,
                                                                                "summedYield": 653,
                                                                                "children": [
                                                                                ]
                                                                            }
                                                                        ]
                                                                    }
                                                                ]
                                                            },
                                                            {
                                                                "name": "Klebsiella/Raoultella group",
                                                                "rank": 0,
                                                                "ncbiRank": "no rank",
                                                                "ncbiID": 2890311,
                                                                "value": 1,
                                                                "summedValue": 44,
                                                                "yield": 714,
                                                                "summedYield": 46353,
                                                                "children": [
                                                                    {
                                                                        "name": "Klebsiella",
                                                                        "rank": 7,
                                                                        "ncbiRank": "genus",
                                                                        "ncbiID": 570,
                                                                        "value": 12,
                                                                        "summedValue": 41,
                                                                        "yield": 12810,
                                                                        "summedYield": 42375,
                                                                        "children": [
                                                                            {
                                                                                "name": "Klebsiella pneumoniae",
                                                                                "rank": 8,
                                                                                "ncbiRank": "species",
                                                                                "ncbiID": 573,
                                                                                "value": 26,
                                                                                "summedValue": 27,
                                                                                "yield": 26047,
                                                                                "summedYield": 26951,
                                                                                "children": [
                                                                                    {
                                                                                        "name": "Klebsiella pneumoniae subsp. pneumoniae",
                                                                                        "rank": 9,
                                                                                        "ncbiRank": "subspecies",
                                                                                        "ncbiID": 72407,
                                                                                        "value": 1,
                                                                                        "summedValue": 1,
                                                                                        "yield": 904,
                                                                                        "summedYield": 904,
                                                                                        "children": [
                                                                                        ]
                                                                                    }
                                                                                ]
                                                                            },
                                                                            {
                                                                                "name": "Klebsiella variicola",
                                                                                "rank": 8,
                                                                                "ncbiRank": "species",
                                                                                "ncbiID": 244366,
                                                                                "value": 1,
                                                                                "summedValue": 1,
                                                                                "yield": 1223,
                                                                                "summedYield": 1223,
                                                                                "children": [
                                                                                ]
                                                                            },
                                                                            {
                                                                                "name": "Klebsiella quasipneumoniae",
                                                                                "rank": 8,
                                                                                "ncbiRank": "species",
                                                                                "ncbiID": 1463165,
                                                                                "value": 1,
                                                                                "summedValue": 1,
                                                                                "yield": 1391,
                                                                                "summedYield": 1391,
                                                                                "children": [
                                                                                ]
                                                                            }
                                                                        ]
                                                                    },
                                                                    {
                                                                        "name": "Raoultella",
                                                                        "rank": 7,
                                                                        "ncbiRank": "genus",
                                                                        "ncbiID": 160674,
                                                                        "value": 1,
                                                                        "summedValue": 2,
                                                                        "yield": 914,
                                                                        "summedYield": 3264,
                                                                        "children": [
                                                                            {
                                                                                "name": "Raoultella ornithinolytica",
                                                                                "rank": 8,
                                                                                "ncbiRank": "species",
                                                                                "ncbiID": 54291,
                                                                                "value": 1,
                                                                                "summedValue": 1,
                                                                                "yield": 2350,
                                                                                "summedYield": 2350,
                                                                                "children": [
                                                                                ]
                                                                            }
                                                                        ]
                                                                    }
                                                                ]
                                                            }
                                                        ]
                                                    },
                                                    {
                                                        "name": "Erwiniaceae",
                                                        "rank": 6,
                                                        "ncbiRank": "family",
                                                        "ncbiID": 1903409,
                                                        "value": 0,
                                                        "summedValue": 2,
                                                        "yield": 0,
                                                        "summedYield": 1430,
                                                        "children": [
                                                            {
                                                                "name": "Erwinia",
                                                                "rank": 7,
                                                                "ncbiRank": "genus",
                                                                "ncbiID": 551,
                                                                "value": 0,
                                                                "summedValue": 1,
                                                                "yield": 0,
                                                                "summedYield": 523,
                                                                "children": [
                                                                    {
                                                                        "name": "unclassified Erwinia",
                                                                        "rank": 0,
                                                                        "ncbiRank": "no rank",
                                                                        "ncbiID": 2622719,
                                                                        "value": 0,
                                                                        "summedValue": 1,
                                                                        "yield": 0,
                                                                        "summedYield": 523,
                                                                        "children": [
                                                                            {
                                                                                "name": "Erwinia sp. E602",
                                                                                "rank": 8,
                                                                                "ncbiRank": "species",
                                                                                "ncbiID": 2675378,
                                                                                "value": 1,
                                                                                "summedValue": 1,
                                                                                "yield": 523,
                                                                                "summedYield": 523,
                                                                                "children": [
                                                                                ]
                                                                            }
                                                                        ]
                                                                    }
                                                                ]
                                                            },
                                                            {
                                                                "name": "Pantoea",
                                                                "rank": 7,
                                                                "ncbiRank": "genus",
                                                                "ncbiID": 53335,
                                                                "value": 0,
                                                                "summedValue": 1,
                                                                "yield": 0,
                                                                "summedYield": 907,
                                                                "children": [
                                                                    {
                                                                        "name": "Pantoea agglomerans group",
                                                                        "rank": 7,
                                                                        "ncbiRank": "species group",
                                                                        "ncbiID": 1654067,
                                                                        "value": 0,
                                                                        "summedValue": 1,
                                                                        "yield": 0,
                                                                        "summedYield": 907,
                                                                        "children": [
                                                                            {
                                                                                "name": "Pantoea agglomerans",
                                                                                "rank": 8,
                                                                                "ncbiRank": "species",
                                                                                "ncbiID": 549,
                                                                                "value": 1,
                                                                                "summedValue": 1,
                                                                                "yield": 907,
                                                                                "summedYield": 907,
                                                                                "children": [
                                                                                ]
                                                                            }
                                                                        ]
                                                                    }
                                                                ]
                                                            }
                                                        ]
                                                    },
                                                    {
                                                        "name": "Yersiniaceae",
                                                        "rank": 6,
                                                        "ncbiRank": "family",
                                                        "ncbiID": 1903411,
                                                        "value": 0,
                                                        "summedValue": 1,
                                                        "yield": 0,
                                                        "summedYield": 980,
                                                        "children": [
                                                            {
                                                                "name": "Nissabacter",
                                                                "rank": 7,
                                                                "ncbiRank": "genus",
                                                                "ncbiID": 1964366,
                                                                "value": 0,
                                                                "summedValue": 1,
                                                                "yield": 0,
                                                                "summedYield": 980,
                                                                "children": [
                                                                    {
                                                                        "name": "unclassified Nissabacter",
                                                                        "rank": 0,
                                                                        "ncbiRank": "no rank",
                                                                        "ncbiID": 2636213,
                                                                        "value": 0,
                                                                        "summedValue": 1,
                                                                        "yield": 0,
                                                                        "summedYield": 980,
                                                                        "children": [
                                                                            {
                                                                                "name": "Nissabacter sp. SGAir0207",
                                                                                "rank": 8,
                                                                                "ncbiRank": "species",
                                                                                "ncbiID": 2126321,
                                                                                "value": 1,
                                                                                "summedValue": 1,
                                                                                "yield": 980,
                                                                                "summedYield": 980,
                                                                                "children": [
                                                                                ]
                                                                            }
                                                                        ]
                                                                    }
                                                                ]
                                                            }
                                                        ]
                                                    }
                                                ]
                                            },
                                            {
                                                "name": "Oceanospirillales",
                                                "rank": 5,
                                                "ncbiRank": "order",
                                                "ncbiID": 135619,
                                                "value": 1,
                                                "summedValue": 1,
                                                "yield": 997,
                                                "summedYield": 997,
                                                "children": [
                                                ]
                                            },
                                            {
                                                "name": "Aeromonadales",
                                                "rank": 5,
                                                "ncbiRank": "order",
                                                "ncbiID": 135624,
                                                "value": 0,
                                                "summedValue": 1,
                                                "yield": 0,
                                                "summedYield": 530,
                                                "children": [
                                                    {
                                                        "name": "Aeromonadaceae",
                                                        "rank": 6,
                                                        "ncbiRank": "family",
                                                        "ncbiID": 84642,
                                                        "value": 0,
                                                        "summedValue": 1,
                                                        "yield": 0,
                                                        "summedYield": 530,
                                                        "children": [
                                                            {
                                                                "name": "Aeromonas",
                                                                "rank": 7,
                                                                "ncbiRank": "genus",
                                                                "ncbiID": 642,
                                                                "value": 0,
                                                                "summedValue": 1,
                                                                "yield": 0,
                                                                "summedYield": 530,
                                                                "children": [
                                                                    {
                                                                        "name": "Aeromonas simiae",
                                                                        "rank": 8,
                                                                        "ncbiRank": "species",
                                                                        "ncbiID": 218936,
                                                                        "value": 1,
                                                                        "summedValue": 1,
                                                                        "yield": 530,
                                                                        "summedYield": 530,
                                                                        "children": [
                                                                        ]
                                                                    }
                                                                ]
                                                            }
                                                        ]
                                                    }
                                                ]
                                            }
                                        ]
                                    },
                                    {
                                        "name": "Alphaproteobacteria",
                                        "rank": 4,
                                        "ncbiRank": "class",
                                        "ncbiID": 28211,
                                        "value": 0,
                                        "summedValue": 1,
                                        "yield": 0,
                                        "summedYield": 603,
                                        "children": [
                                            {
                                                "name": "Hyphomicrobiales",
                                                "rank": 5,
                                                "ncbiRank": "order",
                                                "ncbiID": 356,
                                                "value": 0,
                                                "summedValue": 1,
                                                "yield": 0,
                                                "summedYield": 603,
                                                "children": [
                                                    {
                                                        "name": "Brucellaceae",
                                                        "rank": 6,
                                                        "ncbiRank": "family",
                                                        "ncbiID": 118882,
                                                        "value": 0,
                                                        "summedValue": 1,
                                                        "yield": 0,
                                                        "summedYield": 603,
                                                        "children": [
                                                            {
                                                                "name": "Brucella/Ochrobactrum group",
                                                                "rank": 0,
                                                                "ncbiRank": "no rank",
                                                                "ncbiID": 2826938,
                                                                "value": 0,
                                                                "summedValue": 1,
                                                                "yield": 0,
                                                                "summedYield": 603,
                                                                "children": [
                                                                    {
                                                                        "name": "Brucella",
                                                                        "rank": 7,
                                                                        "ncbiRank": "genus",
                                                                        "ncbiID": 234,
                                                                        "value": 0,
                                                                        "summedValue": 1,
                                                                        "yield": 0,
                                                                        "summedYield": 603,
                                                                        "children": [
                                                                            {
                                                                                "name": "unclassified Brucella",
                                                                                "rank": 0,
                                                                                "ncbiRank": "no rank",
                                                                                "ncbiID": 2632610,
                                                                                "value": 0,
                                                                                "summedValue": 1,
                                                                                "yield": 0,
                                                                                "summedYield": 603,
                                                                                "children": [
                                                                                    {
                                                                                        "name": "Brucella sp. MAB-22",
                                                                                        "rank": 8,
                                                                                        "ncbiRank": "species",
                                                                                        "ncbiID": 2986424,
                                                                                        "value": 1,
                                                                                        "summedValue": 1,
                                                                                        "yield": 603,
                                                                                        "summedYield": 603,
                                                                                        "children": [
                                                                                        ]
                                                                                    }
                                                                                ]
                                                                            }
                                                                        ]
                                                                    }
                                                                ]
                                                            }
                                                        ]
                                                    }
                                                ]
                                            }
                                        ]
                                    },
                                    {
                                        "name": "Betaproteobacteria",
                                        "rank": 4,
                                        "ncbiRank": "class",
                                        "ncbiID": 28216,
                                        "value": 0,
                                        "summedValue": 1,
                                        "yield": 0,
                                        "summedYield": 515,
                                        "children": [
                                            {
                                                "name": "Burkholderiales",
                                                "rank": 5,
                                                "ncbiRank": "order",
                                                "ncbiID": 80840,
                                                "value": 0,
                                                "summedValue": 1,
                                                "yield": 0,
                                                "summedYield": 515,
                                                "children": [
                                                    {
                                                        "name": "Burkholderiaceae",
                                                        "rank": 6,
                                                        "ncbiRank": "family",
                                                        "ncbiID": 119060,
                                                        "value": 0,
                                                        "summedValue": 1,
                                                        "yield": 0,
                                                        "summedYield": 515,
                                                        "children": [
                                                            {
                                                                "name": "Ralstonia",
                                                                "rank": 7,
                                                                "ncbiRank": "genus",
                                                                "ncbiID": 48736,
                                                                "value": 0,
                                                                "summedValue": 1,
                                                                "yield": 0,
                                                                "summedYield": 515,
                                                                "children": [
                                                                    {
                                                                        "name": "Ralstonia pickettii",
                                                                        "rank": 8,
                                                                        "ncbiRank": "species",
                                                                        "ncbiID": 329,
                                                                        "value": 1,
                                                                        "summedValue": 1,
                                                                        "yield": 515,
                                                                        "summedYield": 515,
                                                                        "children": [
                                                                        ]
                                                                    }
                                                                ]
                                                            }
                                                        ]
                                                    }
                                                ]
                                            }
                                        ]
                                    }
                                ]
                            },
                            {
                                "name": "environmental samples",
                                "rank": 0,
                                "ncbiRank": "no rank",
                                "ncbiID": 48479,
                                "value": 0,
                                "summedValue": 3,
                                "yield": 0,
                                "summedYield": 2985,
                                "children": [
                                    {
                                        "name": "uncultured bacterium",
                                        "rank": 8,
                                        "ncbiRank": "species",
                                        "ncbiID": 77133,
                                        "value": 3,
                                        "summedValue": 3,
                                        "yield": 2985,
                                        "summedYield": 2985,
                                        "children": [
                                        ]
                                    }
                                ]
                            },
                            {
                                "name": "unclassified Bacteria",
                                "rank": 0,
                                "ncbiRank": "no rank",
                                "ncbiID": 49928,
                                "value": 0,
                                "summedValue": 1,
                                "yield": 0,
                                "summedYield": 645,
                                "children": [
                                    {
                                        "name": "unidentified bacterial endosymbiont",
                                        "rank": 8,
                                        "ncbiRank": "species",
                                        "ncbiID": 2355,
                                        "value": 1,
                                        "summedValue": 1,
                                        "yield": 645,
                                        "summedYield": 645,
                                        "children": [
                                        ]
                                    }
                                ]
                            },
                            {
                                "name": "FCB group",
                                "rank": 0,
                                "ncbiRank": "clade",
                                "ncbiID": 1783270,
                                "value": 0,
                                "summedValue": 1,
                                "yield": 0,
                                "summedYield": 771,
                                "children": [
                                    {
                                        "name": "Bacteroidetes/Chlorobi group",
                                        "rank": 0,
                                        "ncbiRank": "clade",
                                        "ncbiID": 68336,
                                        "value": 0,
                                        "summedValue": 1,
                                        "yield": 0,
                                        "summedYield": 771,
                                        "children": [
                                            {
                                                "name": "Bacteroidota",
                                                "rank": 3,
                                                "ncbiRank": "phylum",
                                                "ncbiID": 976,
                                                "value": 0,
                                                "summedValue": 1,
                                                "yield": 0,
                                                "summedYield": 771,
                                                "children": [
                                                    {
                                                        "name": "Bacteroidia",
                                                        "rank": 4,
                                                        "ncbiRank": "class",
                                                        "ncbiID": 200643,
                                                        "value": 0,
                                                        "summedValue": 1,
                                                        "yield": 0,
                                                        "summedYield": 771,
                                                        "children": [
                                                            {
                                                                "name": "Bacteroidales",
                                                                "rank": 5,
                                                                "ncbiRank": "order",
                                                                "ncbiID": 171549,
                                                                "value": 0,
                                                                "summedValue": 1,
                                                                "yield": 0,
                                                                "summedYield": 771,
                                                                "children": [
                                                                    {
                                                                        "name": "Prevotellaceae",
                                                                        "rank": 6,
                                                                        "ncbiRank": "family",
                                                                        "ncbiID": 171552,
                                                                        "value": 0,
                                                                        "summedValue": 1,
                                                                        "yield": 0,
                                                                        "summedYield": 771,
                                                                        "children": [
                                                                            {
                                                                                "name": "Prevotella",
                                                                                "rank": 7,
                                                                                "ncbiRank": "genus",
                                                                                "ncbiID": 838,
                                                                                "value": 0,
                                                                                "summedValue": 1,
                                                                                "yield": 0,
                                                                                "summedYield": 771,
                                                                                "children": [
                                                                                    {
                                                                                        "name": "Prevotella denticola",
                                                                                        "rank": 8,
                                                                                        "ncbiRank": "species",
                                                                                        "ncbiID": 28129,
                                                                                        "value": 1,
                                                                                        "summedValue": 1,
                                                                                        "yield": 771,
                                                                                        "summedYield": 771,
                                                                                        "children": [
                                                                                        ]
                                                                                    }
                                                                                ]
                                                                            }
                                                                        ]
                                                                    }
                                                                ]
                                                            }
                                                        ]
                                                    }
                                                ]
                                            }
                                        ]
                                    }
                                ]
                            },
                            {
                                "name": "Terrabacteria group",
                                "rank": 0,
                                "ncbiRank": "clade",
                                "ncbiID": 1783272,
                                "value": 122,
                                "summedValue": 23599,
                                "yield": 116754,
                                "summedYield": 23678061,
                                "children": [
                                    {
                                        "name": "Bacillota",
                                        "rank": 3,
                                        "ncbiRank": "phylum",
                                        "ncbiID": 1239,
                                        "value": 0,
                                        "summedValue": 2473,
                                        "yield": 0,
                                        "summedYield": 2415350,
                                        "children": [
                                            {
                                                "name": "Bacilli",
                                                "rank": 4,
                                                "ncbiRank": "class",
                                                "ncbiID": 91061,
                                                "value": 2,
                                                "summedValue": 2467,
                                                "yield": 2627,
                                                "summedYield": 2407724,
                                                "children": [
                                                    {
                                                        "name": "Bacillales",
                                                        "rank": 5,
                                                        "ncbiRank": "order",
                                                        "ncbiID": 1385,
                                                        "value": 9,
                                                        "summedValue": 2159,
                                                        "yield": 8548,
                                                        "summedYield": 2089609,
                                                        "children": [
                                                            {
                                                                "name": "Staphylococcaceae",
                                                                "rank": 6,
                                                                "ncbiRank": "family",
                                                                "ncbiID": 90964,
                                                                "value": 1,
                                                                "summedValue": 2150,
                                                                "yield": 894,
                                                                "summedYield": 2081061,
                                                                "children": [
                                                                    {
                                                                        "name": "Staphylococcus",
                                                                        "rank": 7,
                                                                        "ncbiRank": "genus",
                                                                        "ncbiID": 1279,
                                                                        "value": 153,
                                                                        "summedValue": 2149,
                                                                        "yield": 138802,
                                                                        "summedYield": 2080167,
                                                                        "children": [
                                                                            {
                                                                                "name": "Staphylococcus aureus",
                                                                                "rank": 8,
                                                                                "ncbiRank": "species",
                                                                                "ncbiID": 1280,
                                                                                "value": 325,
                                                                                "summedValue": 325,
                                                                                "yield": 304847,
                                                                                "summedYield": 304847,
                                                                                "children": [
                                                                                ]
                                                                            },
                                                                            {
                                                                                "name": "Staphylococcus epidermidis",
                                                                                "rank": 8,
                                                                                "ncbiRank": "species",
                                                                                "ncbiID": 1282,
                                                                                "value": 1644,
                                                                                "summedValue": 1644,
                                                                                "yield": 1604136,
                                                                                "summedYield": 1604136,
                                                                                "children": [
                                                                                ]
                                                                            },
                                                                            {
                                                                                "name": "Staphylococcus haemolyticus",
                                                                                "rank": 8,
                                                                                "ncbiRank": "species",
                                                                                "ncbiID": 1283,
                                                                                "value": 3,
                                                                                "summedValue": 4,
                                                                                "yield": 2239,
                                                                                "summedYield": 3978,
                                                                                "children": [
                                                                                    {
                                                                                        "name": "Staphylococcus haemolyticus JCSC1435",
                                                                                        "rank": 9,
                                                                                        "ncbiRank": "strain",
                                                                                        "ncbiID": 279808,
                                                                                        "value": 1,
                                                                                        "summedValue": 1,
                                                                                        "yield": 1739,
                                                                                        "summedYield": 1739,
                                                                                        "children": [
                                                                                        ]
                                                                                    }
                                                                                ]
                                                                            },
                                                                            {
                                                                                "name": "Staphylococcus hominis",
                                                                                "rank": 8,
                                                                                "ncbiRank": "species",
                                                                                "ncbiID": 1290,
                                                                                "value": 1,
                                                                                "summedValue": 2,
                                                                                "yield": 929,
                                                                                "summedYield": 1823,
                                                                                "children": [
                                                                                    {
                                                                                        "name": "Staphylococcus hominis subsp. hominis",
                                                                                        "rank": 9,
                                                                                        "ncbiRank": "subspecies",
                                                                                        "ncbiID": 145391,
                                                                                        "value": 1,
                                                                                        "summedValue": 1,
                                                                                        "yield": 894,
                                                                                        "summedYield": 894,
                                                                                        "children": [
                                                                                        ]
                                                                                    }
                                                                                ]
                                                                            },
                                                                            {
                                                                                "name": "Staphylococcus lugdunensis",
                                                                                "rank": 8,
                                                                                "ncbiRank": "species",
                                                                                "ncbiID": 28035,
                                                                                "value": 13,
                                                                                "summedValue": 13,
                                                                                "yield": 17674,
                                                                                "summedYield": 17674,
                                                                                "children": [
                                                                                ]
                                                                            },
                                                                            {
                                                                                "name": "Staphylococcus caprae",
                                                                                "rank": 8,
                                                                                "ncbiRank": "species",
                                                                                "ncbiID": 29380,
                                                                                "value": 1,
                                                                                "summedValue": 1,
                                                                                "yield": 534,
                                                                                "summedYield": 534,
                                                                                "children": [
                                                                                ]
                                                                            },
                                                                            {
                                                                                "name": "Staphylococcus capitis",
                                                                                "rank": 8,
                                                                                "ncbiRank": "species",
                                                                                "ncbiID": 29388,
                                                                                "value": 3,
                                                                                "summedValue": 3,
                                                                                "yield": 3857,
                                                                                "summedYield": 3857,
                                                                                "children": [
                                                                                ]
                                                                            },
                                                                            {
                                                                                "name": "unclassified Staphylococcus",
                                                                                "rank": 0,
                                                                                "ncbiRank": "no rank",
                                                                                "ncbiID": 91994,
                                                                                "value": 0,
                                                                                "summedValue": 4,
                                                                                "yield": 0,
                                                                                "summedYield": 4516,
                                                                                "children": [
                                                                                    {
                                                                                        "name": "Staphylococcus sp. M0911",
                                                                                        "rank": 8,
                                                                                        "ncbiRank": "species",
                                                                                        "ncbiID": 2025492,
                                                                                        "value": 4,
                                                                                        "summedValue": 4,
                                                                                        "yield": 4516,
                                                                                        "summedYield": 4516,
                                                                                        "children": [
                                                                                        ]
                                                                                    }
                                                                                ]
                                                                            }
                                                                        ]
                                                                    }
                                                                ]
                                                            }
                                                        ]
                                                    },
                                                    {
                                                        "name": "Lactobacillales",
                                                        "rank": 5,
                                                        "ncbiRank": "order",
                                                        "ncbiID": 186826,
                                                        "value": 0,
                                                        "summedValue": 306,
                                                        "yield": 0,
                                                        "summedYield": 315488,
                                                        "children": [
                                                            {
                                                                "name": "Streptococcaceae",
                                                                "rank": 6,
                                                                "ncbiRank": "family",
                                                                "ncbiID": 1300,
                                                                "value": 0,
                                                                "summedValue": 3,
                                                                "yield": 0,
                                                                "summedYield": 3642,
                                                                "children": [
                                                                    {
                                                                        "name": "Streptococcus",
                                                                        "rank": 7,
                                                                        "ncbiRank": "genus",
                                                                        "ncbiID": 1301,
                                                                        "value": 3,
                                                                        "summedValue": 3,
                                                                        "yield": 3642,
                                                                        "summedYield": 3642,
                                                                        "children": [
                                                                        ]
                                                                    }
                                                                ]
                                                            },
                                                            {
                                                                "name": "Enterococcaceae",
                                                                "rank": 6,
                                                                "ncbiRank": "family",
                                                                "ncbiID": 81852,
                                                                "value": 0,
                                                                "summedValue": 303,
                                                                "yield": 0,
                                                                "summedYield": 311846,
                                                                "children": [
                                                                    {
                                                                        "name": "Enterococcus",
                                                                        "rank": 7,
                                                                        "ncbiRank": "genus",
                                                                        "ncbiID": 1350,
                                                                        "value": 7,
                                                                        "summedValue": 303,
                                                                        "yield": 6649,
                                                                        "summedYield": 311846,
                                                                        "children": [
                                                                            {
                                                                                "name": "Enterococcus faecalis",
                                                                                "rank": 8,
                                                                                "ncbiRank": "species",
                                                                                "ncbiID": 1351,
                                                                                "value": 296,
                                                                                "summedValue": 296,
                                                                                "yield": 305197,
                                                                                "summedYield": 305197,
                                                                                "children": [
                                                                                ]
                                                                            }
                                                                        ]
                                                                    }
                                                                ]
                                                            }
                                                        ]
                                                    }
                                                ]
                                            },
                                            {
                                                "name": "Negativicutes",
                                                "rank": 4,
                                                "ncbiRank": "class",
                                                "ncbiID": 909932,
                                                "value": 0,
                                                "summedValue": 6,
                                                "yield": 0,
                                                "summedYield": 7626,
                                                "children": [
                                                    {
                                                        "name": "Veillonellales",
                                                        "rank": 5,
                                                        "ncbiRank": "order",
                                                        "ncbiID": 1843489,
                                                        "value": 0,
                                                        "summedValue": 6,
                                                        "yield": 0,
                                                        "summedYield": 7626,
                                                        "children": [
                                                            {
                                                                "name": "Veillonellaceae",
                                                                "rank": 6,
                                                                "ncbiRank": "family",
                                                                "ncbiID": 31977,
                                                                "value": 0,
                                                                "summedValue": 6,
                                                                "yield": 0,
                                                                "summedYield": 7626,
                                                                "children": [
                                                                    {
                                                                        "name": "Veillonella",
                                                                        "rank": 7,
                                                                        "ncbiRank": "genus",
                                                                        "ncbiID": 29465,
                                                                        "value": 2,
                                                                        "summedValue": 6,
                                                                        "yield": 1519,
                                                                        "summedYield": 7626,
                                                                        "children": [
                                                                            {
                                                                                "name": "Veillonella dispar",
                                                                                "rank": 8,
                                                                                "ncbiRank": "species",
                                                                                "ncbiID": 39778,
                                                                                "value": 4,
                                                                                "summedValue": 4,
                                                                                "yield": 6107,
                                                                                "summedYield": 6107,
                                                                                "children": [
                                                                                ]
                                                                            }
                                                                        ]
                                                                    }
                                                                ]
                                                            }
                                                        ]
                                                    }
                                                ]
                                            }
                                        ]
                                    },
                                    {
                                        "name": "Actinomycetota",
                                        "rank": 3,
                                        "ncbiRank": "phylum",
                                        "ncbiID": 201174,
                                        "value": 0,
                                        "summedValue": 21004,
                                        "yield": 0,
                                        "summedYield": 21145957,
                                        "children": [
                                            {
                                                "name": "Actinomycetes",
                                                "rank": 4,
                                                "ncbiRank": "class",
                                                "ncbiID": 1760,
                                                "value": 1,
                                                "summedValue": 21004,
                                                "yield": 1085,
                                                "summedYield": 21145957,
                                                "children": [
                                                    {
                                                        "name": "Bifidobacteriales",
                                                        "rank": 5,
                                                        "ncbiRank": "order",
                                                        "ncbiID": 85004,
                                                        "value": 0,
                                                        "summedValue": 20945,
                                                        "yield": 0,
                                                        "summedYield": 21084752,
                                                        "children": [
                                                            {
                                                                "name": "Bifidobacteriaceae",
                                                                "rank": 6,
                                                                "ncbiRank": "family",
                                                                "ncbiID": 31953,
                                                                "value": 500,
                                                                "summedValue": 20945,
                                                                "yield": 455195,
                                                                "summedYield": 21084752,
                                                                "children": [
                                                                    {
                                                                        "name": "Bifidobacterium",
                                                                        "rank": 7,
                                                                        "ncbiRank": "genus",
                                                                        "ncbiID": 1678,
                                                                        "value": 20273,
                                                                        "summedValue": 20445,
                                                                        "yield": 20443026,
                                                                        "summedYield": 20629557,
                                                                        "children": [
                                                                            {
                                                                                "name": "Bifidobacterium bifidum",
                                                                                "rank": 8,
                                                                                "ncbiRank": "species",
                                                                                "ncbiID": 1681,
                                                                                "value": 1,
                                                                                "summedValue": 1,
                                                                                "yield": 864,
                                                                                "summedYield": 864,
                                                                                "children": [
                                                                                ]
                                                                            },
                                                                            {
                                                                                "name": "Bifidobacterium breve",
                                                                                "rank": 8,
                                                                                "ncbiRank": "species",
                                                                                "ncbiID": 1685,
                                                                                "value": 5,
                                                                                "summedValue": 6,
                                                                                "yield": 3764,
                                                                                "summedYield": 4408,
                                                                                "children": [
                                                                                    {
                                                                                        "name": "Bifidobacterium breve JCM 7019",
                                                                                        "rank": 9,
                                                                                        "ncbiRank": "strain",
                                                                                        "ncbiID": 1385940,
                                                                                        "value": 1,
                                                                                        "summedValue": 1,
                                                                                        "yield": 644,
                                                                                        "summedYield": 644,
                                                                                        "children": [
                                                                                        ]
                                                                                    }
                                                                                ]
                                                                            },
                                                                            {
                                                                                "name": "Bifidobacterium pseudolongum",
                                                                                "rank": 8,
                                                                                "ncbiRank": "species",
                                                                                "ncbiID": 1694,
                                                                                "value": 1,
                                                                                "summedValue": 1,
                                                                                "yield": 643,
                                                                                "summedYield": 643,
                                                                                "children": [
                                                                                ]
                                                                            },
                                                                            {
                                                                                "name": "Bifidobacterium animalis",
                                                                                "rank": 8,
                                                                                "ncbiRank": "species",
                                                                                "ncbiID": 28025,
                                                                                "value": 26,
                                                                                "summedValue": 28,
                                                                                "yield": 29521,
                                                                                "summedYield": 31081,
                                                                                "children": [
                                                                                    {
                                                                                        "name": "Bifidobacterium animalis subsp. lactis",
                                                                                        "rank": 9,
                                                                                        "ncbiRank": "subspecies",
                                                                                        "ncbiID": 302911,
                                                                                        "value": 1,
                                                                                        "summedValue": 2,
                                                                                        "yield": 893,
                                                                                        "summedYield": 1560,
                                                                                        "children": [
                                                                                            {
                                                                                                "name": "Bifidobacterium animalis subsp. lactis KLDS2.0603",
                                                                                                "rank": 9,
                                                                                                "ncbiRank": "strain",
                                                                                                "ncbiID": 1316911,
                                                                                                "value": 1,
                                                                                                "summedValue": 1,
                                                                                                "yield": 667,
                                                                                                "summedYield": 667,
                                                                                                "children": [
                                                                                                ]
                                                                                            }
                                                                                        ]
                                                                                    }
                                                                                ]
                                                                            },
                                                                            {
                                                                                "name": "Bifidobacterium longum",
                                                                                "rank": 8,
                                                                                "ncbiRank": "species",
                                                                                "ncbiID": 216816,
                                                                                "value": 103,
                                                                                "summedValue": 135,
                                                                                "yield": 111567,
                                                                                "summedYield": 148889,
                                                                                "children": [
                                                                                    {
                                                                                        "name": "Bifidobacterium longum subsp. longum",
                                                                                        "rank": 9,
                                                                                        "ncbiRank": "subspecies",
                                                                                        "ncbiID": 1679,
                                                                                        "value": 1,
                                                                                        "summedValue": 1,
                                                                                        "yield": 563,
                                                                                        "summedYield": 563,
                                                                                        "children": [
                                                                                        ]
                                                                                    },
                                                                                    {
                                                                                        "name": "Bifidobacterium longum subsp. infantis",
                                                                                        "rank": 9,
                                                                                        "ncbiRank": "subspecies",
                                                                                        "ncbiID": 1682,
                                                                                        "value": 31,
                                                                                        "summedValue": 31,
                                                                                        "yield": 36759,
                                                                                        "summedYield": 36759,
                                                                                        "children": [
                                                                                        ]
                                                                                    }
                                                                                ]
                                                                            },
                                                                            {
                                                                                "name": "Bifidobacterium imperatoris",
                                                                                "rank": 8,
                                                                                "ncbiRank": "species",
                                                                                "ncbiID": 2020965,
                                                                                "value": 1,
                                                                                "summedValue": 1,
                                                                                "yield": 646,
                                                                                "summedYield": 646,
                                                                                "children": [
                                                                                ]
                                                                            }
                                                                        ]
                                                                    }
                                                                ]
                                                            }
                                                        ]
                                                    },
                                                    {
                                                        "name": "Propionibacteriales",
                                                        "rank": 5,
                                                        "ncbiRank": "order",
                                                        "ncbiID": 85009,
                                                        "value": 0,
                                                        "summedValue": 58,
                                                        "yield": 0,
                                                        "summedYield": 60120,
                                                        "children": [
                                                            {
                                                                "name": "Propionibacteriaceae",
                                                                "rank": 6,
                                                                "ncbiRank": "family",
                                                                "ncbiID": 31957,
                                                                "value": 0,
                                                                "summedValue": 58,
                                                                "yield": 0,
                                                                "summedYield": 60120,
                                                                "children": [
                                                                    {
                                                                        "name": "Cutibacterium",
                                                                        "rank": 7,
                                                                        "ncbiRank": "genus",
                                                                        "ncbiID": 1912216,
                                                                        "value": 2,
                                                                        "summedValue": 58,
                                                                        "yield": 3867,
                                                                        "summedYield": 60120,
                                                                        "children": [
                                                                            {
                                                                                "name": "Cutibacterium acnes",
                                                                                "rank": 8,
                                                                                "ncbiRank": "species",
                                                                                "ncbiID": 1747,
                                                                                "value": 9,
                                                                                "summedValue": 9,
                                                                                "yield": 9387,
                                                                                "summedYield": 9387,
                                                                                "children": [
                                                                                ]
                                                                            },
                                                                            {
                                                                                "name": "Cutibacterium avidum",
                                                                                "rank": 8,
                                                                                "ncbiRank": "species",
                                                                                "ncbiID": 33010,
                                                                                "value": 47,
                                                                                "summedValue": 47,
                                                                                "yield": 46866,
                                                                                "summedYield": 46866,
                                                                                "children": [
                                                                                ]
                                                                            }
                                                                        ]
                                                                    }
                                                                ]
                                                            }
                                                        ]
                                                    }
                                                ]
                                            }
                                        ]
                                    }
                                ]
                            }
                        ]
                    },
                    {
                        "name": "Eukaryota",
                        "rank": 1,
                        "ncbiRank": "superkingdom",
                        "ncbiID": 2759,
                        "value": 0,
                        "summedValue": 24,
                        "yield": 0,
                        "summedYield": 19577,
                        "children": [
                            {
                                "name": "Opisthokonta",
                                "rank": 0,
                                "ncbiRank": "clade",
                                "ncbiID": 33154,
                                "value": 0,
                                "summedValue": 24,
                                "yield": 0,
                                "summedYield": 19577,
                                "children": [
                                    {
                                        "name": "Metazoa",
                                        "rank": 2,
                                        "ncbiRank": "kingdom",
                                        "ncbiID": 33208,
                                        "value": 0,
                                        "summedValue": 24,
                                        "yield": 0,
                                        "summedYield": 19577,
                                        "children": [
                                            {
                                                "name": "Eumetazoa",
                                                "rank": 0,
                                                "ncbiRank": "clade",
                                                "ncbiID": 6072,
                                                "value": 0,
                                                "summedValue": 24,
                                                "yield": 0,
                                                "summedYield": 19577,
                                                "children": [
                                                    {
                                                        "name": "Bilateria",
                                                        "rank": 0,
                                                        "ncbiRank": "clade",
                                                        "ncbiID": 33213,
                                                        "value": 0,
                                                        "summedValue": 24,
                                                        "yield": 0,
                                                        "summedYield": 19577,
                                                        "children": [
                                                            {
                                                                "name": "Deuterostomia",
                                                                "rank": 0,
                                                                "ncbiRank": "clade",
                                                                "ncbiID": 33511,
                                                                "value": 0,
                                                                "summedValue": 24,
                                                                "yield": 0,
                                                                "summedYield": 19577,
[truncated: 51,850 more chars]
