# Supplementary material for: Real-time analysis and visualization of nanopore metagenomic samples with MARTi
Source: Genome Res. 2025 Nov;35(11):2488–500. doi: 10.1101/gr.280550.125 (PMC12581910; doi:10.1101/gr.280550.125)
Supplement: Supplement 7 [file Supplemental_Code.zip › Supplemental_Code/MARTi-main/gui/output/BAMBI_P205G_1D_12012018/marti/BAMBI_P205G_1D_12012018/tree_ms0.1.json]

{
    "meta": {
        "martiVersion": "v0.9.15i",
        "fileWritten": "2023-11-15T10:31:47",
        "blastFiles": {
            "0": "/ei/scratch/projects/5/58b53cc8-0806-49c9-8b45-1b0721a3766b/marti_output/marc_and_bambi/BAMBI_P205G_1D_12012018/megablast_nt/BAMBI_P205G_1D_filtered_19.txt.gz",
            "1": "/ei/scratch/projects/5/58b53cc8-0806-49c9-8b45-1b0721a3766b/marti_output/marc_and_bambi/BAMBI_P205G_1D_12012018/megablast_nt/BAMBI_P205G_1D_filtered_18.txt.gz",
            "2": "/ei/scratch/projects/5/58b53cc8-0806-49c9-8b45-1b0721a3766b/marti_output/marc_and_bambi/BAMBI_P205G_1D_12012018/megablast_nt/BAMBI_P205G_1D_filtered_17.txt.gz",
            "3": "/ei/scratch/projects/5/58b53cc8-0806-49c9-8b45-1b0721a3766b/marti_output/marc_and_bambi/BAMBI_P205G_1D_12012018/megablast_nt/BAMBI_P205G_1D_filtered_16.txt.gz",
            "4": "/ei/scratch/projects/5/58b53cc8-0806-49c9-8b45-1b0721a3766b/marti_output/marc_and_bambi/BAMBI_P205G_1D_12012018/megablast_nt/BAMBI_P205G_1D_filtered_15.txt.gz",
            "5": "/ei/scratch/projects/5/58b53cc8-0806-49c9-8b45-1b0721a3766b/marti_output/marc_and_bambi/BAMBI_P205G_1D_12012018/megablast_nt/BAMBI_P205G_1D_filtered_14.txt.gz",
            "6": "/ei/scratch/projects/5/58b53cc8-0806-49c9-8b45-1b0721a3766b/marti_output/marc_and_bambi/BAMBI_P205G_1D_12012018/megablast_nt/BAMBI_P205G_1D_filtered_13.txt.gz",
            "7": "/ei/scratch/projects/5/58b53cc8-0806-49c9-8b45-1b0721a3766b/marti_output/marc_and_bambi/BAMBI_P205G_1D_12012018/megablast_nt/BAMBI_P205G_1D_filtered_12.txt.gz",
            "8": "/ei/scratch/projects/5/58b53cc8-0806-49c9-8b45-1b0721a3766b/marti_output/marc_and_bambi/BAMBI_P205G_1D_12012018/megablast_nt/BAMBI_P205G_1D_filtered_11.txt.gz",
            "9": "/ei/scratch/projects/5/58b53cc8-0806-49c9-8b45-1b0721a3766b/marti_output/marc_and_bambi/BAMBI_P205G_1D_12012018/megablast_nt/BAMBI_P205G_1D_filtered_10.txt.gz",
            "10": "/ei/scratch/projects/5/58b53cc8-0806-49c9-8b45-1b0721a3766b/marti_output/marc_and_bambi/BAMBI_P205G_1D_12012018/megablast_nt/BAMBI_P205G_1D_filtered_9.txt.gz",
            "11": "/ei/scratch/projects/5/58b53cc8-0806-49c9-8b45-1b0721a3766b/marti_output/marc_and_bambi/BAMBI_P205G_1D_12012018/megablast_nt/BAMBI_P205G_1D_filtered_8.txt.gz",
            "12": "/ei/scratch/projects/5/58b53cc8-0806-49c9-8b45-1b0721a3766b/marti_output/marc_and_bambi/BAMBI_P205G_1D_12012018/megablast_nt/BAMBI_P205G_1D_filtered_7.txt.gz",
            "13": "/ei/scratch/projects/5/58b53cc8-0806-49c9-8b45-1b0721a3766b/marti_output/marc_and_bambi/BAMBI_P205G_1D_12012018/megablast_nt/BAMBI_P205G_1D_filtered_6.txt.gz",
            "14": "/ei/scratch/projects/5/58b53cc8-0806-49c9-8b45-1b0721a3766b/marti_output/marc_and_bambi/BAMBI_P205G_1D_12012018/megablast_nt/BAMBI_P205G_1D_filtered_5.txt.gz",
            "15": "/ei/scratch/projects/5/58b53cc8-0806-49c9-8b45-1b0721a3766b/marti_output/marc_and_bambi/BAMBI_P205G_1D_12012018/megablast_nt/BAMBI_P205G_1D_filtered_4.txt.gz",
            "16": "/ei/scratch/projects/5/58b53cc8-0806-49c9-8b45-1b0721a3766b/marti_output/marc_and_bambi/BAMBI_P205G_1D_12012018/megablast_nt/BAMBI_P205G_1D_filtered_3.txt.gz",
            "17": "/ei/scratch/projects/5/58b53cc8-0806-49c9-8b45-1b0721a3766b/marti_output/marc_and_bambi/BAMBI_P205G_1D_12012018/megablast_nt/BAMBI_P205G_1D_filtered_2.txt.gz",
            "18": "/ei/scratch/projects/5/58b53cc8-0806-49c9-8b45-1b0721a3766b/marti_output/marc_and_bambi/BAMBI_P205G_1D_12012018/megablast_nt/BAMBI_P205G_1D_filtered_1.txt.gz",
            "19": "/ei/scratch/projects/5/58b53cc8-0806-49c9-8b45-1b0721a3766b/marti_output/marc_and_bambi/BAMBI_P205G_1D_12012018/megablast_nt/BAMBI_P205G_1D_filtered_0.txt.gz"
        }
    },
    "tree": {
        "name": "root",
        "rank": 0,
        "ncbiRank": "no rank",
        "ncbiID": 1,
        "value": 1966,
        "summedValue": 98469,
        "yield": 1843200,
        "summedYield": 99511304,
        "children": [
            {
                "name": "cellular organisms",
                "rank": 0,
                "ncbiRank": "no rank",
                "ncbiID": 131567,
                "value": 248,
                "summedValue": 92284,
                "yield": 223940,
                "summedYield": 94087205,
                "children": [
                    {
                        "name": "Bacteria",
                        "rank": 1,
                        "ncbiRank": "superkingdom",
                        "ncbiID": 2,
                        "value": 618,
                        "summedValue": 92036,
                        "yield": 556246,
                        "summedYield": 93863265,
                        "children": [
                            {
                                "name": "Pseudomonadota",
                                "rank": 3,
                                "ncbiRank": "phylum",
                                "ncbiID": 1224,
                                "value": 0,
                                "summedValue": 67881,
                                "yield": 0,
                                "summedYield": 69682276,
                                "children": [
                                    {
                                        "name": "Gammaproteobacteria",
                                        "rank": 4,
                                        "ncbiRank": "class",
                                        "ncbiID": 1236,
                                        "value": 0,
                                        "summedValue": 67864,
                                        "yield": 0,
                                        "summedYield": 69666631,
                                        "children": [
                                            {
                                                "name": "Enterobacterales",
                                                "rank": 5,
                                                "ncbiRank": "order",
                                                "ncbiID": 91347,
                                                "value": 547,
                                                "summedValue": 67819,
                                                "yield": 531608,
                                                "summedYield": 69628958,
                                                "children": [
                                                    {
                                                        "name": "Enterobacteriaceae",
                                                        "rank": 6,
                                                        "ncbiRank": "family",
                                                        "ncbiID": 543,
                                                        "value": 5188,
                                                        "summedValue": 67272,
                                                        "yield": 5299602,
                                                        "summedYield": 69097350,
                                                        "children": [
                                                            {
                                                                "name": "Enterobacter",
                                                                "rank": 7,
                                                                "ncbiRank": "genus",
                                                                "ncbiID": 547,
                                                                "value": 17907,
                                                                "summedValue": 62084,
                                                                "yield": 17753225,
                                                                "summedYield": 63797748,
                                                                "children": [
                                                                    {
                                                                        "name": "Enterobacter cloacae complex",
                                                                        "rank": 7,
                                                                        "ncbiRank": "species group",
                                                                        "ncbiID": 354276,
                                                                        "value": 41751,
                                                                        "summedValue": 44177,
                                                                        "yield": 43453725,
                                                                        "summedYield": 46044523,
                                                                        "children": [
                                                                            {
                                                                                "name": "Enterobacter hormaechei",
                                                                                "rank": 8,
                                                                                "ncbiRank": "species",
                                                                                "ncbiID": 158836,
                                                                                "value": 2426,
                                                                                "summedValue": 2426,
                                                                                "yield": 2590798,
                                                                                "summedYield": 2590798,
                                                                                "children": [
                                                                                ]
                                                                            }
                                                                        ]
                                                                    }
                                                                ]
                                                            }
                                                        ]
                                                    }
                                                ]
                                            }
                                        ]
                                    }
                                ]
                            },
                            {
                                "name": "Terrabacteria group",
                                "rank": 0,
                                "ncbiRank": "clade",
                                "ncbiID": 1783272,
                                "value": 209,
                                "summedValue": 23599,
                                "yield": 207945,
                                "summedYield": 23678061,
                                "children": [
                                    {
                                        "name": "Bacillota",
                                        "rank": 3,
                                        "ncbiRank": "phylum",
                                        "ncbiID": 1239,
                                        "value": 0,
                                        "summedValue": 2473,
                                        "yield": 0,
                                        "summedYield": 2415350,
                                        "children": [
                                            {
                                                "name": "Bacilli",
                                                "rank": 4,
                                                "ncbiRank": "class",
                                                "ncbiID": 91061,
                                                "value": 0,
                                                "summedValue": 2467,
                                                "yield": 0,
                                                "summedYield": 2407724,
                                                "children": [
                                                    {
                                                        "name": "Bacillales",
                                                        "rank": 5,
                                                        "ncbiRank": "order",
                                                        "ncbiID": 1385,
                                                        "value": 0,
                                                        "summedValue": 2159,
                                                        "yield": 0,
                                                        "summedYield": 2089609,
                                                        "children": [
                                                            {
                                                                "name": "Staphylococcaceae",
                                                                "rank": 6,
                                                                "ncbiRank": "family",
                                                                "ncbiID": 90964,
                                                                "value": 0,
                                                                "summedValue": 2150,
                                                                "yield": 0,
                                                                "summedYield": 2081061,
                                                                "children": [
                                                                    {
                                                                        "name": "Staphylococcus",
                                                                        "rank": 7,
                                                                        "ncbiRank": "genus",
                                                                        "ncbiID": 1279,
                                                                        "value": 180,
                                                                        "summedValue": 2149,
                                                                        "yield": 171184,
                                                                        "summedYield": 2080167,
                                                                        "children": [
                                                                            {
                                                                                "name": "Staphylococcus aureus",
                                                                                "rank": 8,
                                                                                "ncbiRank": "species",
                                                                                "ncbiID": 1280,
                                                                                "value": 325,
                                                                                "summedValue": 325,
                                                                                "yield": 304847,
                                                                                "summedYield": 304847,
                                                                                "children": [
                                                                                ]
                                                                            },
                                                                            {
                                                                                "name": "Staphylococcus epidermidis",
                                                                                "rank": 8,
                                                                                "ncbiRank": "species",
                                                                                "ncbiID": 1282,
                                                                                "value": 1644,
                                                                                "summedValue": 1644,
                                                                                "yield": 1604136,
                                                                                "summedYield": 1604136,
                                                                                "children": [
                                                                                ]
                                                                            }
                                                                        ]
                                                                    }
                                                                ]
                                                            }
                                                        ]
                                                    },
                                                    {
                                                        "name": "Lactobacillales",
                                                        "rank": 5,
                                                        "ncbiRank": "order",
                                                        "ncbiID": 186826,
                                                        "value": 0,
                                                        "summedValue": 306,
                                                        "yield": 0,
                                                        "summedYield": 315488,
                                                        "children": [
                                                            {
                                                                "name": "Enterococcaceae",
                                                                "rank": 6,
                                                                "ncbiRank": "family",
                                                                "ncbiID": 81852,
                                                                "value": 0,
                                                                "summedValue": 303,
                                                                "yield": 0,
                                                                "summedYield": 311846,
                                                                "children": [
                                                                    {
                                                                        "name": "Enterococcus",
                                                                        "rank": 7,
                                                                        "ncbiRank": "genus",
                                                                        "ncbiID": 1350,
                                                                        "value": 0,
                                                                        "summedValue": 303,
                                                                        "yield": 0,
                                                                        "summedYield": 311846,
                                                                        "children": [
                                                                            {
                                                                                "name": "Enterococcus faecalis",
                                                                                "rank": 8,
                                                                                "ncbiRank": "species",
                                                                                "ncbiID": 1351,
                                                                                "value": 296,
                                                                                "summedValue": 296,
                                                                                "yield": 305197,
                                                                                "summedYield": 305197,
                                                                                "children": [
                                                                                ]
                                                                            }
                                                                        ]
                                                                    }
                                                                ]
                                                            }
                                                        ]
                                                    }
                                                ]
                                            }
                                        ]
                                    },
                                    {
                                        "name": "Actinomycetota",
                                        "rank": 3,
                                        "ncbiRank": "phylum",
                                        "ncbiID": 201174,
                                        "value": 0,
                                        "summedValue": 21004,
                                        "yield": 0,
                                        "summedYield": 21145957,
                                        "children": [
                                            {
                                                "name": "Actinomycetes",
                                                "rank": 4,
                                                "ncbiRank": "class",
                                                "ncbiID": 1760,
                                                "value": 0,
                                                "summedValue": 21004,
                                                "yield": 0,
                                                "summedYield": 21145957,
                                                "children": [
                                                    {
                                                        "name": "Bifidobacteriales",
                                                        "rank": 5,
                                                        "ncbiRank": "order",
                                                        "ncbiID": 85004,
                                                        "value": 0,
                                                        "summedValue": 20945,
                                                        "yield": 0,
                                                        "summedYield": 21084752,
                                                        "children": [
                                                            {
                                                                "name": "Bifidobacteriaceae",
                                                                "rank": 6,
                                                                "ncbiRank": "family",
                                                                "ncbiID": 31953,
                                                                "value": 500,
                                                                "summedValue": 20945,
                                                                "yield": 455195,
                                                                "summedYield": 21084752,
                                                                "children": [
                                                                    {
                                                                        "name": "Bifidobacterium",
                                                                        "rank": 7,
                                                                        "ncbiRank": "genus",
                                                                        "ncbiID": 1678,
                                                                        "value": 20310,
                                                                        "summedValue": 20445,
                                                                        "yield": 20480668,
                                                                        "summedYield": 20629557,
                                                                        "children": [
                                                                            {
                                                                                "name": "Bifidobacterium longum",
                                                                                "rank": 8,
                                                                                "ncbiRank": "species",
                                                                                "ncbiID": 216816,
                                                                                "value": 135,
                                                                                "summedValue": 135,
                                                                                "yield": 148889,
                                                                                "summedYield": 148889,
                                                                                "children": [
                                                                                ]
                                                                            }
                                                                        ]
                                                                    }
                                                                ]
                                                            }
                                                        ]
                                                    }
                                                ]
                                            }
                                        ]
                                    }
                                ]
                            }
                        ]
                    }
                ]
            },
            {
                "name": "unclassified",
                "rank": 0,
                "ncbiRank": "no rank",
                "ncbiID": 0,
                "value": 4219,
                "summedValue": 4219,
                "yield": 3580899,
                "summedYield": 3580899,
                "children": [
                ]
            }
        ]
    },
    "treeYield": {
        "name": "root",
        "rank": 0,
        "ncbiRank": "no rank",
        "ncbiID": 1,
        "value": 1966,
        "summedValue": 98469,
        "yield": 1843200,
        "summedYield": 99511304,
        "children": [
            {
                "name": "cellular organisms",
                "rank": 0,
                "ncbiRank": "no rank",
                "ncbiID": 131567,
                "value": 248,
                "summedValue": 92284,
                "yield": 223940,
                "summedYield": 94087205,
                "children": [
                    {
                        "name": "Bacteria",
                        "rank": 1,
                        "ncbiRank": "superkingdom",
                        "ncbiID": 2,
                        "value": 618,
                        "summedValue": 92036,
                        "yield": 556246,
                        "summedYield": 93863265,
                        "children": [
                            {
                                "name": "Pseudomonadota",
                                "rank": 3,
                                "ncbiRank": "phylum",
                                "ncbiID": 1224,
                                "value": 0,
                                "summedValue": 67881,
                                "yield": 0,
                                "summedYield": 69682276,
                                "children": [
                                    {
                                        "name": "Gammaproteobacteria",
                                        "rank": 4,
                                        "ncbiRank": "class",
                                        "ncbiID": 1236,
                                        "value": 0,
                                        "summedValue": 67864,
                                        "yield": 0,
                                        "summedYield": 69666631,
                                        "children": [
                                            {
                                                "name": "Enterobacterales",
                                                "rank": 5,
                                                "ncbiRank": "order",
                                                "ncbiID": 91347,
                                                "value": 547,
                                                "summedValue": 67819,
                                                "yield": 531608,
                                                "summedYield": 69628958,
                                                "children": [
                                                    {
                                                        "name": "Enterobacteriaceae",
                                                        "rank": 6,
                                                        "ncbiRank": "family",
                                                        "ncbiID": 543,
                                                        "value": 5188,
                                                        "summedValue": 67272,
                                                        "yield": 5299602,
                                                        "summedYield": 69097350,
                                                        "children": [
                                                            {
                                                                "name": "Enterobacter",
                                                                "rank": 7,
                                                                "ncbiRank": "genus",
                                                                "ncbiID": 547,
                                                                "value": 17907,
                                                                "summedValue": 62084,
                                                                "yield": 17753225,
                                                                "summedYield": 63797748,
                                                                "children": [
                                                                    {
                                                                        "name": "Enterobacter cloacae complex",
                                                                        "rank": 7,
                                                                        "ncbiRank": "species group",
                                                                        "ncbiID": 354276,
                                                                        "value": 41751,
                                                                        "summedValue": 44177,
                                                                        "yield": 43453725,
                                                                        "summedYield": 46044523,
                                                                        "children": [
                                                                            {
                                                                                "name": "Enterobacter hormaechei",
                                                                                "rank": 8,
                                                                                "ncbiRank": "species",
                                                                                "ncbiID": 158836,
                                                                                "value": 2426,
                                                                                "summedValue": 2426,
                                                                                "yield": 2590798,
                                                                                "summedYield": 2590798,
                                                                                "children": [
                                                                                ]
                                                                            }
                                                                        ]
                                                                    }
                                                                ]
                                                            }
                                                        ]
                                                    }
                                                ]
                                            }
                                        ]
                                    }
                                ]
                            },
                            {
                                "name": "Terrabacteria group",
                                "rank": 0,
                                "ncbiRank": "clade",
                                "ncbiID": 1783272,
                                "value": 209,
                                "summedValue": 23599,
                                "yield": 207945,
                                "summedYield": 23678061,
                                "children": [
                                    {
                                        "name": "Bacillota",
                                        "rank": 3,
                                        "ncbiRank": "phylum",
                                        "ncbiID": 1239,
                                        "value": 0,
                                        "summedValue": 2473,
                                        "yield": 0,
                                        "summedYield": 2415350,
                                        "children": [
                                            {
                                                "name": "Bacilli",
                                                "rank": 4,
                                                "ncbiRank": "class",
                                                "ncbiID": 91061,
                                                "value": 0,
                                                "summedValue": 2467,
                                                "yield": 0,
                                                "summedYield": 2407724,
                                                "children": [
                                                    {
                                                        "name": "Bacillales",
                                                        "rank": 5,
                                                        "ncbiRank": "order",
                                                        "ncbiID": 1385,
                                                        "value": 0,
                                                        "summedValue": 2159,
                                                        "yield": 0,
                                                        "summedYield": 2089609,
                                                        "children": [
                                                            {
                                                                "name": "Staphylococcaceae",
                                                                "rank": 6,
                                                                "ncbiRank": "family",
                                                                "ncbiID": 90964,
                                                                "value": 0,
                                                                "summedValue": 2150,
                                                                "yield": 0,
                                                                "summedYield": 2081061,
                                                                "children": [
                                                                    {
                                                                        "name": "Staphylococcus",
                                                                        "rank": 7,
                                                                        "ncbiRank": "genus",
                                                                        "ncbiID": 1279,
                                                                        "value": 180,
                                                                        "summedValue": 2149,
                                                                        "yield": 171184,
                                                                        "summedYield": 2080167,
                                                                        "children": [
                                                                            {
                                                                                "name": "Staphylococcus aureus",
                                                                                "rank": 8,
                                                                                "ncbiRank": "species",
                                                                                "ncbiID": 1280,
                                                                                "value": 325,
                                                                                "summedValue": 325,
                                                                                "yield": 304847,
                                                                                "summedYield": 304847,
                                                                                "children": [
                                                                                ]
                                                                            },
                                                                            {
                                                                                "name": "Staphylococcus epidermidis",
                                                                                "rank": 8,
                                                                                "ncbiRank": "species",
                                                                                "ncbiID": 1282,
                                                                                "value": 1644,
                                                                                "summedValue": 1644,
                                                                                "yield": 1604136,
                                                                                "summedYield": 1604136,
                                                                                "children": [
                                                                                ]
                                                                            }
                                                                        ]
                                                                    }
                                                                ]
                                                            }
                                                        ]
                                                    },
                                                    {
                                                        "name": "Lactobacillales",
                                                        "rank": 5,
                                                        "ncbiRank": "order",
                                                        "ncbiID": 186826,
                                                        "value": 0,
                                                        "summedValue": 306,
                                                        "yield": 0,
                                                        "summedYield": 315488,
                                                        "children": [
                                                            {
                                                                "name": "Enterococcaceae",
                                                                "rank": 6,
                                                                "ncbiRank": "family",
                                                                "ncbiID": 81852,
                                                                "value": 0,
                                                                "summedValue": 303,
                                                                "yield": 0,
                                                                "summedYield": 311846,
                                                                "children": [
                                                                    {
                                                                        "name": "Enterococcus",
                                                                        "rank": 7,
                                                                        "ncbiRank": "genus",
                                                                        "ncbiID": 1350,
                                                                        "value": 0,
                                                                        "summedValue": 303,
                                                                        "yield": 0,
                                                                        "summedYield": 311846,
                                                                        "children": [
                                                                            {
                                                                                "name": "Enterococcus faecalis",
                                                                                "rank": 8,
                                                                                "ncbiRank": "species",
                                                                                "ncbiID": 1351,
                                                                                "value": 296,
                                                                                "summedValue": 296,
                                                                                "yield": 305197,
                                                                                "summedYield": 305197,
                                                                                "children": [
                                                                                ]
                                                                            }
                                                                        ]
                                                                    }
                                                                ]
                                                            }
                                                        ]
                                                    }
                                                ]
                                            }
                                        ]
                                    },
                                    {
                                        "name": "Actinomycetota",
                                        "rank": 3,
                                        "ncbiRank": "phylum",
                                        "ncbiID": 201174,
                                        "value": 0,
                                        "summedValue": 21004,
                                        "yield": 0,
                                        "summedYield": 21145957,
                                        "children": [
                                            {
                                                "name": "Actinomycetes",
                                                "rank": 4,
                                                "ncbiRank": "class",
                                                "ncbiID": 1760,
                                                "value": 0,
                                                "summedValue": 21004,
                                                "yield": 0,
                                                "summedYield": 21145957,
                                                "children": [
                                                    {
                                                        "name": "Bifidobacteriales",
                                                        "rank": 5,
                                                        "ncbiRank": "order",
                                                        "ncbiID": 85004,
                                                        "value": 0,
                                                        "summedValue": 20945,
                                                        "yield": 0,
                                                        "summedYield": 21084752,
                                                        "children": [
                                                            {
                                                                "name": "Bifidobacteriaceae",
                                                                "rank": 6,
                                                                "ncbiRank": "family",
                                                                "ncbiID": 31953,
                                                                "value": 500,
                                                                "summedValue": 20945,
                                                                "yield": 455195,
                                                                "summedYield": 21084752,
                                                                "children": [
                                                                    {
                                                                        "name": "Bifidobacterium",
                                                                        "rank": 7,
                                                                        "ncbiRank": "genus",
                                                                        "ncbiID": 1678,
                                                                        "value": 20310,
                                                                        "summedValue": 20445,
                                                                        "yield": 20480668,
                                                                        "summedYield": 20629557,
                                                                        "children": [
                                                                            {
                                                                                "name": "Bifidobacterium longum",
                                                                                "rank": 8,
                                                                                "ncbiRank": "species",
                                                                                "ncbiID": 216816,
                                                                                "value": 135,
                                                                                "summedValue": 135,
                                                                                "yield": 148889,
                                                                                "summedYield": 148889,
                                                                                "children": [
                                                                                ]
                                                                            }
                                                                        ]
                                                                    }
                                                                ]
                                                            }
                                                        ]
                                                    }
                                                ]
                                            }
                                        ]
                                    }
                                ]
                            }
                        ]
                    }
                ]
            },
            {
                "name": "unclassified",
                "rank": 0,
                "ncbiRank": "no rank",
                "ncbiID": 0,
                "value": 4219,
                "summedValue": 4219,
                "yield": 3580899,
                "summedYield": 3580899,
                "children": [
                ]
            }
        ]
    }
}
