# Supplementary material for: Real-time analysis and visualization of nanopore metagenomic samples with MARTi
Source: Genome Res. 2025 Nov;35(11):2488–500. doi: 10.1101/gr.280550.125 (PMC12581910; doi:10.1101/gr.280550.125)
Supplement: Supplement 7 [file Supplemental_Code.zip › Supplemental_Code/MARTi-main/gui/output/BAMBI_P8_1D_19092017/marti/BAMBI_P8_1D_19092017/accumulation_ms1.0.json]

{
    "meta": {
        "martiVersion": "v0.9.15i",
        "fileWritten": "2023-11-15T10:29:05"
    },
    "accumulation": {
        "domain": {
            "reads": [
                [
                    746,
                    1
                ],
                [
                    5746,
                    1
                ],
                [
                    10746,
                    1
                ],
                [
                    15746,
                    1
                ],
                [
                    20746,
                    1
                ],
                [
                    25746,
                    1
                ],
                [
                    30746,
                    1
                ],
                [
                    35746,
                    1
                ],
                [
                    40746,
                    1
                ]
            ],
            "time": [
                [
                    1,
                    1
                ],
                [
                    1,
                    1
                ],
                [
                    2,
                    1
                ],
                [
                    2,
                    1
                ],
                [
                    2,
                    1
                ],
                [
                    2,
                    1
                ],
                [
                    2,
                    1
                ],
                [
                    3,
                    1
                ],
                [
                    3,
                    1
                ]
            ]
        },
        "kingdom": {
            "reads": [
                [
                    746,
                    1
                ],
                [
                    5746,
                    1
                ],
                [
                    10746,
                    1
                ],
                [
                    15746,
                    1
                ],
                [
                    20746,
                    1
                ],
                [
                    25746,
                    1
                ],
                [
                    30746,
                    1
                ],
                [
                    35746,
                    1
                ],
                [
                    40746,
                    1
                ]
            ],
            "time": [
                [
                    1,
                    1
                ],
                [
                    1,
                    1
                ],
                [
                    2,
                    1
                ],
                [
                    2,
                    1
                ],
                [
                    2,
                    1
                ],
                [
                    2,
                    1
                ],
                [
                    2,
                    1
                ],
                [
                    3,
                    1
                ],
                [
                    3,
                    1
                ]
            ]
        },
        "phylum": {
            "reads": [
                [
                    746,
                    1
                ],
                [
                    5746,
                    1
                ],
                [
                    10746,
                    1
                ],
                [
                    15746,
                    1
                ],
                [
                    20746,
                    1
                ],
                [
                    25746,
                    1
                ],
                [
                    30746,
                    1
                ],
                [
                    35746,
                    1
                ],
                [
                    40746,
                    1
                ]
            ],
            "time": [
                [
                    1,
                    1
                ],
                [
                    1,
                    1
                ],
                [
                    2,
                    1
                ],
                [
                    2,
                    1
                ],
                [
                    2,
                    1
                ],
                [
                    2,
                    1
                ],
                [
                    2,
                    1
                ],
                [
                    3,
                    1
                ],
                [
                    3,
                    1
                ]
            ]
        },
        "class": {
            "reads": [
                [
                    746,
                    1
                ],
                [
                    5746,
                    1
                ],
                [
                    10746,
                    1
                ],
                [
                    15746,
                    1
                ],
                [
                    20746,
                    1
                ],
                [
                    25746,
                    1
                ],
                [
                    30746,
                    1
                ],
                [
                    35746,
                    1
                ],
                [
                    40746,
                    1
                ]
            ],
            "time": [
                [
                    1,
                    1
                ],
                [
                    1,
                    1
                ],
                [
                    2,
                    1
                ],
                [
                    2,
                    1
                ],
                [
                    2,
                    1
                ],
                [
                    2,
                    1
                ],
                [
                    2,
                    1
                ],
                [
                    3,
                    1
                ],
                [
                    3,
                    1
                ]
            ]
        },
        "order": {
            "reads": [
                [
                    746,
                    1
                ],
                [
                    5746,
                    1
                ],
                [
                    10746,
                    1
                ],
                [
                    15746,
                    1
                ],
                [
                    20746,
                    1
                ],
                [
                    25746,
                    1
                ],
                [
                    30746,
                    1
                ],
                [
                    35746,
                    1
                ],
                [
                    40746,
                    1
                ]
            ],
            "time": [
                [
                    1,
                    1
                ],
                [
                    1,
                    1
                ],
                [
                    2,
                    1
                ],
                [
                    2,
                    1
                ],
                [
                    2,
                    1
                ],
                [
                    2,
                    1
                ],
                [
                    2,
                    1
                ],
                [
                    3,
                    1
                ],
                [
                    3,
                    1
                ]
            ]
        },
        "family": {
            "reads": [
                [
                    746,
                    2
                ],
                [
                    5746,
                    2
                ],
                [
                    10746,
                    2
                ],
                [
                    15746,
                    2
                ],
                [
                    20746,
                    2
                ],
                [
                    25746,
                    2
                ],
                [
                    30746,
                    2
                ],
                [
                    35746,
                    2
                ],
                [
                    40746,
                    2
                ]
            ],
            "time": [
                [
                    1,
                    2
                ],
                [
                    1,
                    2
                ],
                [
                    2,
                    2
                ],
                [
                    2,
                    2
                ],
                [
                    2,
                    2
                ],
                [
                    2,
                    2
                ],
                [
                    2,
                    2
                ],
                [
                    3,
                    2
                ],
                [
                    3,
                    2
                ]
            ]
        },
        "genus": {
            "reads": [
                [
                    746,
                    2
                ],
                [
                    5746,
                    2
                ],
                [
                    10746,
                    2
                ],
                [
                    15746,
                    2
                ],
                [
                    20746,
                    2
                ],
                [
                    25746,
                    2
                ],
                [
                    30746,
                    2
                ],
                [
                    35746,
                    2
                ],
                [
                    40746,
                    2
                ]
            ],
            "time": [
                [
                    1,
                    2
                ],
                [
                    1,
                    2
                ],
                [
                    2,
                    2
                ],
                [
                    2,
                    2
                ],
                [
                    2,
                    2
                ],
                [
                    2,
                    2
                ],
                [
                    2,
                    2
                ],
                [
                    3,
                    2
                ],
                [
                    3,
                    2
                ]
            ]
        },
        "species": {
            "reads": [
                [
                    746,
                    2
                ],
                [
                    5746,
                    2
                ],
                [
                    10746,
                    2
                ],
                [
                    15746,
                    2
                ],
                [
                    20746,
                    2
                ],
                [
                    25746,
                    2
                ],
                [
                    30746,
                    2
                ],
                [
                    35746,
                    2
                ],
                [
                    40746,
                    2
                ]
            ],
            "time": [
                [
                    1,
                    2
                ],
                [
                    1,
                    2
                ],
                [
                    2,
                    2
                ],
                [
                    2,
                    2
                ],
                [
                    2,
                    2
                ],
                [
                    2,
                    2
                ],
                [
                    2,
                    2
                ],
                [
                    3,
                    2
                ],
                [
                    3,
                    2
                ]
            ]
        },
        "subspecies": {
            "reads": [
                [
                    746,
                    2
                ],
                [
                    5746,
                    2
                ],
                [
                    10746,
                    2
                ],
                [
                    15746,
                    2
                ],
                [
                    20746,
                    2
                ],
                [
                    25746,
                    2
                ],
                [
                    30746,
                    2
                ],
                [
                    35746,
                    2
                ],
                [
                    40746,
                    2
                ]
            ],
            "time": [
                [
                    1,
                    2
                ],
                [
                    1,
                    2
                ],
                [
                    2,
                    2
                ],
                [
                    2,
                    2
                ],
                [
                    2,
                    2
                ],
                [
                    2,
                    2
                ],
                [
                    2,
                    2
                ],
                [
                    3,
                    2
                ],
                [
                    3,
                    2
                ]
            ]
        },
        "alllevels": {
            "reads": [
                [
                    746,
                    2
                ],
                [
                    5746,
                    2
                ],
                [
                    10746,
                    2
                ],
                [
                    15746,
                    2
                ],
                [
                    20746,
                    2
                ],
                [
                    25746,
                    2
                ],
                [
                    30746,
                    2
                ],
                [
                    35746,
                    2
                ],
                [
                    40746,
                    2
                ]
            ],
            "time": [
                [
                    1,
                    2
                ],
                [
                    1,
                    2
                ],
                [
                    2,
                    2
                ],
                [
                    2,
                    2
                ],
                [
                    2,
                    2
                ],
                [
                    2,
                    2
                ],
                [
                    2,
                    2
                ],
                [
                    3,
                    2
                ],
                [
                    3,
                    2
                ]
            ]
        }
    }
}
