# Supplementary material for: Real-time analysis and visualization of nanopore metagenomic samples with MARTi
Source: Genome Res. 2025 Nov;35(11):2488–500. doi: 10.1101/gr.280550.125 (PMC12581910; doi:10.1101/gr.280550.125)
Supplement: Supplement 7 [file Supplemental_Code.zip › Supplemental_Code/MARTi-main/gui/output/BAMBI_P8_1D_19092017/marti/BAMBI_P8_1D_19092017/amr.json]

{
    "meta": {
        "martiVersion": "v0.9.15i",
        "fileWritten": "2023-11-15T10:29:09"
    },
    "amr": {
        "currentChunk": 9,
        "chunkTime": {
            "1": "15 Nov 2023 10:27:34",
            "2": "15 Nov 2023 10:27:48",
            "3": "15 Nov 2023 10:28:00",
            "4": "15 Nov 2023 10:28:11",
            "5": "15 Nov 2023 10:28:23",
            "6": "15 Nov 2023 10:28:35",
            "7": "15 Nov 2023 10:28:46",
            "8": "15 Nov 2023 10:28:58",
            "9": "15 Nov 2023 10:29:09"
        },
        "readsWithAMRHits": 195,
        "geneList": [
            {
                "cardId": "ARO:3004089",
                "name": "ANT(3'')-IIa",
                "description": "ANT(3'')-IIa is a aminoglycoside nucleotidyltransferase identified in Acinetobacter spp. via horizontal gene transfer mechanisms.",
                "shortName": "ANT(3'')-IIa",
                "drugClass": "aminoglycoside antibiotic",
                "geneFamily": "ANT(3'')",
                "resistanceMechanism": "antibiotic inactivation",
                "count": {
                    "8": 1,
                    "9": 2
                },
                "averageAccuracy": {
                    "8": 83.07,
                    "9": 81.82
                },
                "species": [
                    {
                        "name": "Enterobacterales",
                        "ncbiID": 91347,
                        "rank": 5,
                        "chunkCounts": {
                            "8": 1,
                            "9": 2
                        },
                        "chunkPlasmidCounts": {
                            "8": 1,
                            "9": 2
                        }
                    }
                ]
            },
            {
                "cardId": "ARO:3002895",
                "name": "SAT-2",
                "description": "SAT-2 is a plasmid-mediated streptothricin acetyltransferase",
                "shortName": "SAT-2",
                "drugClass": "nucleoside antibiotic",
                "geneFamily": "streptothricin acetyltransferase (SAT)",
                "resistanceMechanism": "antibiotic inactivation",
                "count": {
                    "3": 1,
                    "4": 2,
                    "5": 3,
                    "8": 4
                },
                "averageAccuracy": {
                    "3": 84.67,
                    "4": 84.93,
                    "5": 84.76,
                    "8": 84.7
                },
                "species": [
                    {
                        "name": "Enterobacterales",
                        "ncbiID": 91347,
                        "rank": 5,
                        "chunkCounts": {
                            "4": 1,
                            "5": 2,
                            "8": 3
                        },
                        "chunkPlasmidCounts": {
                            "8": 1
                        }
                    },
                    {
                        "name": "Proteus mirabilis",
                        "ncbiID": 584,
                        "rank": 8,
                        "chunkCounts": {
                            "3": 1
                        },
                        "chunkPlasmidCounts": {
                        }
                    }
                ]
            },
            {
                "cardId": "ARO:3003922",
                "name": "oqxA",
                "description": "RND efflux pump conferring resistance to fluoroquinolone.",
                "shortName": "oqxA",
                "drugClass": "diaminopyrimidine antibiotic;fluoroquinolone antibiotic;glycylcycline;nitrofuran antibiotic;tetracycline antibiotic",
                "geneFamily": "resistance-nodulation-cell division (RND) antibiotic efflux pump",
                "resistanceMechanism": "antibiotic efflux",
                "count": {
                    "3": 2,
                    "5": 3,
                    "6": 5,
                    "7": 6,
                    "8": 10,
                    "9": 14
                },
                "averageAccuracy": {
                    "3": 81.59,
                    "5": 82.97,
                    "6": 82.3,
                    "7": 82.39,
                    "8": 82.86,
                    "9": 83.23
                },
                "species": [
                    {
                        "name": "Enterobacteriaceae",
                        "ncbiID": 543,
                        "rank": 6,
                        "chunkCounts": {
                            "6": 1
                        },
                        "chunkPlasmidCounts": {
                        }
                    },
                    {
                        "name": "Klebsiella pneumoniae",
                        "ncbiID": 573,
                        "rank": 8,
                        "chunkCounts": {
                            "3": 2,
                            "5": 3,
                            "6": 4,
                            "7": 5,
                            "8": 9,
                            "9": 13
                        },
                        "chunkPlasmidCounts": {
                        }
                    }
                ]
            },
            {
                "cardId": "ARO:3005047",
                "name": "eptB",
                "description": "eptB is a phosphoethanolamine transferase. It confers resistance to peptide antibiotics.",
                "shortName": "eptB",
                "drugClass": "peptide antibiotic",
                "geneFamily": "pmr phosphoethanolamine transferase",
                "resistanceMechanism": "antibiotic target alteration",
                "count": {
                    "2": 5,
                    "3": 8,
                    "4": 13,
                    "5": 15,
                    "6": 16,
                    "7": 17,
                    "8": 21,
                    "9": 23
                },
                "averageAccuracy": {
                    "2": 84.88,
                    "3": 83.92,
                    "4": 84.49,
                    "5": 84.41,
                    "6": 84.21,
                    "7": 84.41,
                    "8": 84.65,
                    "9": 84.8
                },
                "species": [
                    {
                        "name": "Klebsiella",
                        "ncbiID": 570,
                        "rank": 7,
                        "chunkCounts": {
                            "2": 1
                        },
                        "chunkPlasmidCounts": {
                        }
                    },
                    {
                        "name": "Klebsiella pneumoniae",
                        "ncbiID": 573,
                        "rank": 8,
                        "chunkCounts": {
                            "2": 4,
                            "3": 7,
                            "4": 12,
                            "5": 14,
                            "6": 15,
                            "7": 16,
                            "8": 20,
                            "9": 22
                        },
                        "chunkPlasmidCounts": {
                        }
                    }
                ]
            },
            {
                "cardId": "ARO:3003154",
                "name": "SHV-187",
                "description": "From the Lahey list of beta-lactamases.",
                "shortName": "SHV-187",
                "drugClass": "carbapenem;cephalosporin;penam",
                "geneFamily": "SHV beta-lactamase",
                "resistanceMechanism": "antibiotic inactivation",
                "count": {
                    "1": 1,
                    "2": 2,
                    "5": 3,
                    "9": 4
                },
                "averageAccuracy": {
                    "1": 83.35,
                    "2": 82.73,
                    "5": 82.48,
                    "9": 84.37
                },
                "species": [
                    {
                        "name": "Klebsiella pneumoniae",
                        "ncbiID": 573,
                        "rank": 8,
                        "chunkCounts": {
                            "1": 1,
                            "2": 2,
                            "5": 3,
                            "9": 4
                        },
                        "chunkPlasmidCounts": {
                        }
                    }
                ]
            },
            {
                "cardId": "ARO:3003923",
                "name": "oqxB",
                "description": "RND efflux pump conferring resistance to fluoroquinolone.",
                "shortName": "oqxB",
                "drugClass": "diaminopyrimidine antibiotic;fluoroquinolone antibiotic;glycylcycline;nitrofuran antibiotic;tetracycline antibiotic",
                "geneFamily": "resistance-nodulation-cell division (RND) antibiotic efflux pump",
                "resistanceMechanism": "antibiotic efflux",
                "count": {
                    "2": 1,
                    "3": 4,
                    "4": 5,
                    "5": 8,
                    "6": 10,
                    "7": 11,
                    "8": 14,
                    "9": 15
                },
                "averageAccuracy": {
                    "2": 83.36,
                    "3": 82.6,
                    "4": 82.36,
                    "5": 84.22,
                    "6": 83.82,
                    "7": 83.97,
                    "8": 83.92,
                    "9": 84.01
                },
                "species": [
                    {
                        "name": "Enterobacteriaceae",
                        "ncbiID": 543,
                        "rank": 6,
                        "chunkCounts": {
                            "6": 1
                        },
                        "chunkPlasmidCounts": {
                        }
                    },
                    {
                        "name": "Klebsiella pneumoniae",
                        "ncbiID": 573,
                        "rank": 8,
                        "chunkCounts": {
                            "2": 1,
                            "3": 4,
                            "4": 5,
                            "5": 8,
                            "6": 9,
                            "7": 10,
                            "8": 13,
                            "9": 14
                        },
                        "chunkPlasmidCounts": {
                        }
                    }
                ]
            },
            {
                "cardId": "ARO:3000804",
                "name": "MexF",
                "description": "MexF is the multidrug inner membrane transporter of the MexEF-OprN complex. mexF corresponds to 2 loci in Pseudomonas aeruginosa PAO1 (gene name: mexF/mexB) and 4 loci in Pseudomonas aeruginosa LESB58 (gene name: mexD/mexB).",
                "shortName": "MexF",
                "drugClass": "diaminopyrimidine antibiotic;fluoroquinolone antibiotic;phenicol antibiotic",
                "geneFamily": "resistance-nodulation-cell division (RND) antibiotic efflux pump",
                "resistanceMechanism": "antibiotic efflux",
                "count": {
                    "3": 1
                },
                "averageAccuracy": {
                    "3": 80.82
                },
                "species": [
                    {
                        "name": "Klebsiella pneumoniae",
                        "ncbiID": 573,
                        "rank": 8,
                        "chunkCounts": {
                            "3": 1
                        },
                        "chunkPlasmidCounts": {
                        }
                    }
                ]
            },
            {
                "cardId": "ARO:3004075",
                "name": "MuxC",
                "description": "MuxC is one of the two necessary RND components of the MuxABC-OpmB efflux pumps system in Pseudomonas aeruginosa.",
                "shortName": "MuxC",
                "drugClass": "aminocoumarin antibiotic;macrolide antibiotic;monobactam;tetracycline antibiotic",
                "geneFamily": "resistance-nodulation-cell division (RND) antibiotic efflux pump",
                "resistanceMechanism": "antibiotic efflux",
                "count": {
                    "3": 1
                },
                "averageAccuracy": {
                    "3": 82.01
                },
                "species": [
                    {
                        "name": "Klebsiella pneumoniae",
                        "ncbiID": 573,
                        "rank": 8,
                        "chunkCounts": {
                            "3": 1
                        },
                        "chunkPlasmidCounts": {
                        }
                    }
                ]
            },
            {
                "cardId": "ARO:3003152",
                "name": "SHV-185",
                "description": "From the Lahey list of beta-lactamases.",
                "shortName": "SHV-185",
                "drugClass": "carbapenem;cephalosporin;penam",
                "geneFamily": "SHV beta-lactamase",
                "resistanceMechanism": "antibiotic inactivation",
                "count": {
                    "8": 1
                },
                "averageAccuracy": {
                    "8": 83.55
                },
                "species": [
                    {
                        "name": "Klebsiella pneumoniae",
                        "ncbiID": 573,
                        "rank": 8,
                        "chunkCounts": {
                            "8": 1
                        },
                        "chunkPlasmidCounts": {
                        }
                    }
                ]
            },
            {
                "cardId": "ARO:3001125",
                "name": "SHV-71",
                "description": "SHV-71 is a broad-spectrum beta-lactamase found in Klebsiella pneumoniae and Shigella.",
                "shortName": "SHV-71",
                "drugClass": "carbapenem;cephalosporin;penam",
                "geneFamily": "SHV beta-lactamase",
                "resistanceMechanism": "antibiotic inactivation",
                "count": {
                    "6": 1
                },
                "averageAccuracy": {
                    "6": 85.59
                },
                "species": [
                    {
                        "name": "Klebsiella pneumoniae",
                        "ncbiID": 573,
                        "rank": 8,
                        "chunkCounts": {
                            "6": 1
                        },
                        "chunkPlasmidCounts": {
                        }
                    }
                ]
            },
            {
                "cardId": "ARO:3003209",
                "name": "fosA5",
                "description": "fosA5 is a fosfomycin resistance gene isolated from clinical strain of Escherichia coli E265. It is susceptible to amikacin",
                "shortName": "fosA5",
                "drugClass": "aminoglycoside antibiotic;fluoroquinolone antibiotic;phosphonic acid antibiotic",
                "geneFamily": "fosfomycin thiol transferase",
                "resistanceMechanism": "antibiotic inactivation",
                "count": {
                    "5": 1
                },
                "averageAccuracy": {
                    "5": 82.14
                },
                "species": [
                    {
                        "name": "Klebsiella pneumoniae",
                        "ncbiID": 573,
                        "rank": 8,
                        "chunkCounts": {
                            "5": 1
                        },
                        "chunkPlasmidCounts": {
                        }
                    }
                ]
            },
            {
                "cardId": "ARO:3000518",
                "name": "CRP",
                "description": "CRP is a global regulator that represses MdtEF multidrug efflux pump expression.",
                "shortName": "CRP",
                "drugClass": "fluoroquinolone antibiotic;macrolide antibiotic;penam",
                "geneFamily": "resistance-nodulation-cell division (RND) antibiotic efflux pump",
                "resistanceMechanism": "antibiotic efflux",
                "count": {
                    "5": 1
                },
                "averageAccuracy": {
                    "5": 81.75
                },
                "species": [
                    {
                        "name": "Klebsiella pneumoniae",
                        "ncbiID": 573,
                        "rank": 8,
                        "chunkCounts": {
                            "5": 1
                        },
                        "chunkPlasmidCounts": {
                        }
                    }
                ]
            },
            {
                "cardId": "ARO:3005053",
                "name": "ArnT",
                "description": "ArnT is involved in Cell Wall Biosynthesis",
                "shortName": "ArnT",
                "drugClass": "peptide antibiotic",
                "geneFamily": "pmr phosphoethanolamine transferase",
                "resistanceMechanism": "antibiotic target alteration",
                "count": {
                    "1": 1,
                    "2": 3,
                    "3": 4,
                    "4": 7,
                    "5": 11,
                    "6": 12,
                    "7": 13,
                    "8": 14,
                    "9": 15
                },
                "averageAccuracy": {
                    "1": 81.97,
                    "2": 83.4,
                    "3": 82.96,
                    "4": 83.0,
                    "5": 84.49,
                    "6": 84.41,
                    "7": 84.6,
                    "8": 84.39,
                    "9": 84.17
                },
                "species": [
                    {
                        "name": "Klebsiella pneumoniae",
                        "ncbiID": 573,
                        "rank": 8,
                        "chunkCounts": {
                            "1": 1,
                            "2": 3,
                            "3": 4,
                            "4": 7,
                            "5": 11,
                            "6": 12,
                            "7": 13,
                            "8": 14,
                            "9": 15
                        },
                        "chunkPlasmidCounts": {
                        }
                    }
                ]
            },
            {
                "cardId": "ARO:3004597",
                "name": "Klebsiella pneumoniae KpnH",
                "description": "KpnH consists of ~511 residues",
                "shortName": "Kpne_KpnH",
                "drugClass": "aminoglycoside antibiotic;carbapenem;cephalosporin;fluoroquinolone antibiotic;macrolide antibiotic;penam;penem;peptide antibiotic",
                "geneFamily": "major facilitator superfamily (MFS) antibiotic efflux pump",
                "resistanceMechanism": "antibiotic efflux",
                "count": {
                    "8": 1
                },
                "averageAccuracy": {
                    "8": 81.82
                },
                "species": [
                    {
                        "name": "Klebsiella pneumoniae",
                        "ncbiID": 573,
                        "rank": 8,
                        "chunkCounts": {
                            "8": 1
                        },
                        "chunkPlasmidCounts": {
                        }
                    }
                ]
            },
            {
                "cardId": "ARO:3004657",
                "name": "catA4",
                "description": "catA4 is a chloramphenicol acetyltransferase that confers resistance to chloramphenicol.",
                "shortName": "catA4",
                "drugClass": "phenicol antibiotic",
                "geneFamily": "chloramphenicol acetyltransferase (CAT)",
                "resistanceMechanism": "antibiotic inactivation",
                "count": {
                    "7": 1,
                    "9": 2
                },
                "averageAccuracy": {
                    "7": 80.89,
                    "9": 82.78
                },
                "species": [
                    {
                        "name": "Proteus mirabilis",
                        "ncbiID": 584,
                        "rank": 8,
                        "chunkCounts": {
                            "7": 1,
                            "9": 2
                        },
                        "chunkPlasmidCounts": {
                        }
                    }
                ]
            },
            {
                "cardId": "ARO:3004588",
                "name": "Klebsiella pneumoniae KpnG",
                "description": "KpnG consists of ~390 residues and resembles EmrA of E. coli. Disruption of the pump components KpnG-KpnH signficantly decrease resistance to azithromycin",
                "shortName": "Kpne_KpnG",
                "drugClass": "aminoglycoside antibiotic;carbapenem;cephalosporin;fluoroquinolone antibiotic;macrolide antibiotic;penam;penem;peptide antibiotic",
                "geneFamily": "major facilitator superfamily (MFS) antibiotic efflux pump",
                "resistanceMechanism": "antibiotic efflux",
                "count": {
                    "2": 1,
                    "3": 3,
                    "4": 4,
                    "5": 6,
                    "6": 7,
                    "8": 9,
                    "9": 10
                },
                "averageAccuracy": {
                    "2": 86.06,
                    "3": 85.83,
                    "4": 84.92,
                    "5": 84.61,
                    "6": 84.72,
                    "8": 85.04,
                    "9": 84.63
                },
                "species": [
                    {
                        "name": "Klebsiella pneumoniae",
                        "ncbiID": 573,
                        "rank": 8,
                        "chunkCounts": {
                            "2": 1,
                            "3": 3,
                            "4": 4,
                            "5": 6,
                            "6": 7,
                            "8": 9,
                            "9": 10
                        },
                        "chunkPlasmidCounts": {
                            "3": 1
                        }
                    }
                ]
            },
            {
                "cardId": "ARO:3003049",
                "name": "rosB",
                "description": "rosB is part of an efflux pump/potassium antiporter system (RosAB) in Yersinia that confers resistance to cationic antimicrobial peptides such as polymyxin B.",
                "shortName": "rosB",
                "drugClass": "peptide antibiotic",
                "geneFamily": "major facilitator superfamily (MFS) antibiotic efflux pump",
                "resistanceMechanism": "antibiotic efflux",
                "count": {
                    "2": 1
                },
                "averageAccuracy": {
                    "2": 80.2
                },
                "species": [
                    {
                        "name": "Proteus mirabilis",
                        "ncbiID": 584,
                        "rank": 8,
                        "chunkCounts": {
                            "2": 1
                        },
                        "chunkPlasmidCounts": {
                        }
                    }
                ]
            },
            {
                "cardId": "ARO:3000177",
                "name": "tet(J)",
                "description": "TetJ is a tetracycline efflux protein expressed in Gram-negative bacteria (Escherichia",
                "shortName": "tet(J)",
                "drugClass": "tetracycline antibiotic",
                "geneFamily": "major facilitator superfamily (MFS) antibiotic efflux pump",
                "resistanceMechanism": "antibiotic efflux",
                "count": {
                    "8": 1,
                    "9": 2
                },
                "averageAccuracy": {
                    "8": 82.74,
                    "9": 85.6
                },
                "species": [
                    {
                        "name": "Proteus mirabilis",
                        "ncbiID": 584,
                        "rank": 8,
                        "chunkCounts": {
                            "8": 1,
                            "9": 2
                        },
                        "chunkPlasmidCounts": {
                        }
                    }
                ]
            },
            {
                "cardId": "ARO:3005044",
                "name": "OmpA",
                "description": "OmpA is a porin that confers resistance to beta-lactam antibiotics.",
                "shortName": "OmpA",
                "drugClass": "peptide antibiotic",
                "geneFamily": "General Bacterial Porin with reduced permeability to peptide antibiotics",
                "resistanceMechanism": "reduced permeability to antibiotic",
                "count": {
                    "3": 1,
                    "4": 2,
                    "5": 4,
                    "8": 5,
                    "9": 6
                },
                "averageAccuracy": {
                    "3": 83.91,
                    "4": 84.13,
                    "5": 87.23,
                    "8": 86.5,
                    "9": 86.43
                },
                "species": [
                    {
                        "name": "Klebsiella",
                        "ncbiID": 570,
                        "rank": 7,
                        "chunkCounts": {
                            "9": 1
                        },
                        "chunkPlasmidCounts": {
                        }
                    },
                    {
                        "name": "Klebsiella pneumoniae",
                        "ncbiID": 573,
                        "rank": 8,
                        "chunkCounts": {
                            "3": 1,
                            "4": 2,
                            "5": 4,
                            "8": 5
                        },
                        "chunkPlasmidCounts": {
                        }
                    }
                ]
            },
            {
                "cardId": "ARO:3000830",
                "name": "cpxA",
                "description": "CpxA is a membrane-localized sensor kinase that is activated by envelope stress. It starts a kinase cascade that activates CpxR",
                "shortName": "cpxA",
                "drugClass": "aminocoumarin antibiotic;aminoglycoside antibiotic",
                "geneFamily": "resistance-nodulation-cell division (RND) antibiotic efflux pump",
                "resistanceMechanism": "antibiotic efflux",
                "count": {
                    "8": 1
                },
                "averageAccuracy": {
                    "8": 80.05
                },
                "species": [
                    {
                        "name": "Klebsiella pneumoniae",
                        "ncbiID": 573,
                        "rank": 8,
                        "chunkCounts": {
                            "8": 1
                        },
                        "chunkPlasmidCounts": {
                        }
                    }
                ]
            },
            {
                "cardId": "ARO:3004122",
                "name": "Klebsiella pneumoniae OmpK37",
                "description": "Klebsiella pneumoniae outer membrane porin protein. Is preferentially detected in porin-deficient strains. Functional characterization of this new porin revealed a narrower pore than those of porins OmpK35 and OmpK36",
                "shortName": "Kpne_OmpK37",
                "drugClass": "carbapenem;cephalosporin;cephamycin;monobactam;penam;penem",
                "geneFamily": "General Bacterial Porin with reduced permeability to beta-lactams",
                "resistanceMechanism": "reduced permeability to antibiotic",
                "count": {
                    "2": 2,
                    "4": 3,
                    "5": 8,
                    "6": 10,
                    "7": 13,
                    "8": 14,
                    "9": 17
                },
                "averageAccuracy": {
                    "2": 80.58,
                    "4": 82.36,
                    "5": 83.88,
                    "6": 84.11,
                    "7": 84.38,
                    "8": 84.27,
                    "9": 84.5
                },
                "species": [
                    {
                        "name": "Klebsiella",
                        "ncbiID": 570,
                        "rank": 7,
                        "chunkCounts": {
                            "2": 1
                        },
                        "chunkPlasmidCounts": {
                        }
                    },
                    {
                        "name": "Klebsiella pneumoniae",
                        "ncbiID": 573,
                        "rank": 8,
                        "chunkCounts": {
                            "2": 1,
                            "4": 2,
                            "5": 7,
                            "6": 9,
                            "7": 12,
                            "8": 13,
                            "9": 16
                        },
                        "chunkPlasmidCounts": {
                            "5": 1,
                            "9": 2
                        }
                    }
                ]
            },
            {
                "cardId": "ARO:3004580",
                "name": "Klebsiella pneumoniae KpnE",
                "description": "KpnE subunit of KpnEF resembles EbrAB from E. coli. Mutation in KpnEF resulted in increased susceptibility to cefepime",
                "shortName": "Kpne_KpnE",
                "drugClass": "aminoglycoside antibiotic;cephalosporin;disinfecting agents and antiseptics;macrolide antibiotic;peptide antibiotic;rifamycin antibiotic;tetracycline antibiotic",
                "geneFamily": "small multidrug resistance (SMR) antibiotic efflux pump",
                "resistanceMechanism": "antibiotic efflux",
                "count": {
                    "2": 2,
                    "3": 4,
                    "4": 8,
                    "6": 9,
                    "7": 11,
                    "8": 12,
                    "9": 13
                },
                "averageAccuracy": {
                    "2": 86.15,
                    "3": 83.8,
                    "4": 83.69,
                    "6": 83.53,
                    "7": 84.25,
                    "8": 84.44,
                    "9": 84.18
                },
                "species": [
                    {
                        "name": "Klebsiella pneumoniae",
                        "ncbiID": 573,
                        "rank": 8,
                        "chunkCounts": {
                            "2": 2,
                            "3": 4,
                            "4": 8,
                            "6": 9,
                            "7": 11,
                            "8": 12,
                            "9": 13
                        },
                        "chunkPlasmidCounts": {
                        }
                    }
                ]
            },
            {
                "cardId": "ARO:3004111",
                "name": "FosA6",
                "description": "FosA6 is a plasmid-encoded enzyme that confers resistance to fosfomycin in Escherichia coli by breaking the epoxide ring of the molecule.",
                "shortName": "FosA6",
                "drugClass": "phosphonic acid antibiotic",
                "geneFamily": "fosfomycin thiol transferase",
                "resistanceMechanism": "antibiotic inactivation",
                "count": {
                    "2": 2,
                    "3": 4,
                    "4": 5,
                    "5": 6,
                    "6": 8,
                    "8": 10,
                    "9": 12
                },
                "averageAccuracy": {
                    "2": 82.26,
                    "3": 83.73,
                    "4": 83.47,
                    "5": 83.65,
                    "6": 83.99,
                    "8": 83.9,
                    "9": 84.26
                },
                "species": [
                    {
                        "name": "Klebsiella pneumoniae",
                        "ncbiID": 573,
                        "rank": 8,
                        "chunkCounts": {
                            "2": 2,
                            "3": 4,
                            "4": 5,
                            "5": 6,
                            "6": 8,
                            "8": 10,
                            "9": 12
                        },
                        "chunkPlasmidCounts": {
                        }
                    }
                ]
            },
            {
                "cardId": "ARO:3005231",
                "name": "SHV-219",
                "description": "Beta-lactamase gene from Klebsiella pneumoniae. Directly submitted to NCBI without publication on 07-NOV-2018.",
                "shortName": "SHV-219",
                "drugClass": "carbapenem;cephalosporin;penam",
                "geneFamily": "SHV beta-lactamase",
                "resistanceMechanism": "antibiotic inactivation",
                "count": {
                    "6": 1
                },
                "averageAccuracy": {
                    "6": 82.22
                },
                "species": [
                    {
                        "name": "Klebsiella pneumoniae",
                        "ncbiID": 573,
                        "rank": 8,
                        "chunkCounts": {
                            "6": 1
                        },
                        "chunkPlasmidCounts": {
                        }
                    }
                ]
            },
            {
                "cardId": "ARO:3002854",
                "name": "dfrA1",
                "description": "dfrA1 is an integron-encoded dihydrofolate reductase.",
                "shortName": "dfrA1",
                "drugClass": "diaminopyrimidine antibiotic",
                "geneFamily": "trimethoprim resistant dihydrofolate reductase dfr",
                "resistanceMechanism": "antibiotic target replacement",
                "count": {
                    "3": 1,
                    "8": 2,
                    "9": 3
                },
                "averageAccuracy": {
                    "3": 82.84,
                    "8": 86.8,
                    "9": 85.75
                },
                "species": [
                    {
                        "name": "Enterobacterales",
                        "ncbiID": 91347,
                        "rank": 5,
                        "chunkCounts": {
                            "8": 1,
                            "9": 2
                        },
                        "chunkPlasmidCounts": {
                            "8": 1,
                            "9": 2
                        }
                    },
                    {
                        "name": "Proteus mirabilis",
                        "ncbiID": 584,
                        "rank": 8,
                        "chunkCounts": {
                            "3": 1
                        },
                        "chunkPlasmidCounts": {
                        }
                    }
                ]
            },
            {
                "cardId": "ARO:3001062",
                "name": "SHV-3",
                "description": "SHV-3 is an extended-spectrum beta-lactamase found in Klebsiella pneumoniae.",
                "shortName": "SHV-3",
                "drugClass": "carbapenem;cephalosporin;penam",
                "geneFamily": "SHV beta-lactamase",
                "resistanceMechanism": "antibiotic inactivation",
                "count": {
                    "2": 1
                },
                "averageAccuracy": {
                    "2": 82.65
                },
                "species": [
                    {
                        "name": "Klebsiella pneumoniae",
                        "ncbiID": 573,
                        "rank": 8,
                        "chunkCounts": {
                            "2": 1
                        },
                        "chunkPlasmidCounts": {
                        }
                    }
                ]
            },
            {
                "cardId": "ARO:3000676",
                "name": "H-NS",
                "description": "H-NS is a histone-like protein involved in global gene regulation in Gram-negative bacteria. It is a repressor of the membrane fusion protein genes acrE",
                "shortName": "H-NS",
                "drugClass": "cephalosporin;cephamycin;fluoroquinolone antibiotic;macrolide antibiotic;penam;tetracycline antibiotic",
                "geneFamily": "major facilitator superfamily (MFS) antibiotic efflux pump;resistance-nodulation-cell division (RND) antibiotic efflux pump",
                "resistanceMechanism": "antibiotic efflux",
                "count": {
                    "3": 1,
                    "4": 2,
                    "7": 3
                },
                "averageAccuracy": {
                    "3": 80.0,
                    "4": 80.97,
                    "7": 81.48
                },
                "species": [
                    {
                        "name": "Klebsiella pneumoniae",
                        "ncbiID": 573,
                        "rank": 8,
                        "chunkCounts": {
                            "3": 1,
                            "4": 2,
                            "7": 3
                        },
                        "chunkPlasmidCounts": {
                        }
                    }
                ]
            },
            {
                "cardId": "ARO:3004041",
                "name": "Klebsiella pneumoniae acrA",
                "description": "AcrA is a subunit of the AcrAB multidrug efflux system that in K. pneumoniae",
                "shortName": "Kpne_acrA",
                "drugClass": "cephalosporin;disinfecting agents and antiseptics;fluoroquinolone antibiotic;glycylcycline;penam;phenicol antibiotic;rifamycin antibiotic;tetracycline antibiotic",
                "geneFamily": "resistance-nodulation-cell division (RND) antibiotic efflux pump",
                "resistanceMechanism": "antibiotic efflux",
                "count": {
                    "2": 4,
                    "3": 6,
                    "4": 10,
                    "5": 12,
                    "6": 13,
                    "7": 16,
                    "8": 19,
                    "9": 20
                },
                "averageAccuracy": {
                    "2": 84.43,
                    "3": 84.69,
                    "4": 84.14,
                    "5": 83.8,
                    "6": 84.08,
                    "7": 84.29,
                    "8": 84.27,
                    "9": 84.09
                },
                "species": [
                    {
                        "name": "Klebsiella pneumoniae",
                        "ncbiID": 573,
                        "rank": 8,
                        "chunkCounts": {
                            "2": 4,
                            "3": 6,
                            "4": 10,
                            "5": 12,
                            "6": 13,
                            "7": 16,
                            "8": 19,
                            "9": 20
                        },
                        "chunkPlasmidCounts": {
                        }
                    }
                ]
            },
            {
                "cardId": "ARO:3001168",
                "name": "SHV-121",
                "description": "SHV-121 is a beta-lactamase that has been found in clinical isolates. Identical to SHV-136.",
                "shortName": "SHV-121",
                "drugClass": "carbapenem;cephalosporin;penam",
                "geneFamily": "SHV beta-lactamase",
                "resistanceMechanism": "antibiotic inactivation",
                "count": {
                    "2": 1
                },
                "averageAccuracy": {
                    "2": 81.87
                },
                "species": [
                    {
                        "name": "Klebsiella pneumoniae",
                        "ncbiID": 573,
                        "rank": 8,
                        "chunkCounts": {
                            "2": 1
                        },
                        "chunkPlasmidCounts": {
                        }
                    }
                ]
            },
            {
                "cardId": "ARO:3001341",
                "name": "SHV-132",
                "description": "From the Lahey list of beta-lactamases. Not yet released.",
                "shortName": "SHV-132",
                "drugClass": "carbapenem;cephalosporin;penam",
                "geneFamily": "SHV beta-lactamase",
                "resistanceMechanism": "antibiotic inactivation",
                "count": {
                    "7": 1
                },
                "averageAccuracy": {
                    "7": 92.03
                },
                "species": [
                    {
                        "name": "Klebsiella pneumoniae",
                        "ncbiID": 573,
                        "rank": 8,
                        "chunkCounts": {
                            "7": 1
                        },
                        "chunkPlasmidCounts": {
                        }
                    }
                ]
            },
            {
                "cardId": "ARO:3001123",
                "name": "SHV-69",
                "description": "SHV-69 is a beta-lactamase found in Klebsiella pneumoniae.",
                "shortName": "SHV-69",
                "drugClass": "carbapenem;cephalosporin;penam",
                "geneFamily": "SHV beta-lactamase",
                "resistanceMechanism": "antibiotic inactivation",
                "count": {
                    "4": 1
                },
                "averageAccuracy": {
                    "4": 89.77
                },
                "species": [
                    {
                        "name": "Klebsiella pneumoniae",
                        "ncbiID": 573,
                        "rank": 8,
                        "chunkCounts": {
                            "4": 1
                        },
                        "chunkPlasmidCounts": {
                        }
                    }
                ]
            },
            {
                "cardId": "ARO:3000826",
                "name": "sdiA",
                "description": "SdiA is a cell division regulator that is also a positive regulator of AcrAB only when it's expressed from a plasmid. When the sdiA gene is on the chromosome",
                "shortName": "sdiA",
                "drugClass": "cephalosporin;disinfecting agents and antiseptics;fluoroquinolone antibiotic;glycylcycline;penam;phenicol antibiotic;rifamycin antibiotic;tetracycline antibiotic",
                "geneFamily": "resistance-nodulation-cell division (RND) antibiotic efflux pump",
                "resistanceMechanism": "antibiotic efflux",
                "count": {
                    "4": 2
                },
                "averageAccuracy": {
                    "4": 80.37
                },
                "species": [
                    {
                        "name": "Klebsiella pneumoniae",
                        "ncbiID": 573,
                        "rank": 8,
                        "chunkCounts": {
                            "4": 2
                        },
                        "chunkPlasmidCounts": {
                        }
                    }
                ]
            },
            {
                "cardId": "ARO:3005059",
                "name": "LptD",
                "description": "LptD is involved in LPS transport in a ABC Transporter efflux system. It confers resistance to rifamycin",
                "shortName": "LptD",
                "drugClass": "aminocoumarin antibiotic;peptide antibiotic;rifamycin antibiotic",
                "geneFamily": "ATP-binding cassette (ABC) antibiotic efflux pump",
                "resistanceMechanism": "antibiotic efflux",
                "count": {
                    "2": 2,
                    "3": 5,
                    "4": 7,
                    "5": 10,
                    "6": 15,
                    "7": 19,
                    "8": 22,
                    "9": 24
                },
                "averageAccuracy": {
                    "2": 81.53,
                    "3": 83.13,
                    "4": 83.32,
                    "5": 83.46,
                    "6": 83.91,
                    "7": 84.49,
                    "8": 84.55,
                    "9": 84.49
                },
                "species": [
                    {
                        "name": "Klebsiella",
                        "ncbiID": 570,
                        "rank": 7,
                        "chunkCounts": {
                            "3": 1,
                            "8": 3
                        },
                        "chunkPlasmidCounts": {
                        }
                    },
                    {
                        "name": "Klebsiella pneumoniae",
                        "ncbiID": 573,
                        "rank": 8,
                        "chunkCounts": {
                            "2": 2,
                            "3": 4,
                            "4": 6,
                            "5": 9,
                            "6": 14,
                            "7": 18,
                            "8": 19,
                            "9": 21
                        },
                        "chunkPlasmidCounts": {
                        }
                    }
                ]
            },
            {
                "cardId": "ARO:3000794",
                "name": "mdtC",
                "description": "MdtC is a transporter that forms a heteromultimer complex with MdtB to form a multidrug transporter. MdtBC is part of the MdtABC-TolC efflux complex. In the absence of MdtB",
                "shortName": "mdtC",
                "drugClass": "aminocoumarin antibiotic",
                "geneFamily": "resistance-nodulation-cell division (RND) antibiotic efflux pump",
                "resistanceMechanism": "antibiotic efflux",
                "count": {
                    "6": 1
                },
                "averageAccuracy": {
                    "6": 81.46
                },
                "species": [
                    {
                        "name": "Klebsiella pneumoniae",
                        "ncbiID": 573,
                        "rank": 8,
                        "chunkCounts": {
                            "6": 1
                        },
                        "chunkPlasmidCounts": {
                        }
                    }
                ]
            },
            {
                "cardId": "ARO:3004583",
                "name": "Klebsiella pneumoniae KpnF",
                "description": "KpnF subunit of KpnEF resembles EbrAB from E. coli. Mutation in KpnEF resulted in increased susceptibility to cefepime",
                "shortName": "Kpne_KpnF",
                "drugClass": "aminoglycoside antibiotic;cephalosporin;disinfecting agents and antiseptics;macrolide antibiotic;peptide antibiotic;rifamycin antibiotic;tetracycline antibiotic",
                "geneFamily": "small multidrug resistance (SMR) antibiotic efflux pump",
                "resistanceMechanism": "antibiotic efflux",
                "count": {
                    "2": 2,
                    "3": 4,
                    "4": 9,
                    "6": 10,
                    "7": 12,
                    "8": 13,
                    "9": 14
                },
                "averageAccuracy": {
                    "2": 87.34,
                    "3": 84.26,
                    "4": 84.76,
                    "6": 84.76,
                    "7": 85.03,
                    "8": 84.9,
                    "9": 84.65
                },
                "species": [
                    {
                        "name": "Klebsiella pneumoniae",
                        "ncbiID": 573,
                        "rank": 8,
                        "chunkCounts": {
                            "2": 2,
                            "3": 4,
                            "4": 9,
                            "6": 10,
                            "7": 12,
                            "8": 13,
                            "9": 14
                        },
                        "chunkPlasmidCounts": {
                        }
                    }
                ]
            }
        ]
    }
}
