# Supplementary material for: Real-time analysis and visualization of nanopore metagenomic samples with MARTi
Source: Genome Res. 2025 Nov;35(11):2488–500. doi: 10.1101/gr.280550.125 (PMC12581910; doi:10.1101/gr.280550.125)
Supplement: Supplement 7 [file Supplemental_Code.zip › Supplemental_Code/MARTi-main/gui/output/BAMBI_P8_1D_19092017/marti/BAMBI_P8_1D_19092017/tree_ms0.0.json]

{
    "meta": {
        "martiVersion": "v0.9.15i",
        "fileWritten": "2023-11-15T10:29:00",
        "blastFiles": {
            "0": "/ei/scratch/projects/5/58b53cc8-0806-49c9-8b45-1b0721a3766b/marti_output/marc_and_bambi/BAMBI_P8_1D_19092017/megablast_nt/BAMBI_1D_19092017_all_Template_pass_filtered_8.txt.gz",
            "1": "/ei/scratch/projects/5/58b53cc8-0806-49c9-8b45-1b0721a3766b/marti_output/marc_and_bambi/BAMBI_P8_1D_19092017/megablast_nt/BAMBI_1D_19092017_all_Template_pass_filtered_7.txt.gz",
            "2": "/ei/scratch/projects/5/58b53cc8-0806-49c9-8b45-1b0721a3766b/marti_output/marc_and_bambi/BAMBI_P8_1D_19092017/megablast_nt/BAMBI_1D_19092017_all_Template_pass_filtered_6.txt.gz",
            "3": "/ei/scratch/projects/5/58b53cc8-0806-49c9-8b45-1b0721a3766b/marti_output/marc_and_bambi/BAMBI_P8_1D_19092017/megablast_nt/BAMBI_1D_19092017_all_Template_pass_filtered_5.txt.gz",
            "4": "/ei/scratch/projects/5/58b53cc8-0806-49c9-8b45-1b0721a3766b/marti_output/marc_and_bambi/BAMBI_P8_1D_19092017/megablast_nt/BAMBI_1D_19092017_all_Template_pass_filtered_4.txt.gz",
            "5": "/ei/scratch/projects/5/58b53cc8-0806-49c9-8b45-1b0721a3766b/marti_output/marc_and_bambi/BAMBI_P8_1D_19092017/megablast_nt/BAMBI_1D_19092017_all_Template_pass_filtered_3.txt.gz",
            "6": "/ei/scratch/projects/5/58b53cc8-0806-49c9-8b45-1b0721a3766b/marti_output/marc_and_bambi/BAMBI_P8_1D_19092017/megablast_nt/BAMBI_1D_19092017_all_Template_pass_filtered_2.txt.gz",
            "7": "/ei/scratch/projects/5/58b53cc8-0806-49c9-8b45-1b0721a3766b/marti_output/marc_and_bambi/BAMBI_P8_1D_19092017/megablast_nt/BAMBI_1D_19092017_all_Template_pass_filtered_1.txt.gz",
            "8": "/ei/scratch/projects/5/58b53cc8-0806-49c9-8b45-1b0721a3766b/marti_output/marc_and_bambi/BAMBI_P8_1D_19092017/megablast_nt/BAMBI_1D_19092017_all_Template_pass_filtered_0.txt.gz"
        }
    },
    "tree": {
        "name": "root",
        "rank": 0,
        "ncbiRank": "no rank",
        "ncbiID": 1,
        "value": 933,
        "summedValue": 40746,
        "yield": 1809180,
        "summedYield": 98872913,
        "children": [
            {
                "name": "Viruses",
                "rank": 1,
                "ncbiRank": "superkingdom",
                "ncbiID": 10239,
                "value": 0,
                "summedValue": 88,
                "yield": 0,
                "summedYield": 248231,
                "children": [
                    {
                        "name": "unclassified bacterial viruses",
                        "rank": 0,
                        "ncbiRank": "no rank",
                        "ncbiID": 12333,
                        "value": 0,
                        "summedValue": 2,
                        "yield": 0,
                        "summedYield": 6961,
                        "children": [
                            {
                                "name": "Bacteriophage sp.",
                                "rank": 8,
                                "ncbiRank": "species",
                                "ncbiID": 38018,
                                "value": 2,
                                "summedValue": 2,
                                "yield": 6961,
                                "summedYield": 6961,
                                "children": [
                                ]
                            }
                        ]
                    },
                    {
                        "name": "Duplodnaviria",
                        "rank": 0,
                        "ncbiRank": "clade",
                        "ncbiID": 2731341,
                        "value": 0,
                        "summedValue": 86,
                        "yield": 0,
                        "summedYield": 241270,
                        "children": [
                            {
                                "name": "Heunggongvirae",
                                "rank": 2,
                                "ncbiRank": "kingdom",
                                "ncbiID": 2731360,
                                "value": 0,
                                "summedValue": 86,
                                "yield": 0,
                                "summedYield": 241270,
                                "children": [
                                    {
                                        "name": "Uroviricota",
                                        "rank": 3,
                                        "ncbiRank": "phylum",
                                        "ncbiID": 2731618,
                                        "value": 0,
                                        "summedValue": 86,
                                        "yield": 0,
                                        "summedYield": 241270,
                                        "children": [
                                            {
                                                "name": "Caudoviricetes",
                                                "rank": 4,
                                                "ncbiRank": "class",
                                                "ncbiID": 2731619,
                                                "value": 0,
                                                "summedValue": 86,
                                                "yield": 0,
                                                "summedYield": 241270,
                                                "children": [
                                                    {
                                                        "name": "Sextaecvirus",
                                                        "rank": 7,
                                                        "ncbiRank": "genus",
                                                        "ncbiID": 1922243,
                                                        "value": 0,
                                                        "summedValue": 1,
                                                        "yield": 0,
                                                        "summedYield": 1085,
                                                        "children": [
                                                            {
                                                                "name": "unclassified Sextaecvirus",
                                                                "rank": 0,
                                                                "ncbiRank": "no rank",
                                                                "ncbiID": 2268047,
                                                                "value": 0,
                                                                "summedValue": 1,
                                                                "yield": 0,
                                                                "summedYield": 1085,
                                                                "children": [
                                                                    {
                                                                        "name": "Staphylococcus phage vB_SepS_BE02",
                                                                        "rank": 8,
                                                                        "ncbiRank": "species",
                                                                        "ncbiID": 2750285,
                                                                        "value": 1,
                                                                        "summedValue": 1,
                                                                        "yield": 1085,
                                                                        "summedYield": 1085,
                                                                        "children": [
                                                                        ]
                                                                    }
                                                                ]
                                                            }
                                                        ]
                                                    },
                                                    {
                                                        "name": "unclassified Caudoviricetes",
                                                        "rank": 0,
                                                        "ncbiRank": "no rank",
                                                        "ncbiID": 2788787,
                                                        "value": 0,
                                                        "summedValue": 84,
                                                        "yield": 0,
                                                        "summedYield": 239635,
                                                        "children": [
                                                            {
                                                                "name": "Klebsiella phage Mulock",
                                                                "rank": 8,
                                                                "ncbiRank": "species",
                                                                "ncbiID": 2650873,
                                                                "value": 9,
                                                                "summedValue": 9,
                                                                "yield": 17461,
                                                                "summedYield": 17461,
                                                                "children": [
                                                                ]
                                                            },
                                                            {
                                                                "name": "Caudoviricetes sp.",
                                                                "rank": 8,
                                                                "ncbiRank": "species",
                                                                "ncbiID": 2832643,
                                                                "value": 75,
                                                                "summedValue": 75,
                                                                "yield": 222174,
                                                                "summedYield": 222174,
                                                                "children": [
                                                                ]
                                                            }
                                                        ]
                                                    },
                                                    {
                                                        "name": "Rountreeviridae",
                                                        "rank": 6,
                                                        "ncbiRank": "family",
                                                        "ncbiID": 2842327,
                                                        "value": 0,
                                                        "summedValue": 1,
                                                        "yield": 0,
                                                        "summedYield": 550,
                                                        "children": [
                                                            {
                                                                "name": "Rakietenvirinae",
                                                                "rank": 6,
                                                                "ncbiRank": "subfamily",
                                                                "ncbiID": 2732588,
                                                                "value": 0,
                                                                "summedValue": 1,
                                                                "yield": 0,
                                                                "summedYield": 550,
                                                                "children": [
                                                                    {
                                                                        "name": "Andhravirus",
                                                                        "rank": 7,
                                                                        "ncbiRank": "genus",
                                                                        "ncbiID": 2732589,
                                                                        "value": 1,
                                                                        "summedValue": 1,
                                                                        "yield": 550,
                                                                        "summedYield": 550,
                                                                        "children": [
                                                                        ]
                                                                    }
                                                                ]
                                                            }
                                                        ]
                                                    }
                                                ]
                                            }
                                        ]
                                    }
                                ]
                            }
                        ]
                    }
                ]
            },
            {
                "name": "cellular organisms",
                "rank": 0,
                "ncbiRank": "no rank",
                "ncbiID": 131567,
                "value": 89,
                "summedValue": 38920,
                "yield": 124241,
                "summedYield": 96247441,
                "children": [
                    {
                        "name": "Bacteria",
                        "rank": 1,
                        "ncbiRank": "superkingdom",
                        "ncbiID": 2,
                        "value": 147,
                        "summedValue": 38710,
                        "yield": 305020,
                        "summedYield": 96010264,
                        "children": [
                            {
                                "name": "Pseudomonadota",
                                "rank": 3,
                                "ncbiRank": "phylum",
                                "ncbiID": 1224,
                                "value": 9,
                                "summedValue": 38470,
                                "yield": 9628,
                                "summedYield": 95445445,
                                "children": [
                                    {
                                        "name": "Gammaproteobacteria",
                                        "rank": 4,
                                        "ncbiRank": "class",
                                        "ncbiID": 1236,
                                        "value": 105,
                                        "summedValue": 38461,
                                        "yield": 203787,
                                        "summedYield": 95435817,
                                        "children": [
                                            {
                                                "name": "Enterobacterales",
                                                "rank": 5,
                                                "ncbiRank": "order",
                                                "ncbiID": 91347,
                                                "value": 1255,
                                                "summedValue": 38355,
                                                "yield": 2491445,
                                                "summedYield": 95231223,
                                                "children": [
                                                    {
                                                        "name": "Enterobacteriaceae",
                                                        "rank": 6,
                                                        "ncbiRank": "family",
                                                        "ncbiID": 543,
                                                        "value": 2577,
                                                        "summedValue": 32727,
                                                        "yield": 5697780,
                                                        "summedYield": 82089387,
                                                        "children": [
                                                            {
                                                                "name": "Citrobacter",
                                                                "rank": 7,
                                                                "ncbiRank": "genus",
                                                                "ncbiID": 544,
                                                                "value": 1,
                                                                "summedValue": 67,
                                                                "yield": 717,
                                                                "summedYield": 133262,
                                                                "children": [
                                                                    {
                                                                        "name": "Citrobacter freundii complex",
                                                                        "rank": 7,
                                                                        "ncbiRank": "species group",
                                                                        "ncbiID": 1344959,
                                                                        "value": 0,
                                                                        "summedValue": 66,
                                                                        "yield": 0,
                                                                        "summedYield": 132545,
                                                                        "children": [
                                                                            {
                                                                                "name": "Citrobacter freundii",
                                                                                "rank": 8,
                                                                                "ncbiRank": "species",
                                                                                "ncbiID": 546,
                                                                                "value": 66,
                                                                                "summedValue": 66,
                                                                                "yield": 132545,
                                                                                "summedYield": 132545,
                                                                                "children": [
                                                                                ]
                                                                            }
                                                                        ]
                                                                    }
                                                                ]
                                                            },
                                                            {
                                                                "name": "Enterobacter",
                                                                "rank": 7,
                                                                "ncbiRank": "genus",
                                                                "ncbiID": 547,
                                                                "value": 13,
                                                                "summedValue": 176,
                                                                "yield": 32604,
                                                                "summedYield": 399312,
                                                                "children": [
                                                                    {
                                                                        "name": "Enterobacter cloacae complex",
                                                                        "rank": 7,
                                                                        "ncbiRank": "species group",
                                                                        "ncbiID": 354276,
                                                                        "value": 79,
                                                                        "summedValue": 162,
                                                                        "yield": 199623,
                                                                        "summedYield": 365848,
                                                                        "children": [
                                                                            {
                                                                                "name": "Enterobacter cloacae",
                                                                                "rank": 8,
                                                                                "ncbiRank": "species",
                                                                                "ncbiID": 550,
                                                                                "value": 2,
                                                                                "summedValue": 2,
                                                                                "yield": 2670,
                                                                                "summedYield": 2670,
                                                                                "children": [
                                                                                ]
                                                                            },
                                                                            {
                                                                                "name": "Enterobacter asburiae",
                                                                                "rank": 8,
                                                                                "ncbiRank": "species",
                                                                                "ncbiID": 61645,
                                                                                "value": 23,
                                                                                "summedValue": 23,
                                                                                "yield": 64548,
                                                                                "summedYield": 64548,
                                                                                "children": [
                                                                                ]
                                                                            },
                                                                            {
                                                                                "name": "Enterobacter hormaechei",
                                                                                "rank": 8,
                                                                                "ncbiRank": "species",
                                                                                "ncbiID": 158836,
                                                                                "value": 19,
                                                                                "summedValue": 20,
                                                                                "yield": 53709,
                                                                                "summedYield": 54562,
                                                                                "children": [
                                                                                    {
                                                                                        "name": "Enterobacter hormaechei subsp. hoffmannii",
                                                                                        "rank": 9,
                                                                                        "ncbiRank": "subspecies",
                                                                                        "ncbiID": 1812934,
                                                                                        "value": 1,
                                                                                        "summedValue": 1,
                                                                                        "yield": 853,
                                                                                        "summedYield": 853,
                                                                                        "children": [
                                                                                        ]
                                                                                    }
                                                                                ]
                                                                            },
                                                                            {
                                                                                "name": "Enterobacter kobei",
                                                                                "rank": 8,
                                                                                "ncbiRank": "species",
                                                                                "ncbiID": 208224,
                                                                                "value": 33,
                                                                                "summedValue": 33,
                                                                                "yield": 37673,
                                                                                "summedYield": 37673,
                                                                                "children": [
                                                                                ]
                                                                            },
                                                                            {
                                                                                "name": "Enterobacter roggenkampii",
                                                                                "rank": 8,
                                                                                "ncbiRank": "species",
                                                                                "ncbiID": 1812935,
                                                                                "value": 5,
                                                                                "summedValue": 5,
                                                                                "yield": 6772,
                                                                                "summedYield": 6772,
                                                                                "children": [
                                                                                ]
                                                                            }
                                                                        ]
                                                                    },
                                                                    {
                                                                        "name": "unclassified Enterobacter",
                                                                        "rank": 0,
                                                                        "ncbiRank": "no rank",
                                                                        "ncbiID": 2608935,
                                                                        "value": 0,
                                                                        "summedValue": 1,
                                                                        "yield": 0,
                                                                        "summedYield": 860,
                                                                        "children": [
                                                                            {
                                                                                "name": "Enterobacter sp. JUb54",
                                                                                "rank": 8,
                                                                                "ncbiRank": "species",
                                                                                "ncbiID": 2724468,
                                                                                "value": 1,
                                                                                "summedValue": 1,
                                                                                "yield": 860,
                                                                                "summedYield": 860,
                                                                                "children": [
                                                                                ]
                                                                            }
                                                                        ]
                                                                    }
                                                                ]
                                                            },
                                                            {
                                                                "name": "Escherichia",
                                                                "rank": 7,
                                                                "ncbiRank": "genus",
                                                                "ncbiID": 561,
                                                                "value": 1,
                                                                "summedValue": 16,
                                                                "yield": 582,
                                                                "summedYield": 32220,
                                                                "children": [
                                                                    {
                                                                        "name": "Escherichia coli",
                                                                        "rank": 8,
                                                                        "ncbiRank": "species",
                                                                        "ncbiID": 562,
                                                                        "value": 14,
                                                                        "summedValue": 15,
                                                                        "yield": 25677,
                                                                        "summedYield": 31638,
                                                                        "children": [
                                                                            {
                                                                                "name": "Escherichia coli O170:H18",
                                                                                "rank": 0,
                                                                                "ncbiRank": "no rank",
                                                                                "ncbiID": 2848145,
                                                                                "value": 1,
                                                                                "summedValue": 1,
                                                                                "yield": 5961,
                                                                                "summedYield": 5961,
                                                                                "children": [
                                                                                ]
                                                                            }
                                                                        ]
                                                                    }
                                                                ]
                                                            },
                                                            {
                                                                "name": "Salmonella",
                                                                "rank": 7,
                                                                "ncbiRank": "genus",
                                                                "ncbiID": 590,
                                                                "value": 1,
                                                                "summedValue": 48,
                                                                "yield": 524,
                                                                "summedYield": 162684,
                                                                "children": [
                                                                    {
                                                                        "name": "Salmonella enterica",
                                                                        "rank": 8,
                                                                        "ncbiRank": "species",
                                                                        "ncbiID": 28901,
                                                                        "value": 1,
                                                                        "summedValue": 47,
                                                                        "yield": 539,
                                                                        "summedYield": 162160,
                                                                        "children": [
                                                                            {
                                                                                "name": "Salmonella enterica subsp. enterica",
                                                                                "rank": 9,
                                                                                "ncbiRank": "subspecies",
                                                                                "ncbiID": 59201,
                                                                                "value": 2,
                                                                                "summedValue": 44,
                                                                                "yield": 1676,
                                                                                "summedYield": 158672,
                                                                                "children": [
                                                                                    {
                                                                                        "name": "Salmonella enterica subsp. enterica serovar Agona",
                                                                                        "rank": 0,
                                                                                        "ncbiRank": "no rank",
                                                                                        "ncbiID": 58095,
                                                                                        "value": 42,
                                                                                        "summedValue": 42,
                                                                                        "yield": 156996,
                                                                                        "summedYield": 156996,
                                                                                        "children": [
                                                                                        ]
                                                                                    }
                                                                                ]
                                                                            },
                                                                            {
                                                                                "name": "Salmonella enterica subsp. arizonae",
                                                                                "rank": 9,
                                                                                "ncbiRank": "subspecies",
                                                                                "ncbiID": 59203,
                                                                                "value": 1,
                                                                                "summedValue": 1,
                                                                                "yield": 1010,
                                                                                "summedYield": 1010,
                                                                                "children": [
                                                                                ]
                                                                            },
                                                                            {
                                                                                "name": "Salmonella enterica subsp. diarizonae",
                                                                                "rank": 9,
                                                                                "ncbiRank": "subspecies",
                                                                                "ncbiID": 59204,
                                                                                "value": 1,
                                                                                "summedValue": 1,
                                                                                "yield": 1939,
                                                                                "summedYield": 1939,
                                                                                "children": [
                                                                                ]
                                                                            }
                                                                        ]
                                                                    }
                                                                ]
                                                            },
                                                            {
                                                                "name": "Shigella",
                                                                "rank": 7,
                                                                "ncbiRank": "genus",
                                                                "ncbiID": 620,
                                                                "value": 0,
                                                                "summedValue": 1,
                                                                "yield": 0,
                                                                "summedYield": 674,
                                                                "children": [
                                                                    {
                                                                        "name": "Shigella flexneri",
                                                                        "rank": 8,
                                                                        "ncbiRank": "species",
                                                                        "ncbiID": 623,
                                                                        "value": 1,
                                                                        "summedValue": 1,
                                                                        "yield": 674,
                                                                        "summedYield": 674,
                                                                        "children": [
                                                                        ]
                                                                    }
                                                                ]
                                                            },
                                                            {
                                                                "name": "unclassified Enterobacteriaceae",
                                                                "rank": 0,
                                                                "ncbiRank": "no rank",
                                                                "ncbiID": 36866,
                                                                "value": 0,
                                                                "summedValue": 2,
                                                                "yield": 0,
                                                                "summedYield": 2134,
                                                                "children": [
                                                                    {
                                                                        "name": "Enterobacteriaceae bacterium strain FGI 57",
                                                                        "rank": 8,
                                                                        "ncbiRank": "species",
                                                                        "ncbiID": 693444,
                                                                        "value": 1,
                                                                        "summedValue": 1,
                                                                        "yield": 810,
                                                                        "summedYield": 810,
                                                                        "children": [
                                                                        ]
                                                                    },
                                                                    {
                                                                        "name": "Enterobacteriaceae bacterium",
                                                                        "rank": 8,
                                                                        "ncbiRank": "species",
                                                                        "ncbiID": 1849603,
                                                                        "value": 1,
                                                                        "summedValue": 1,
                                                                        "yield": 1324,
                                                                        "summedYield": 1324,
                                                                        "children": [
                                                                        ]
                                                                    }
                                                                ]
                                                            },
                                                            {
                                                                "name": "Leclercia",
                                                                "rank": 7,
                                                                "ncbiRank": "genus",
                                                                "ncbiID": 83654,
                                                                "value": 0,
                                                                "summedValue": 1,
                                                                "yield": 0,
                                                                "summedYield": 577,
                                                                "children": [
                                                                    {
                                                                        "name": "Leclercia adecarboxylata",
                                                                        "rank": 8,
                                                                        "ncbiRank": "species",
                                                                        "ncbiID": 83655,
                                                                        "value": 1,
                                                                        "summedValue": 1,
                                                                        "yield": 577,
                                                                        "summedYield": 577,
                                                                        "children": [
                                                                        ]
                                                                    }
                                                                ]
                                                            },
                                                            {
                                                                "name": "Cedecea",
                                                                "rank": 7,
                                                                "ncbiRank": "genus",
                                                                "ncbiID": 158483,
                                                                "value": 0,
                                                                "summedValue": 15,
                                                                "yield": 0,
                                                                "summedYield": 41693,
                                                                "children": [
                                                                    {
                                                                        "name": "unclassified Cedecea",
                                                                        "rank": 0,
                                                                        "ncbiRank": "no rank",
                                                                        "ncbiID": 2649846,
                                                                        "value": 0,
                                                                        "summedValue": 15,
                                                                        "yield": 0,
                                                                        "summedYield": 41693,
                                                                        "children": [
                                                                            {
                                                                                "name": "Cedecea sp. FDAARGOS_727",
                                                                                "rank": 8,
                                                                                "ncbiRank": "species",
                                                                                "ncbiID": 2545798,
                                                                                "value": 15,
                                                                                "summedValue": 15,
                                                                                "yield": 41693,
                                                                                "summedYield": 41693,
                                                                                "children": [
                                                                                ]
                                                                            }
                                                                        ]
                                                                    }
                                                                ]
                                                            },
                                                            {
                                                                "name": "Yokenella",
                                                                "rank": 7,
                                                                "ncbiRank": "genus",
                                                                "ncbiID": 158876,
                                                                "value": 0,
                                                                "summedValue": 1,
                                                                "yield": 0,
                                                                "summedYield": 502,
                                                                "children": [
                                                                    {
                                                                        "name": "Yokenella regensburgei",
                                                                        "rank": 8,
                                                                        "ncbiRank": "species",
                                                                        "ncbiID": 158877,
                                                                        "value": 1,
                                                                        "summedValue": 1,
                                                                        "yield": 502,
                                                                        "summedYield": 502,
                                                                        "children": [
                                                                        ]
                                                                    }
                                                                ]
                                                            },
                                                            {
                                                                "name": "Lelliottia",
                                                                "rank": 7,
                                                                "ncbiRank": "genus",
                                                                "ncbiID": 1330545,
                                                                "value": 0,
                                                                "summedValue": 14,
                                                                "yield": 0,
                                                                "summedYield": 19345,
                                                                "children": [
                                                                    {
                                                                        "name": "Lelliottia amnigena",
                                                                        "rank": 8,
                                                                        "ncbiRank": "species",
                                                                        "ncbiID": 61646,
                                                                        "value": 14,
                                                                        "summedValue": 14,
                                                                        "yield": 19345,
                                                                        "summedYield": 19345,
                                                                        "children": [
                                                                        ]
                                                                    }
                                                                ]
                                                            },
                                                            {
                                                                "name": "Klebsiella/Raoultella group",
                                                                "rank": 0,
                                                                "ncbiRank": "no rank",
                                                                "ncbiID": 2890311,
                                                                "value": 373,
                                                                "summedValue": 29809,
                                                                "yield": 955981,
                                                                "summedYield": 75599204,
                                                                "children": [
                                                                    {
                                                                        "name": "Klebsiella",
                                                                        "rank": 7,
                                                                        "ncbiRank": "genus",
                                                                        "ncbiID": 570,
                                                                        "value": 3368,
                                                                        "summedValue": 29432,
                                                                        "yield": 8169583,
                                                                        "summedYield": 74637869,
                                                                        "children": [
                                                                            {
                                                                                "name": "Klebsiella aerogenes",
                                                                                "rank": 8,
                                                                                "ncbiRank": "species",
                                                                                "ncbiID": 548,
                                                                                "value": 7,
                                                                                "summedValue": 7,
                                                                                "yield": 5637,
                                                                                "summedYield": 5637,
                                                                                "children": [
                                                                                ]
                                                                            },
                                                                            {
                                                                                "name": "Klebsiella oxytoca",
                                                                                "rank": 8,
                                                                                "ncbiRank": "species",
                                                                                "ncbiID": 571,
                                                                                "value": 26,
                                                                                "summedValue": 26,
                                                                                "yield": 81237,
                                                                                "summedYield": 81237,
                                                                                "children": [
                                                                                ]
                                                                            },
                                                                            {
                                                                                "name": "Klebsiella pneumoniae",
                                                                                "rank": 8,
                                                                                "ncbiRank": "species",
                                                                                "ncbiID": 573,
                                                                                "value": 25770,
                                                                                "summedValue": 25840,
                                                                                "yield": 65625927,
                                                                                "summedYield": 65803768,
                                                                                "children": [
                                                                                    {
                                                                                        "name": "Klebsiella pneumoniae subsp. ozaenae",
                                                                                        "rank": 9,
                                                                                        "ncbiRank": "subspecies",
                                                                                        "ncbiID": 574,
                                                                                        "value": 1,
                                                                                        "summedValue": 1,
                                                                                        "yield": 1612,
                                                                                        "summedYield": 1612,
                                                                                        "children": [
                                                                                        ]
                                                                                    },
                                                                                    {
                                                                                        "name": "Klebsiella pneumoniae subsp. rhinoscleromatis",
                                                                                        "rank": 9,
                                                                                        "ncbiRank": "subspecies",
                                                                                        "ncbiID": 39831,
                                                                                        "value": 0,
                                                                                        "summedValue": 1,
                                                                                        "yield": 0,
                                                                                        "summedYield": 874,
                                                                                        "children": [
                                                                                            {
                                                                                                "name": "Klebsiella pneumoniae subsp. rhinoscleromatis SB3432",
                                                                                                "rank": 9,
                                                                                                "ncbiRank": "strain",
                                                                                                "ncbiID": 861365,
                                                                                                "value": 1,
                                                                                                "summedValue": 1,
                                                                                                "yield": 874,
                                                                                                "summedYield": 874,
                                                                                                "children": [
                                                                                                ]
                                                                                            }
                                                                                        ]
                                                                                    },
                                                                                    {
                                                                                        "name": "Klebsiella pneumoniae subsp. pneumoniae",
                                                                                        "rank": 9,
                                                                                        "ncbiRank": "subspecies",
                                                                                        "ncbiID": 72407,
                                                                                        "value": 66,
                                                                                        "summedValue": 66,
                                                                                        "yield": 172005,
                                                                                        "summedYield": 172005,
                                                                                        "children": [
                                                                                        ]
                                                                                    },
                                                                                    {
                                                                                        "name": "Klebsiella pneumoniae CG43",
                                                                                        "rank": 9,
                                                                                        "ncbiRank": "strain",
                                                                                        "ncbiID": 1244085,
                                                                                        "value": 1,
                                                                                        "summedValue": 1,
                                                                                        "yield": 848,
                                                                                        "summedYield": 848,
                                                                                        "children": [
                                                                                        ]
                                                                                    },
                                                                                    {
                                                                                        "name": "Klebsiella pneumoniae 30660/NJST258_1",
                                                                                        "rank": 9,
                                                                                        "ncbiRank": "strain",
                                                                                        "ncbiID": 1420012,
                                                                                        "value": 1,
                                                                                        "summedValue": 1,
                                                                                        "yield": 2502,
                                                                                        "summedYield": 2502,
                                                                                        "children": [
                                                                                        ]
                                                                                    }
                                                                                ]
                                                                            },
                                                                            {
                                                                                "name": "Klebsiella variicola",
                                                                                "rank": 8,
                                                                                "ncbiRank": "species",
                                                                                "ncbiID": 244366,
                                                                                "value": 33,
                                                                                "summedValue": 38,
                                                                                "yield": 88401,
                                                                                "summedYield": 98144,
                                                                                "children": [
                                                                                    {
                                                                                        "name": "Klebsiella variicola subsp. tropica",
                                                                                        "rank": 9,
                                                                                        "ncbiRank": "subspecies",
                                                                                        "ncbiID": 2489014,
                                                                                        "value": 1,
                                                                                        "summedValue": 1,
                                                                                        "yield": 6771,
                                                                                        "summedYield": 6771,
                                                                                        "children": [
                                                                                        ]
                                                                                    },
                                                                                    {
                                                                                        "name": "Klebsiella variicola subsp. variicola",
                                                                                        "rank": 9,
                                                                                        "ncbiRank": "subspecies",
                                                                                        "ncbiID": 2590157,
                                                                                        "value": 4,
                                                                                        "summedValue": 4,
                                                                                        "yield": 2972,
                                                                                        "summedYield": 2972,
                                                                                        "children": [
                                                                                        ]
                                                                                    }
                                                                                ]
                                                                            },
                                                                            {
                                                                                "name": "Klebsiella michiganensis",
                                                                                "rank": 8,
                                                                                "ncbiRank": "species",
                                                                                "ncbiID": 1134687,
                                                                                "value": 40,
                                                                                "summedValue": 40,
                                                                                "yield": 155454,
                                                                                "summedYield": 155454,
                                                                                "children": [
                                                                                ]
                                                                            },
                                                                            {
                                                                                "name": "Klebsiella quasipneumoniae",
                                                                                "rank": 8,
                                                                                "ncbiRank": "species",
                                                                                "ncbiID": 1463165,
                                                                                "value": 88,
                                                                                "summedValue": 95,
                                                                                "yield": 264991,
                                                                                "summedYield": 274758,
                                                                                "children": [
                                                                                    {
                                                                                        "name": "Klebsiella quasipneumoniae subsp. quasipneumoniae",
                                                                                        "rank": 9,
                                                                                        "ncbiRank": "subspecies",
                                                                                        "ncbiID": 1667327,
                                                                                        "value": 7,
                                                                                        "summedValue": 7,
                                                                                        "yield": 9767,
                                                                                        "summedYield": 9767,
                                                                                        "children": [
                                                                                        ]
                                                                                    }
                                                                                ]
                                                                            },
                                                                            {
                                                                                "name": "Klebsiella grimontii",
                                                                                "rank": 8,
                                                                                "ncbiRank": "species",
                                                                                "ncbiID": 2058152,
                                                                                "value": 11,
                                                                                "summedValue": 11,
                                                                                "yield": 35138,
                                                                                "summedYield": 35138,
                                                                                "children": [
                                                                                ]
                                                                            },
                                                                            {
                                                                                "name": "Klebsiella africana",
                                                                                "rank": 8,
                                                                                "ncbiRank": "species",
                                                                                "ncbiID": 2489010,
                                                                                "value": 6,
                                                                                "summedValue": 6,
                                                                                "yield": 13628,
                                                                                "summedYield": 13628,
                                                                                "children": [
                                                                                ]
                                                                            },
                                                                            {
                                                                                "name": "Klebsiella pasteurii",
                                                                                "rank": 8,
                                                                                "ncbiRank": "species",
                                                                                "ncbiID": 2587529,
                                                                                "value": 1,
                                                                                "summedValue": 1,
                                                                                "yield": 522,
                                                                                "summedYield": 522,
                                                                                "children": [
                                                                                ]
                                                                            }
                                                                        ]
                                                                    },
                                                                    {
                                                                        "name": "Raoultella",
                                                                        "rank": 7,
                                                                        "ncbiRank": "genus",
                                                                        "ncbiID": 160674,
                                                                        "value": 0,
                                                                        "summedValue": 4,
                                                                        "yield": 0,
                                                                        "summedYield": 5354,
                                                                        "children": [
                                                                            {
                                                                                "name": "Raoultella planticola",
                                                                                "rank": 8,
                                                                                "ncbiRank": "species",
                                                                                "ncbiID": 575,
                                                                                "value": 1,
                                                                                "summedValue": 1,
                                                                                "yield": 705,
                                                                                "summedYield": 705,
                                                                                "children": [
                                                                                ]
                                                                            },
                                                                            {
                                                                                "name": "Raoultella terrigena",
                                                                                "rank": 8,
                                                                                "ncbiRank": "species",
                                                                                "ncbiID": 577,
                                                                                "value": 1,
                                                                                "summedValue": 1,
                                                                                "yield": 785,
                                                                                "summedYield": 785,
                                                                                "children": [
                                                                                ]
                                                                            },
                                                                            {
                                                                                "name": "Raoultella ornithinolytica",
                                                                                "rank": 8,
                                                                                "ncbiRank": "species",
                                                                                "ncbiID": 54291,
                                                                                "value": 2,
                                                                                "summedValue": 2,
                                                                                "yield": 3864,
                                                                                "summedYield": 3864,
                                                                                "children": [
                                                                                ]
                                                                            }
                                                                        ]
                                                                    }
                                                                ]
                                                            }
                                                        ]
                                                    },
                                                    {
                                                        "name": "Erwiniaceae",
                                                        "rank": 6,
                                                        "ncbiRank": "family",
                                                        "ncbiID": 1903409,
                                                        "value": 0,
                                                        "summedValue": 1,
                                                        "yield": 0,
                                                        "summedYield": 2109,
                                                        "children": [
                                                            {
                                                                "name": "Erwinia",
                                                                "rank": 7,
                                                                "ncbiRank": "genus",
                                                                "ncbiID": 551,
                                                                "value": 0,
                                                                "summedValue": 1,
                                                                "yield": 0,
                                                                "summedYield": 2109,
                                                                "children": [
                                                                    {
                                                                        "name": "Erwinia amylovora",
                                                                        "rank": 8,
                                                                        "ncbiRank": "species",
                                                                        "ncbiID": 552,
                                                                        "value": 1,
                                                                        "summedValue": 1,
                                                                        "yield": 2109,
                                                                        "summedYield": 2109,
                                                                        "children": [
                                                                        ]
                                                                    }
                                                                ]
                                                            }
                                                        ]
                                                    },
                                                    {
                                                        "name": "Pectobacteriaceae",
                                                        "rank": 6,
                                                        "ncbiRank": "family",
                                                        "ncbiID": 1903410,
                                                        "value": 0,
                                                        "summedValue": 3,
                                                        "yield": 0,
                                                        "summedYield": 9201,
                                                        "children": [
                                                            {
                                                                "name": "Pectobacterium",
                                                                "rank": 7,
                                                                "ncbiRank": "genus",
                                                                "ncbiID": 122277,
                                                                "value": 0,
                                                                "summedValue": 2,
                                                                "yield": 0,
                                                                "summedYield": 4021,
                                                                "children": [
                                                                    {
                                                                        "name": "Pectobacterium versatile",
                                                                        "rank": 8,
                                                                        "ncbiRank": "species",
                                                                        "ncbiID": 2488639,
                                                                        "value": 2,
                                                                        "summedValue": 2,
                                                                        "yield": 4021,
                                                                        "summedYield": 4021,
                                                                        "children": [
                                                                        ]
                                                                    }
                                                                ]
                                                            },
                                                            {
                                                                "name": "Dickeya",
                                                                "rank": 7,
                                                                "ncbiRank": "genus",
                                                                "ncbiID": 204037,
                                                                "value": 0,
                                                                "summedValue": 1,
                                                                "yield": 0,
                                                                "summedYield": 5180,
                                                                "children": [
                                                                    {
                                                                        "name": "Dickeya fangzhongdai",
                                                                        "rank": 8,
                                                                        "ncbiRank": "species",
                                                                        "ncbiID": 1778540,
                                                                        "value": 1,
                                                                        "summedValue": 1,
                                                                        "yield": 5180,
                                                                        "summedYield": 5180,
                                                                        "children": [
                                                                        ]
                                                                    }
                                                                ]
                                                            }
                                                        ]
                                                    },
                                                    {
                                                        "name": "Yersiniaceae",
                                                        "rank": 6,
                                                        "ncbiRank": "family",
                                                        "ncbiID": 1903411,
                                                        "value": 0,
                                                        "summedValue": 82,
                                                        "yield": 0,
                                                        "summedYield": 232477,
                                                        "children": [
                                                            {
                                                                "name": "Serratia",
                                                                "rank": 7,
                                                                "ncbiRank": "genus",
                                                                "ncbiID": 613,
                                                                "value": 0,
                                                                "summedValue": 82,
                                                                "yield": 0,
                                                                "summedYield": 232477,
                                                                "children": [
                                                                    {
                                                                        "name": "Serratia marcescens",
                                                                        "rank": 8,
                                                                        "ncbiRank": "species",
                                                                        "ncbiID": 615,
                                                                        "value": 82,
                                                                        "summedValue": 82,
                                                                        "yield": 232477,
                                                                        "summedYield": 232477,
                                                                        "children": [
                                                                        ]
                                                                    }
                                                                ]
                                                            }
                                                        ]
                                                    },
                                                    {
                                                        "name": "Hafniaceae",
                                                        "rank": 6,
                                                        "ncbiRank": "family",
                                                        "ncbiID": 1903412,
                                                        "value": 0,
                                                        "summedValue": 1,
                                                        "yield": 0,
                                                        "summedYield": 788,
                                                        "children": [
                                                            {
                                                                "name": "Edwardsiella",
                                                                "rank": 7,
                                                                "ncbiRank": "genus",
                                                                "ncbiID": 635,
                                                                "value": 0,
                                                                "summedValue": 1,
                                                                "yield": 0,
                                                                "summedYield": 788,
                                                                "children": [
                                                                    {
                                                                        "name": "Edwardsiella ictaluri",
                                                                        "rank": 8,
                                                                        "ncbiRank": "species",
                                                                        "ncbiID": 67780,
                                                                        "value": 1,
                                                                        "summedValue": 1,
                                                                        "yield": 788,
                                                                        "summedYield": 788,
                                                                        "children": [
                                                                        ]
                                                                    }
                                                                ]
                                                            }
                                                        ]
                                                    },
                                                    {
                                                        "name": "Morganellaceae",
                                                        "rank": 6,
                                                        "ncbiRank": "family",
                                                        "ncbiID": 1903414,
                                                        "value": 3,
                                                        "summedValue": 4286,
                                                        "yield": 2299,
                                                        "summedYield": 10405816,
                                                        "children": [
                                                            {
                                                                "name": "Proteus",
                                                                "rank": 7,
                                                                "ncbiRank": "genus",
                                                                "ncbiID": 583,
                                                                "value": 4,
                                                                "summedValue": 4282,
                                                                "yield": 3623,
                                                                "summedYield": 10401926,
                                                                "children": [
                                                                    {
                                                                        "name": "Proteus mirabilis",
                                                                        "rank": 8,
                                                                        "ncbiRank": "species",
                                                                        "ncbiID": 584,
                                                                        "value": 4272,
                                                                        "summedValue": 4272,
                                                                        "yield": 10385204,
                                                                        "summedYield": 10385204,
                                                                        "children": [
                                                                        ]
                                                                    },
                                                                    {
                                                                        "name": "Proteus penneri",
                                                                        "rank": 8,
                                                                        "ncbiRank": "species",
                                                                        "ncbiID": 102862,
                                                                        "value": 6,
                                                                        "summedValue": 6,
                                                                        "yield": 13099,
                                                                        "summedYield": 13099,
                                                                        "children": [
                                                                        ]
                                                                    }
                                                                ]
                                                            },
                                                            {
                                                                "name": "Providencia",
                                                                "rank": 7,
                                                                "ncbiRank": "genus",
                                                                "ncbiID": 586,
                                                                "value": 0,
                                                                "summedValue": 1,
                                                                "yield": 0,
                                                                "summedYield": 1591,
                                                                "children": [
                                                                    {
                                                                        "name": "Providencia rettgeri",
                                                                        "rank": 8,
                                                                        "ncbiRank": "species",
                                                                        "ncbiID": 587,
                                                                        "value": 1,
                                                                        "summedValue": 1,
                                                                        "yield": 1591,
                                                                        "summedYield": 1591,
                                                                        "children": [
                                                                        ]
                                                                    }
                                                                ]
                                                            }
                                                        ]
                                                    }
                                                ]
                                            },
                                            {
                                                "name": "Alteromonadales",
                                                "rank": 5,
                                                "ncbiRank": "order",
                                                "ncbiID": 135622,
                                                "value": 0,
                                                "summedValue": 1,
                                                "yield": 0,
                                                "summedYield": 807,
                                                "children": [
                                                    {
                                                        "name": "Shewanellaceae",
                                                        "rank": 6,
                                                        "ncbiRank": "family",
                                                        "ncbiID": 267890,
                                                        "value": 0,
                                                        "summedValue": 1,
                                                        "yield": 0,
                                                        "summedYield": 807,
                                                        "children": [
                                                            {
                                                                "name": "Shewanella",
                                                                "rank": 7,
                                                                "ncbiRank": "genus",
                                                                "ncbiID": 22,
                                                                "value": 0,
                                                                "summedValue": 1,
                                                                "yield": 0,
                                                                "summedYield": 807,
                                                                "children": [
                                                                    {
                                                                        "name": "Shewanella algae",
                                                                        "rank": 8,
                                                                        "ncbiRank": "species",
                                                                        "ncbiID": 38313,
                                                                        "value": 1,
                                                                        "summedValue": 1,
                                                                        "yield": 807,
                                                                        "summedYield": 807,
                                                                        "children": [
                                                                        ]
                                                                    }
                                                                ]
                                                            }
                                                        ]
                                                    }
                                                ]
                                            }
                                        ]
                                    }
                                ]
                            },
                            {
                                "name": "environmental samples",
                                "rank": 0,
                                "ncbiRank": "no rank",
                                "ncbiID": 48479,
                                "value": 0,
                                "summedValue": 1,
                                "yield": 0,
                                "summedYield": 636,
                                "children": [
                                    {
                                        "name": "uncultured bacterium",
                                        "rank": 8,
                                        "ncbiRank": "species",
                                        "ncbiID": 77133,
                                        "value": 1,
                                        "summedValue": 1,
                                        "yield": 636,
                                        "summedYield": 636,
                                        "children": [
                                        ]
                                    }
                                ]
                            },
                            {
                                "name": "Terrabacteria group",
                                "rank": 0,
                                "ncbiRank": "clade",
                                "ncbiID": 1783272,
                                "value": 0,
                                "summedValue": 92,
                                "yield": 0,
                                "summedYield": 259163,
                                "children": [
                                    {
                                        "name": "Bacillota",
                                        "rank": 3,
                                        "ncbiRank": "phylum",
                                        "ncbiID": 1239,
                                        "value": 0,
                                        "summedValue": 25,
                                        "yield": 0,
                                        "summedYield": 39025,
                                        "children": [
                                            {
                                                "name": "Bacilli",
                                                "rank": 4,
                                                "ncbiRank": "class",
                                                "ncbiID": 91061,
                                                "value": 0,
                                                "summedValue": 25,
                                                "yield": 0,
                                                "summedYield": 39025,
                                                "children": [
                                                    {
                                                        "name": "Bacillales",
                                                        "rank": 5,
                                                        "ncbiRank": "order",
                                                        "ncbiID": 1385,
                                                        "value": 0,
                                                        "summedValue": 16,
                                                        "yield": 0,
                                                        "summedYield": 27850,
                                                        "children": [
                                                            {
                                                                "name": "Staphylococcaceae",
                                                                "rank": 6,
                                                                "ncbiRank": "family",
                                                                "ncbiID": 90964,
                                                                "value": 0,
                                                                "summedValue": 16,
                                                                "yield": 0,
                                                                "summedYield": 27850,
                                                                "children": [
                                                                    {
                                                                        "name": "Staphylococcus",
                                                                        "rank": 7,
                                                                        "ncbiRank": "genus",
                                                                        "ncbiID": 1279,
                                                                        "value": 0,
                                                                        "summedValue": 16,
                                                                        "yield": 0,
                                                                        "summedYield": 27850,
                                                                        "children": [
                                                                            {
                                                                                "name": "Staphylococcus epidermidis",
                                                                                "rank": 8,
                                                                                "ncbiRank": "species",
                                                                                "ncbiID": 1282,
                                                                                "value": 6,
                                                                                "summedValue": 6,
                                                                                "yield": 15526,
                                                                                "summedYield": 15526,
                                                                                "children": [
                                                                                ]
                                                                            },
                                                                            {
                                                                                "name": "Staphylococcus haemolyticus",
                                                                                "rank": 8,
                                                                                "ncbiRank": "species",
                                                                                "ncbiID": 1283,
                                                                                "value": 9,
                                                                                "summedValue": 9,
                                                                                "yield": 8992,
                                                                                "summedYield": 8992,
                                                                                "children": [
                                                                                ]
                                                                            },
                                                                            {
                                                                                "name": "Staphylococcus pasteuri",
                                                                                "rank": 8,
                                                                                "ncbiRank": "species",
                                                                                "ncbiID": 45972,
                                                                                "value": 1,
                                                                                "summedValue": 1,
                                                                                "yield": 3332,
                                                                                "summedYield": 3332,
                                                                                "children": [
                                                                                ]
                                                                            }
                                                                        ]
                                                                    }
                                                                ]
                                                            }
                                                        ]
                                                    },
                                                    {
                                                        "name": "Lactobacillales",
                                                        "rank": 5,
                                                        "ncbiRank": "order",
                                                        "ncbiID": 186826,
                                                        "value": 0,
                                                        "summedValue": 9,
                                                        "yield": 0,
                                                        "summedYield": 11175,
                                                        "children": [
                                                            {
                                                                "name": "Streptococcaceae",
                                                                "rank": 6,
                                                                "ncbiRank": "family",
                                                                "ncbiID": 1300,
                                                                "value": 0,
                                                                "summedValue": 4,
                                                                "yield": 0,
                                                                "summedYield": 2638,
                                                                "children": [
                                                                    {
                                                                        "name": "Streptococcus",
                                                                        "rank": 7,
                                                                        "ncbiRank": "genus",
                                                                        "ncbiID": 1301,
                                                                        "value": 1,
                                                                        "summedValue": 4,
                                                                        "yield": 529,
                                                                        "summedYield": 2638,
                                                                        "children": [
                                                                            {
                                                                                "name": "unclassified Streptococcus",
                                                                                "rank": 0,
                                                                                "ncbiRank": "no rank",
                                                                                "ncbiID": 2608887,
                                                                                "value": 1,
                                                                                "summedValue": 3,
                                                                                "yield": 712,
                                                                                "summedYield": 2109,
                                                                                "children": [
                                                                                    {
                                                                                        "name": "Streptococcus sp. LPB0220",
                                                                                        "rank": 8,
                                                                                        "ncbiRank": "species",
                                                                                        "ncbiID": 2610896,
                                                                                        "value": 2,
                                                                                        "summedValue": 2,
                                                                                        "yield": 1397,
                                                                                        "summedYield": 1397,
                                                                                        "children": [
                                                                                        ]
                                                                                    }
                                                                                ]
                                                                            }
                                                                        ]
                                                                    }
                                                                ]
                                                            },
                                                            {
                                                                "name": "Lactobacillaceae",
                                                                "rank": 6,
                                                                "ncbiRank": "family",
                                                                "ncbiID": 33958,
                                                                "value": 0,
                                                                "summedValue": 5,
                                                                "yield": 0,
                                                                "summedYield": 8537,
                                                                "children": [
                                                                    {
                                                                        "name": "Lactobacillus",
                                                                        "rank": 7,
                                                                        "ncbiRank": "genus",
                                                                        "ncbiID": 1578,
                                                                        "value": 3,
                                                                        "summedValue": 5,
                                                                        "yield": 6328,
                                                                        "summedYield": 8537,
                                                                        "children": [
                                                                            {
                                                                                "name": "Lactobacillus acidophilus",
                                                                                "rank": 8,
                                                                                "ncbiRank": "species",
                                                                                "ncbiID": 1579,
                                                                                "value": 2,
                                                                                "summedValue": 2,
                                                                                "yield": 2209,
                                                                                "summedYield": 2209,
                                                                                "children": [
                                                                                ]
                                                                            }
                                                                        ]
                                                                    }
                                                                ]
                                                            }
                                                        ]
                                                    }
                                                ]
                                            }
                                        ]
                                    },
                                    {
                                        "name": "Actinomycetota",
                                        "rank": 3,
                                        "ncbiRank": "phylum",
                                        "ncbiID": 201174,
                                        "value": 0,
                                        "summedValue": 67,
                                        "yield": 0,
                                        "summedYield": 220138,
                                        "children": [
                                            {
                                                "name": "Actinomycetes",
                                                "rank": 4,
                                                "ncbiRank": "class",
                                                "ncbiID": 1760,
                                                "value": 0,
                                                "summedValue": 67,
                                                "yield": 0,
                                                "summedYield": 220138,
                                                "children": [
                                                    {
                                                        "name": "Bifidobacteriales",
                                                        "rank": 5,
                                                        "ncbiRank": "order",
                                                        "ncbiID": 85004,
                                                        "value": 0,
                                                        "summedValue": 55,
                                                        "yield": 0,
                                                        "summedYield": 182787,
                                                        "children": [
                                                            {
                                                                "name": "Bifidobacteriaceae",
                                                                "rank": 6,
                                                                "ncbiRank": "family",
                                                                "ncbiID": 31953,
                                                                "value": 0,
                                                                "summedValue": 55,
                                                                "yield": 0,
                                                                "summedYield": 182787,
                                                                "children": [
                                                                    {
                                                                        "name": "Bifidobacterium",
                                                                        "rank": 7,
                                                                        "ncbiRank": "genus",
                                                                        "ncbiID": 1678,
                                                                        "value": 11,
                                                                        "summedValue": 55,
                                                                        "yield": 14693,
                                                                        "summedYield": 182787,
                                                                        "children": [
                                                                            {
                                                                                "name": "Bifidobacterium bifidum",
                                                                                "rank": 8,
                                                                                "ncbiRank": "species",
                                                                                "ncbiID": 1681,
                                                                                "value": 1,
                                                                                "summedValue": 1,
                                                                                "yield": 692,
                                                                                "summedYield": 692,
                                                                                "children": [
                                                                                ]
                                                                            },
                                                                            {
                                                                                "name": "Bifidobacterium breve",
                                                                                "rank": 8,
                                                                                "ncbiRank": "species",
                                                                                "ncbiID": 1685,
                                                                                "value": 43,
                                                                                "summedValue": 43,
                                                                                "yield": 167402,
                                                                                "summedYield": 167402,
                                                                                "children": [
                                                                                ]
                                                                            }
                                                                        ]
                                                                    }
                                                                ]
                                                            }
                                                        ]
                                                    },
                                                    {
                                                        "name": "Mycobacteriales",
                                                        "rank": 5,
                                                        "ncbiRank": "order",
                                                        "ncbiID": 85007,
                                                        "value": 0,
                                                        "summedValue": 2,
                                                        "yield": 0,
                                                        "summedYield": 1325,
                                                        "children": [
                                                            {
                                                                "name": "Corynebacteriaceae",
                                                                "rank": 6,
                                                                "ncbiRank": "family",
                                                                "ncbiID": 1653,
                                                                "value": 0,
                                                                "summedValue": 2,
                                                                "yield": 0,
                                                                "summedYield": 1325,
                                                                "children": [
                                                                    {
                                                                        "name": "Corynebacterium",
                                                                        "rank": 7,
                                                                        "ncbiRank": "genus",
                                                                        "ncbiID": 1716,
                                                                        "value": 0,
                                                                        "summedValue": 2,
                                                                        "yield": 0,
                                                                        "summedYield": 1325,
                                                                        "children": [
                                                                            {
                                                                                "name": "Corynebacterium tuberculostearicum",
                                                                                "rank": 8,
                                                                                "ncbiRank": "species",
                                                                                "ncbiID": 38304,
                                                                                "value": 2,
                                                                                "summedValue": 2,
                                                                                "yield": 1325,
                                                                                "summedYield": 1325,
                                                                                "children": [
                                                                                ]
                                                                            }
                                                                        ]
                                                                    }
                                                                ]
                                                            }
                                                        ]
                                                    },
                                                    {
                                                        "name": "Propionibacteriales",
                                                        "rank": 5,
                                                        "ncbiRank": "order",
                                                        "ncbiID": 85009,
                                                        "value": 0,
                                                        "summedValue": 10,
                                                        "yield": 0,
                                                        "summedYield": 36026,
                                                        "children": [
                                                            {
                                                                "name": "Propionibacteriaceae",
                                                                "rank": 6,
                                                                "ncbiRank": "family",
                                                                "ncbiID": 31957,
                                                                "value": 0,
                                                                "summedValue": 10,
                                                                "yield": 0,
                                                                "summedYield": 36026,
                                                                "children": [
                                                                    {
                                                                        "name": "Cutibacterium",
                                                                        "rank": 7,
                                                                        "ncbiRank": "genus",
                                                                        "ncbiID": 1912216,
                                                                        "value": 0,
                                                                        "summedValue": 10,
                                                                        "yield": 0,
                                                                        "summedYield": 36026,
                                                                        "children": [
                                                                            {
                                                                                "name": "Cutibacterium avidum",
                                                                                "rank": 8,
                                                                                "ncbiRank": "species",
                                                                                "ncbiID": 33010,
                                                                                "value": 10,
                                                                                "summedValue": 10,
                                                                                "yield": 36026,
                                                                                "summedYield": 36026,
                                                                                "children": [
                                                                                ]
                                                                            }
                                                                        ]
                                                                    }
                                                                ]
                                                            }
                                                        ]
                                                    }
                                                ]
                                            }
                                        ]
                                    }
                                ]
                            }
                        ]
                    },
                    {
                        "name": "Eukaryota",
                        "rank": 1,
                        "ncbiRank": "superkingdom",
                        "ncbiID": 2759,
                        "value": 2,
                        "summedValue": 121,
                        "yield": 1175,
                        "summedYield": 112936,
                        "children": [
                            {
                                "name": "Opisthokonta",
                                "rank": 0,
                                "ncbiRank": "clade",
                                "ncbiID": 33154,
                                "value": 0,
                                "summedValue": 119,
                                "yield": 0,
                                "summedYield": 111761,
                                "children": [
                                    {
                                        "name": "Fungi",
                                        "rank": 2,
                                        "ncbiRank": "kingdom",
                                        "ncbiID": 4751,
                                        "value": 0,
                                        "summedValue": 1,
                                        "yield": 0,
                                        "summedYield": 1331,
                                        "children": [
                                            {
                                                "name": "Dikarya",
                                                "rank": 2,
                                                "ncbiRank": "subkingdom",
                                                "ncbiID": 451864,
                                                "value": 0,
                                                "summedValue": 1,
                                                "yield": 0,
                                                "summedYield": 1331,
                                                "children": [
                                                    {
                                                        "name": "Basidiomycota",
                                                        "rank": 3,
                                                        "ncbiRank": "phylum",
                                                        "ncbiID": 5204,
                                                        "value": 0,
                                                        "summedValue": 1,
                                                        "yield": 0,
                                                        "summedYield": 1331,
                                                        "children": [
                                                            {
                                                                "name": "Ustilaginomycotina",
                                                                "rank": 3,
                                                                "ncbiRank": "subphylum",
                                                                "ncbiID": 452284,
                                                                "value": 0,
                                                                "summedValue": 1,
                                                                "yield": 0,
                                                                "summedYield": 1331,
                                                                "children": [
                                                                    {
                                                                        "name": "Malasseziomycetes",
                                                                        "rank": 4,
                                                                        "ncbiRank": "class",
                                                                        "ncbiID": 1538075,
                                                                        "value": 0,
                                                                        "summedValue": 1,
                                                                        "yield": 0,
                                                                        "summedYield": 1331,
                                                                        "children": [
                                                                            {
                                                                                "name": "Malasseziales",
                                                                                "rank": 5,
                                                                                "ncbiRank": "order",
                                                                                "ncbiID": 162474,
                                                                                "value": 0,
                                                                                "summedValue": 1,
                                                                                "yield": 0,
                                                                                "summedYield": 1331,
                                                                                "children": [
                                                                                    {
                                                                                        "name": "Malasseziaceae",
                                                                                        "rank": 6,
                                                                                        "ncbiRank": "family",
                                                                                        "ncbiID": 742845,
                                                                                        "value": 0,
                                                                                        "summedValue": 1,
                                                                                        "yield": 0,
                                                                                        "summedYield": 1331,
                                                                                        "children": [
                                                                                            {
                                                                                                "name": "Malassezia",
                                                                                                "rank": 7,
                                                                                                "ncbiRank": "genus",
                                                                                                "ncbiID": 55193,
                                                                                                "value": 0,
                                                                                                "summedValue": 1,
                                                                                                "yield": 0,
                                                                                                "summedYield": 1331,
                                                                                                "children": [
                                                                                                    {
                                                                                                        "name": "Malassezia furfur",
                                                                                                        "rank": 8,
                                                                                                        "ncbiRank": "species",
                                                                                                        "ncbiID": 55194,
                                                                                                        "value": 1,
                                                                                                        "summedValue": 1,
                                                                                                        "yield": 1331,
                                                                                                        "summedYield": 1331,
                                                                                                        "children": [
                                                                                                        ]
                                                                                                    }
                                                                                                ]
                                                                                            }
                                                                                        ]
                                                                                    }
                                                                                ]
                                                                            }
                                                                        ]
                                                                    }
                                                                ]
                                                            }
                                                        ]
                                                    }
                                                ]
                                            }
                                        ]
                                    },
                                    {
                                        "name": "Metazoa",
                                        "rank": 2,
                                        "ncbiRank": "kingdom",
                                        "ncbiID": 33208,
                                        "value": 0,
                                        "summedValue": 118,
                                        "yield": 0,
                                        "summedYield": 110430,
                                        "children": [
                                            {
                                                "name": "Eumetazoa",
                                                "rank": 0,
                                                "ncbiRank": "clade",
                                                "ncbiID": 6072,
                                                "value": 0,
                                                "summedValue": 118,
                                                "yield": 0,
                                                "summedYield": 110430,
                                                "children": [
                                                    {
                                                        "name": "Bilateria",
                                                        "rank": 0,
                                                        "ncbiRank": "clade",
                                                        "ncbiID": 33213,
                                                        "value": 0,
                                                        "summedValue": 118,
                                                        "yield": 0,
                                                        "summedYield": 110430,
                                                        "children": [
                                                            {
                                                                "name": "Deuterostomia",
                                                                "rank": 0,
                                                                "ncbiRank": "clade",
                                                                "ncbiID": 33511,
                                                                "value": 0,
                                                                "summedValue": 118,
                                                                "yield": 0,
                                                                "summedYield": 110430,
                                                                "children": [
                                                                    {
                                                                        "name": "Chordata",
                                                                        "rank": 3,
                                                                        "ncbiRank": "phylum",
                                                                        "ncbiID": 7711,
                                                                        "value": 0,
                                                                        "summedValue": 118,
                                                                        "yield": 0,
                                                                        "summedYield": 110430,
                                                                        "children": [
                                                                            {
                                                                                "name": "Craniata",
                                                                                "rank": 3,
                                                                                "ncbiRank": "subphylum",
                                                                                "ncbiID": 89593,
                                                                                "value": 0,
                                                                                "summedValue": 118,
                                                                                "yield": 0,
                                                                                "summedYield": 110430,
                                                                                "children": [
                                                                                    {
                                                                                        "name": "Vertebrata",
                                                                                        "rank": 0,
                                                                                        "ncbiRank": "clade",
                                                                                        "ncbiID": 7742,
                                                                                        "value": 0,
                                                                                        "summedValue": 118,
                                                                                        "yield": 0,
                                                                                        "summedYield": 110430,
                                                                                        "children": [
                                                                                            {
                                                                                                "name": "Gnathostomata",
                                                                                                "rank": 0,
                                                                                                "ncbiRank": "clade",
                                                                                                "ncbiID": 7776,
                                                                                                "value": 0,
                                                                                                "summedValue": 118,
                                                                                                "yield": 0,
                                                                                                "summedYield": 110430,
                                                                                                "children": [
                                                                                                    {
                                                                                                        "name": "Teleostomi",
                                                                                                        "rank": 0,
                                                                                                        "ncbiRank": "clade",
                                                                                                        "ncbiID": 117570,
                                                                                                        "value": 0,
                                                                                                        "summedValue": 118,
                                                                                                        "yield": 0,
                                                                                                        "summedYield": 110430,
                                                                                                        "children": [
                                                                                                            {
                                                                                                                "name": "Euteleostomi",
                                                                                                                "rank": 0,
                                                                                                                "ncbiRank": "clade",
                                                                                                                "ncbiID": 117571,
                                                                                                                "value": 0,
                                                                                                                "summedValue": 118,
                                                                                                                "yield": 0,
                                                                                                                "summedYield": 110430,
                                                                                                                "children": [
                                                                                                                    {
                                                                                                                        "name": "Sarcopterygii",
                                                                                                                        "rank": 3,
                                                                                                                        "ncbiRank": "superclass",
                                                                                                                        "ncbiID": 8287,
                                                                                                                        "value": 0,
                                                                                                                        "summedValue": 118,
                                                                                                                        "yield": 0,
                                                                                                                        "summedYield": 110430,
                                                                                                                        "children": [
                                                                                                                            {
                                                                                                                                "name": "Dipnotetrapodomorpha",
                                                                                                                                "rank": 0,
                                                                                                                                "ncbiRank": "clade",
                                                                                                                                "ncbiID": 1338369,
                                                                                                                                "value": 0,
                                                                                                                                "summedValue": 118,
                                                                                                                                "yield": 0,
                                                                                                                                "summedYield": 110430,
                                                                                                                                "children": [
                                                                                                                                    {
                                                                                                                                        "name": "Tetrapoda",
                                                                                                                                        "rank": 0,
                                                                                                                                        "ncbiRank": "clade",
                                                                                                                                        "ncbiID": 32523,
                                                                                                                                        "value": 0,
                                                                                                                                        "summedValue": 118,
                                                                                                                                        "yield": 0,
                                                                                                                                        "summedYield": 110430,
                                                                                                                                        "children": [
                                                                                                                                            {
                                                                                                                                                "name": "Amniota",
                                                                                                                                                "rank": 0,
                                                                                                                                                "ncbiRank": "clade",
                                                                                                                                                "ncbiID": 32524,
                                                                                                                                                "value": 0,
                                                                                                                                                "summedValue": 118,
                                                                                                                                                "yield": 0,
                                                                                                                                                "summedYield": 110430,
                                                                                                                                                "children": [
                                                                                                                                                    {
                                                                                                                                                        "name": "Mammalia",
                                                                                                                                                        "rank": 4,
                                                                                                                                                        "ncbiRank": "class",
                                                                                                                                                        "ncbiID": 40674,
                                                                                                                                                        "value": 0,
                                                                                                                                                        "summedValue": 118,
                                                                                                                                                        "yield": 0,
                                                                                                                                                        "summedYield": 110430,
                                                                                                                                                        "children": [
                                                                                                                                                            {
                                                                                                                                                                "name": "Theria",
                                                                                                                                                                "rank": 0,
                                                                                                                                                                "ncbiRank": "clade",
                                                                                                                                                                "ncbiID": 32525,
                                                                                                                                                                "value": 0,
                                                                                                                                                                "summedValue": 118,
                                                                                                                                                                "yield": 0,
                                                                                                                                                                "summedYield": 110430,
                                                                                                                                                                "children": [
                                                                                                                                                                    {
                                                                                                                                                                        "name": "Eutheria",
                                                                                                                                                                        "rank": 0,
                                                                                                                                                                        "ncbiRank": "clade",
                                                                                                                                                                        "ncbiID": 9347,
                                                                                                                                                                        "value": 0,
                                                                                                                                                                        "summedValue": 118,
                                                                                                                                                                        "yield": 0,
                                                                                                                                                                        "summedYield": 110430,
                                                                                                                                                                        "children": [
                                                                                                                                                                            {
                                                                                                                                                                                "name": "Boreoeutheria",
                                                                                                                                                                                "rank": 0,
                                                                                                                                                                                "ncbiRank": "clade",
                                                                                                                                                                                "ncbiID": 1437010,
                                                                                                                                                                                "value": 0,
                                                                                                                                                                                "summedValue": 118,
                                                                                                                                                                                "yield": 0,
                                                                                                                                                                                "summedYield": 110430,
                                                                                                                                                                                "children": [
                                                                                                                                                                                    {
                                                                                                                                                                                        "name": "Euarchontoglires",
                                                                                                                                                                                        "rank": 4,
                                                                                                                                                                                        "ncbiRank": "superorder",
                                                                                                                                                                                        "ncbiID": 314146,
                                                                                                                                                                                        "value": 0,
                                                                                                                                                                                        "summedValue": 118,
                                                                                                                                                                                        "yield": 0,
                                                                                                                                                                                        "summedYield": 110430,
                                                                                                                                                                                        "children": [
                                                                                                                                                                                            {
                                                                                                                                                                                                "name": "Primates",
                                                                                                                                                                                                "rank": 5,
                                                                                                                                                                                                "ncbiRank": "order",
                                                                                                                                                                                                "ncbiID": 9443,
                                                                                                                                                                                                "value": 0,
                                                                                                                                                                                                "summedValue": 118,
                                                                                                                                                                                                "yield": 0,
                                                                                                                                                                                                "summedYield": 110430,
                                                                                                                                                                                                "children": [
                                                                                                                                                                                                    {
                                                                                                                                                                                                        "name": "Haplorrhini",
                                                                                                                                                                                                        "rank": 5,
                                                                                                                                                                                                        "ncbiRank": "suborder",
                                                                                                                                                                                                        "ncbiID": 376913,
                                                                                                                                                                                                        "value": 0,
                                                                                                                                                                                                        "summedValue": 118,
                                                                                                                                                                                                        "yield": 0,
                                                                                                                                                                                                        "summedYield": 110430,
                                                                                                                                                                                                        "children": [
                                                                                                                                                                                                            {
                                                                                                                                                                                                                "name": "Simiiformes",
                                                                                                                                                                                                                "rank": 5,
                                                                                                                                                                                                                "ncbiRank": "infraorder",
                                                                                                                                                                                                                "ncbiID": 314293,
                                                                                                                                                                                                                "value": 0,
                                                                                                                                                                                                                "summedValue": 118,
                                                                                                                                                                                                                "yield": 0,
                                                                                                                                                                                                                "summedYield": 110430,
                                                                                                                                                                                                                "children": [
                                                                                                                                                                                                                    {
                                                                                                                                                                                                                        "name": "Catarrhini",
                                                                                                                                                                                                                        "rank": 5,
                                                                                                                                                                                                                        "ncbiRank": "parvorder",
                                                                                                                                                                                                                        "ncbiID": 9526,
                                                                                                                                                                                                                        "value": 0,
                                                                                                                                                                                                                        "summedValue": 118,
                                                                                                                                                                                                                        "yield": 0,
                                                                                                                                                                                                                        "summedYield": 110430,
                                                                                                                                                                                                                        "children": [
                                                                                                                                                                                                                            {
                                                                                                                                                                                                                                "name": "Hominoidea",
                                                                                                                                                                                                                                "rank": 5,
                                                                                                                                                                                                                                "ncbiRank": "superfamily",
                                                                                                                                                                                                                                "ncbiID": 314295,
                                                                                                                                                                                                                                "value": 0,
                                                                                                                                                                                                                                "summedValue": 118,
                                                                                                                                                                                                                                "yield": 0,
                                                                                                                                                                                                                                "summedYield": 110430,
                                                                                                                                                                                                                                "children": [
                                                                                                                                                                                                                                    {
                                                                                                                                                                                                                                        "name": "Hominidae",
                                                                                                                                                                                                                                        "rank": 6,
                                                                                                                                                                                                                                        "ncbiRank": "family",
                                                                                                                                                                                                                                        "ncbiID": 9604,
                                                                                                                                                                                                                                        "value": 0,
                                                                                                                                                                                                                                        "summedValue": 118,
                                                                                                                                                                                                                                        "yield": 0,
                                                                                                                                                                                                                                        "summedYield": 110430,
                                                                                                                                                                                                                                        "children": [
                                                                                                                                                                                                                                            {
                                                                                                                                                                                                                                                "name": "Homininae",
                                                                                                                                                                                                                                                "rank": 6,
                                                                                                                                                                                                                                                "ncbiRank": "subfamily",
                                                                                                                                                                                                                                                "ncbiID": 207598,
                                                                                                                                                                                                                                                "value": 9,
                                                                                                                                                                                                                                                "summedValue": 118,
                                                                                                                                                                                                                                                "yield": 6534,
                                                                                                                                                                                                                                                "summedYield": 110430,
                                                                                                                                                                                                                                                "children": [
                                                                                                                                                                                                                                                    {
                                                                                                                                                                                                                                                        "name": "Homo",
                                                                                                                                                                                                                                                        "rank": 7,
                                                                                                                                                                                                                                                        "ncbiRank": "genus",
                                                                                                                                                                                                                                                        "ncbiID": 9605,
                                                                                                                                                                                                                                                        "value": 0,
                                                                                                                                                                                                                                                        "summedValue": 109,
                                                                                                                                                                                                                                                        "yield": 0,
                                                                                                                                                                                                                                                        "summedYield": 103896,
                                                                                                                                                                                                                                                        "children": [
                                                                                                                                                                                                                                                            {
                                                                                                                                                                                                                                                                "name": "Homo sapiens",
                                                                                                                                                                                                                                                                "rank": 8,
                                                                                                                                                                                                                                                                "ncbiRank": "species",
                                                                                                                                                                                                                                                                "ncbiID": 9606,
                                                                                                                                                                                                                                                                "value": 109,
                                                                                                                                                                                                                                                                "summedValue": 109,
                                                                                                                                                                                                                                                                "yield": 103896,
                                                                                                                                                                                                                                                                "summedYield": 103896,
                                                                                                                                                                                                                                                                "children": [
                                                                                                                                                                                                                                                                ]
                                                                                                                                                                                                                                                            }
                                                                                                                                                                                                                                                        ]
                                                                                                                                                                                                                                                    }
                                                                                                                                                                                                                                                ]
                                                                                                                                                                                                                                            }
                                                                                                                                                                                                                                        ]
                                                                                                                                                                                                                                    }
                                                                                                                                                                                                                                ]
                                                                                                                                                                                                                            }
                                                                                                                                                                                                                        ]
                                                                                                                                                                                                                    }
                                                                                                                                                                                                                ]
                                                                                                                                                                                                            }
                                                                                                                                                                                                        ]
                                                                                                                                                                                                    }
                                                                                                                                                                                                ]
                                                                                                                                                                                            }
                                                                                                                                                                                        ]
                                                                                                                                                                                    }
                                                                                                                                                                                ]
                                                                                                                                                                            }
                                                                                                                                                                        ]
                                                                                                                                                                    }
                                                                                                                                                                ]
                                                                                                                                                            }
                                                                                                                                                        ]
                                                                                                                                                    }
                                                                                                                                                ]
                                                                                                                                            }
                                                                                                                                        ]
                                                                                                                                    }
                                                                                                                                ]
                                                                                                                            }
                                                                                                                        ]
                                                                                                                    }
                                                                                                                ]
                                                                                                            }
                                                                                                        ]
                                                                                                    }
                                                                                                ]
                                                                                            }
                                                                                        ]
                                                                                    }
                                                                                ]
                                                                            }
                                                                        ]
                                                                    }
                                                                ]
                                                            }
                                                        ]
                                                    }
                                                ]
                                            }
                                        ]
                                    }
                                ]
                            }
                        ]
                    }
                ]
            },
            {
                "name": "other entries",
                "rank": 0,
                "ncbiRank": "no rank",
                "ncbiID": 2787854,
                "value": 0,
                "summedValue": 1,
                "yield": 0,
                "summedYield": 542,
                "children": [
                    {
                        "name": "other sequences",
                        "rank": 0,
                        "ncbiRank": "no rank",
                        "ncbiID": 28384,
                        "value": 0,
                        "summedValue": 1,
                        "yield": 0,
                        "summedYield": 542,
                        "children": [
                            {
                                "name": "plasmids",
                                "rank": 0,
                                "ncbiRank": "no rank",
                                "ncbiID": 36549,
                                "value": 0,
                                "summedValue": 1,
                                "yield": 0,
                                "summedYield": 542,
                                "children": [
                                    {
                                        "name": "unidentified plasmid",
                                        "rank": 8,
                                        "ncbiRank": "species",
                                        "ncbiID": 45202,
                                        "value": 1,
                                        "summedValue": 1,
                                        "yield": 542,
                                        "summedYield": 542,
                                        "children": [
                                        ]
                                    }
                                ]
                            }
                        ]
                    }
                ]
            },
            {
                "name": "unclassified",
                "rank": 0,
                "ncbiRank": "no rank",
                "ncbiID": 0,
                "value": 804,
                "summedValue": 804,
                "yield": 567519,
                "summedYield": 567519,
                "children": [
                ]
            }
        ]
    },
    "treeYield": {
        "name": "root",
        "rank": 0,
        "ncbiRank": "no rank",
        "ncbiID": 1,
        "value": 933,
        "summedValue": 40746,
        "yield": 1809180,
        "summedYield": 98872913,
        "children": [
            {
                "name": "Viruses",
                "rank": 1,
                "ncbiRank": "superkingdom",
                "ncbiID": 10239,
                "value": 0,
                "summedValue": 88,
                "yield": 0,
                "summedYield": 248231,
                "children": [
                    {
                        "name": "unclassified bacterial viruses",
                        "rank": 0,
                        "ncbiRank": "no rank",
                        "ncbiID": 12333,
                        "value": 0,
                        "summedValue": 2,
                        "yield": 0,
                        "summedYield": 6961,
                        "children": [
                            {
                                "name": "Bacteriophage sp.",
                                "rank": 8,
                                "ncbiRank": "species",
                                "ncbiID": 38018,
                                "value": 2,
                                "summedValue": 2,
                                "yield": 6961,
                                "summedYield": 6961,
                                "children": [
                                ]
                            }
                        ]
                    },
                    {
                        "name": "Duplodnaviria",
                        "rank": 0,
                        "ncbiRank": "clade",
                        "ncbiID": 2731341,
                        "value": 0,
                        "summedValue": 86,
                        "yield": 0,
                        "summedYield": 241270,
                        "children": [
                            {
                                "name": "Heunggongvirae",
                                "rank": 2,
                                "ncbiRank": "kingdom",
                                "ncbiID": 2731360,
                                "value": 0,
                                "summedValue": 86,
                                "yield": 0,
                                "summedYield": 241270,
                                "children": [
                                    {
                                        "name": "Uroviricota",
                                        "rank": 3,
                                        "ncbiRank": "phylum",
                                        "ncbiID": 2731618,
                                        "value": 0,
                                        "summedValue": 86,
                                        "yield": 0,
                                        "summedYield": 241270,
                                        "children": [
                                            {
                                                "name": "Caudoviricetes",
                                                "rank": 4,
                                                "ncbiRank": "class",
                                                "ncbiID": 2731619,
                                                "value": 0,
                                                "summedValue": 86,
                                                "yield": 0,
                                                "summedYield": 241270,
                                                "children": [
                                                    {
                                                        "name": "Sextaecvirus",
                                                        "rank": 7,
                                                        "ncbiRank": "genus",
                                                        "ncbiID": 1922243,
                                                        "value": 0,
                                                        "summedValue": 1,
                                                        "yield": 0,
                                                        "summedYield": 1085,
                                                        "children": [
                                                            {
                                                                "name": "unclassified Sextaecvirus",
                                                                "rank": 0,
                                                                "ncbiRank": "no rank",
                                                                "ncbiID": 2268047,
                                                                "value": 0,
                                                                "summedValue": 1,
                                                                "yield": 0,
                                                                "summedYield": 1085,
                                                                "children": [
                                                                    {
                                                                        "name": "Staphylococcus phage vB_SepS_BE02",
                                                                        "rank": 8,
                                                                        "ncbiRank": "species",
                                                                        "ncbiID": 2750285,
                                                                        "value": 1,
                                                                        "summedValue": 1,
                                                                        "yield": 1085,
                                                                        "summedYield": 1085,
                                                                        "children": [
                                                                        ]
                                                                    }
                                                                ]
                                                            }
                                                        ]
                                                    },
                                                    {
                                                        "name": "unclassified Caudoviricetes",
                                                        "rank": 0,
                                                        "ncbiRank": "no rank",
                                                        "ncbiID": 2788787,
                                                        "value": 0,
                                                        "summedValue": 84,
                                                        "yield": 0,
                                                        "summedYield": 239635,
                                                        "children": [
                                                            {
                                                                "name": "Klebsiella phage Mulock",
                                                                "rank": 8,
                                                                "ncbiRank": "species",
                                                                "ncbiID": 2650873,
                                                                "value": 9,
                                                                "summedValue": 9,
                                                                "yield": 17461,
                                                                "summedYield": 17461,
                                                                "children": [
                                                                ]
                                                            },
                                                            {
                                                                "name": "Caudoviricetes sp.",
                                                                "rank": 8,
                                                                "ncbiRank": "species",
                                                                "ncbiID": 2832643,
                                                                "value": 75,
                                                                "summedValue": 75,
                                                                "yield": 222174,
                                                                "summedYield": 222174,
                                                                "children": [
                                                                ]
                                                            }
                                                        ]
                                                    },
                                                    {
                                                        "name": "Rountreeviridae",
                                                        "rank": 6,
                                                        "ncbiRank": "family",
                                                        "ncbiID": 2842327,
                                                        "value": 0,
                                                        "summedValue": 1,
                                                        "yield": 0,
                                                        "summedYield": 550,
                                                        "children": [
                                                            {
                                                                "name": "Rakietenvirinae",
                                                                "rank": 6,
                                                                "ncbiRank": "subfamily",
                                                                "ncbiID": 2732588,
                                                                "value": 0,
                                                                "summedValue": 1,
                                                                "yield": 0,
                                                                "summedYield": 550,
                                                                "children": [
                                                                    {
                                                                        "name": "Andhravirus",
                                                                        "rank": 7,
                                                                        "ncbiRank": "genus",
                                                                        "ncbiID": 2732589,
                                                                        "value": 1,
                                                                        "summedValue": 1,
                                                                        "yield": 550,
                                                                        "summedYield": 550,
                                                                        "children": [
                                                                        ]
                                                                    }
                                                                ]
                                                            }
                                                        ]
                                                    }
                                                ]
                                            }
                                        ]
                                    }
                                ]
                            }
                        ]
                    }
                ]
            },
            {
                "name": "cellular organisms",
                "rank": 0,
                "ncbiRank": "no rank",
                "ncbiID": 131567,
                "value": 89,
                "summedValue": 38920,
                "yield": 124241,
                "summedYield": 96247441,
                "children": [
                    {
                        "name": "Bacteria",
                        "rank": 1,
                        "ncbiRank": "superkingdom",
                        "ncbiID": 2,
                        "value": 147,
                        "summedValue": 38710,
                        "yield": 305020,
                        "summedYield": 96010264,
                        "children": [
                            {
                                "name": "Pseudomonadota",
                                "rank": 3,
                                "ncbiRank": "phylum",
                                "ncbiID": 1224,
                                "value": 9,
                                "summedValue": 38470,
                                "yield": 9628,
                                "summedYield": 95445445,
                                "children": [
                                    {
                                        "name": "Gammaproteobacteria",
                                        "rank": 4,
                                        "ncbiRank": "class",
                                        "ncbiID": 1236,
                                        "value": 105,
                                        "summedValue": 38461,
                                        "yield": 203787,
                                        "summedYield": 95435817,
                                        "children": [
                                            {
                                                "name": "Enterobacterales",
                                                "rank": 5,
                                                "ncbiRank": "order",
                                                "ncbiID": 91347,
                                                "value": 1255,
                                                "summedValue": 38355,
                                                "yield": 2491445,
                                                "summedYield": 95231223,
                                                "children": [
                                                    {
                                                        "name": "Enterobacteriaceae",
                                                        "rank": 6,
                                                        "ncbiRank": "family",
                                                        "ncbiID": 543,
                                                        "value": 2577,
                                                        "summedValue": 32727,
                                                        "yield": 5697780,
                                                        "summedYield": 82089387,
                                                        "children": [
                                                            {
                                                                "name": "Citrobacter",
                                                                "rank": 7,
                                                                "ncbiRank": "genus",
                                                                "ncbiID": 544,
                                                                "value": 1,
                                                                "summedValue": 67,
                                                                "yield": 717,
                                                                "summedYield": 133262,
                                                                "children": [
                                                                    {
                                                                        "name": "Citrobacter freundii complex",
                                                                        "rank": 7,
                                                                        "ncbiRank": "species group",
                                                                        "ncbiID": 1344959,
                                                                        "value": 0,
                                                                        "summedValue": 66,
                                                                        "yield": 0,
                                                                        "summedYield": 132545,
                                                                        "children": [
                                                                            {
                                                                                "name": "Citrobacter freundii",
                                                                                "rank": 8,
                                                                                "ncbiRank": "species",
                                                                                "ncbiID": 546,
                                                                                "value": 66,
                                                                                "summedValue": 66,
                                                                                "yield": 132545,
                                                                                "summedYield": 132545,
                                                                                "children": [
                                                                                ]
                                                                            }
                                                                        ]
                                                                    }
                                                                ]
                                                            },
                                                            {
                                                                "name": "Enterobacter",
                                                                "rank": 7,
                                                                "ncbiRank": "genus",
                                                                "ncbiID": 547,
                                                                "value": 13,
                                                                "summedValue": 176,
                                                                "yield": 32604,
                                                                "summedYield": 399312,
                                                                "children": [
                                                                    {
                                                                        "name": "Enterobacter cloacae complex",
                                                                        "rank": 7,
                                                                        "ncbiRank": "species group",
                                                                        "ncbiID": 354276,
                                                                        "value": 79,
                                                                        "summedValue": 162,
                                                                        "yield": 199623,
                                                                        "summedYield": 365848,
                                                                        "children": [
                                                                            {
                                                                                "name": "Enterobacter cloacae",
                                                                                "rank": 8,
                                                                                "ncbiRank": "species",
                                                                                "ncbiID": 550,
                                                                                "value": 2,
                                                                                "summedValue": 2,
                                                                                "yield": 2670,
                                                                                "summedYield": 2670,
                                                                                "children": [
                                                                                ]
                                                                            },
                                                                            {
                                                                                "name": "Enterobacter asburiae",
                                                                                "rank": 8,
                                                                                "ncbiRank": "species",
                                                                                "ncbiID": 61645,
                                                                                "value": 23,
                                                                                "summedValue": 23,
                                                                                "yield": 64548,
                                                                                "summedYield": 64548,
                                                                                "children": [
                                                                                ]
                                                                            },
                                                                            {
                                                                                "name": "Enterobacter hormaechei",
                                                                                "rank": 8,
                                                                                "ncbiRank": "species",
                                                                                "ncbiID": 158836,
                                                                                "value": 19,
                                                                                "summedValue": 20,
                                                                                "yield": 53709,
                                                                                "summedYield": 54562,
                                                                                "children": [
                                                                                    {
                                                                                        "name": "Enterobacter hormaechei subsp. hoffmannii",
                                                                                        "rank": 9,
                                                                                        "ncbiRank": "subspecies",
                                                                                        "ncbiID": 1812934,
                                                                                        "value": 1,
                                                                                        "summedValue": 1,
                                                                                        "yield": 853,
                                                                                        "summedYield": 853,
                                                                                        "children": [
                                                                                        ]
                                                                                    }
                                                                                ]
                                                                            },
                                                                            {
                                                                                "name": "Enterobacter kobei",
                                                                                "rank": 8,
                                                                                "ncbiRank": "species",
                                                                                "ncbiID": 208224,
                                                                                "value": 33,
                                                                                "summedValue": 33,
                                                                                "yield": 37673,
                                                                                "summedYield": 37673,
                                                                                "children": [
                                                                                ]
                                                                            },
                                                                            {
                                                                                "name": "Enterobacter roggenkampii",
                                                                                "rank": 8,
                                                                                "ncbiRank": "species",
                                                                                "ncbiID": 1812935,
                                                                                "value": 5,
                                                                                "summedValue": 5,
                                                                                "yield": 6772,
                                                                                "summedYield": 6772,
                                                                                "children": [
                                                                                ]
                                                                            }
                                                                        ]
                                                                    },
                                                                    {
                                                                        "name": "unclassified Enterobacter",
                                                                        "rank": 0,
                                                                        "ncbiRank": "no rank",
                                                                        "ncbiID": 2608935,
                                                                        "value": 0,
                                                                        "summedValue": 1,
                                                                        "yield": 0,
                                                                        "summedYield": 860,
                                                                        "children": [
                                                                            {
                                                                                "name": "Enterobacter sp. JUb54",
                                                                                "rank": 8,
                                                                                "ncbiRank": "species",
                                                                                "ncbiID": 2724468,
                                                                                "value": 1,
                                                                                "summedValue": 1,
                                                                                "yield": 860,
                                                                                "summedYield": 860,
                                                                                "children": [
                                                                                ]
                                                                            }
                                                                        ]
                                                                    }
                                                                ]
                                                            },
                                                            {
                                                                "name": "Escherichia",
                                                                "rank": 7,
                                                                "ncbiRank": "genus",
                                                                "ncbiID": 561,
                                                                "value": 1,
                                                                "summedValue": 16,
                                                                "yield": 582,
                                                                "summedYield": 32220,
                                                                "children": [
                                                                    {
                                                                        "name": "Escherichia coli",
                                                                        "rank": 8,
                                                                        "ncbiRank": "species",
                                                                        "ncbiID": 562,
                                                                        "value": 14,
                                                                        "summedValue": 15,
                                                                        "yield": 25677,
                                                                        "summedYield": 31638,
                                                                        "children": [
                                                                            {
                                                                                "name": "Escherichia coli O170:H18",
                                                                                "rank": 0,
                                                                                "ncbiRank": "no rank",
                                                                                "ncbiID": 2848145,
                                                                                "value": 1,
                                                                                "summedValue": 1,
                                                                                "yield": 5961,
                                                                                "summedYield": 5961,
                                                                                "children": [
                                                                                ]
                                                                            }
                                                                        ]
                                                                    }
                                                                ]
                                                            },
                                                            {
                                                                "name": "Salmonella",
                                                                "rank": 7,
                                                                "ncbiRank": "genus",
                                                                "ncbiID": 590,
                                                                "value": 1,
                                                                "summedValue": 48,
                                                                "yield": 524,
                                                                "summedYield": 162684,
                                                                "children": [
                                                                    {
                                                                        "name": "Salmonella enterica",
                                                                        "rank": 8,
                                                                        "ncbiRank": "species",
                                                                        "ncbiID": 28901,
                                                                        "value": 1,
                                                                        "summedValue": 47,
                                                                        "yield": 539,
                                                                        "summedYield": 162160,
                                                                        "children": [
                                                                            {
                                                                                "name": "Salmonella enterica subsp. enterica",
                                                                                "rank": 9,
                                                                                "ncbiRank": "subspecies",
                                                                                "ncbiID": 59201,
                                                                                "value": 2,
                                                                                "summedValue": 44,
                                                                                "yield": 1676,
                                                                                "summedYield": 158672,
                                                                                "children": [
                                                                                    {
                                                                                        "name": "Salmonella enterica subsp. enterica serovar Agona",
                                                                                        "rank": 0,
                                                                                        "ncbiRank": "no rank",
                                                                                        "ncbiID": 58095,
                                                                                        "value": 42,
                                                                                        "summedValue": 42,
                                                                                        "yield": 156996,
                                                                                        "summedYield": 156996,
                                                                                        "children": [
                                                                                        ]
                                                                                    }
                                                                                ]
                                                                            },
                                                                            {
                                                                                "name": "Salmonella enterica subsp. arizonae",
                                                                                "rank": 9,
                                                                                "ncbiRank": "subspecies",
                                                                                "ncbiID": 59203,
                                                                                "value": 1,
                                                                                "summedValue": 1,
                                                                                "yield": 1010,
                                                                                "summedYield": 1010,
                                                                                "children": [
                                                                                ]
                                                                            },
                                                                            {
                                                                                "name": "Salmonella enterica subsp. diarizonae",
                                                                                "rank": 9,
                                                                                "ncbiRank": "subspecies",
                                                                                "ncbiID": 59204,
                                                                                "value": 1,
                                                                                "summedValue": 1,
                                                                                "yield": 1939,
                                                                                "summedYield": 1939,
                                                                                "children": [
                                                                                ]
                                                                            }
                                                                        ]
                                                                    }
                                                                ]
                                                            },
                                                            {
                                                                "name": "Shigella",
                                                                "rank": 7,
                                                                "ncbiRank": "genus",
                                                                "ncbiID": 620,
                                                                "value": 0,
                                                                "summedValue": 1,
                                                                "yield": 0,
                                                                "summedYield": 674,
                                                                "children": [
                                                                    {
                                                                        "name": "Shigella flexneri",
                                                                        "rank": 8,
                                                                        "ncbiRank": "species",
                                                                        "ncbiID": 623,
                                                                        "value": 1,
                                                                        "summedValue": 1,
                                                                        "yield": 674,
                                                                        "summedYield": 674,
                                                                        "children": [
                                                                        ]
                                                                    }
                                                                ]
                                                            },
                                                            {
                                                                "name": "unclassified Enterobacteriaceae",
                                                                "rank": 0,
                                                                "ncbiRank": "no rank",
                                                                "ncbiID": 36866,
                                                                "value": 0,
                                                                "summedValue": 2,
                                                                "yield": 0,
                                                                "summedYield": 2134,
                                                                "children": [
                                                                    {
                                                                        "name": "Enterobacteriaceae bacterium strain FGI 57",
                                                                        "rank": 8,
                                                                        "ncbiRank": "species",
                                                                        "ncbiID": 693444,
                                                                        "value": 1,
                                                                        "summedValue": 1,
                                                                        "yield": 810,
                                                                        "summedYield": 810,
                                                                        "children": [
                                                                        ]
                                                                    },
                                                                    {
                                                                        "name": "Enterobacteriaceae bacterium",
                                                                        "rank": 8,
                                                                        "ncbiRank": "species",
                                                                        "ncbiID": 1849603,
                                                                        "value": 1,
                                                                        "summedValue": 1,
                                                                        "yield": 1324,
                                                                        "summedYield": 1324,
                                                                        "children": [
                                                                        ]
                                                                    }
                                                                ]
                                                            },
                                                            {
                                                                "name": "Leclercia",
                                                                "rank": 7,
                                                                "ncbiRank": "genus",
                                                                "ncbiID": 83654,
                                                                "value": 0,
                                                                "summedValue": 1,
                                                                "yield": 0,
                                                                "summedYield": 577,
                                                                "children": [
                                                                    {
                                                                        "name": "Leclercia adecarboxylata",
                                                                        "rank": 8,
                                                                        "ncbiRank": "species",
                                                                        "ncbiID": 83655,
                                                                        "value": 1,
                                                                        "summedValue": 1,
                                                                        "yield": 577,
                                                                        "summedYield": 577,
                                                                        "children": [
                                                                        ]
                                                                    }
                                                                ]
                                                            },
                                                            {
                                                                "name": "Cedecea",
                                                                "rank": 7,
                                                                "ncbiRank": "genus",
                                                                "ncbiID": 158483,
                                                                "value": 0,
                                                                "summedValue": 15,
                                                                "yield": 0,
                                                                "summedYield": 41693,
                                                                "children": [
                                                                    {
                                                                        "name": "unclassified Cedecea",
                                                                        "rank": 0,
                                                                        "ncbiRank": "no rank",
                                                                        "ncbiID": 2649846,
                                                                        "value": 0,
                                                                        "summedValue": 15,
                                                                        "yield": 0,
                                                                        "summedYield": 41693,
                                                                        "children": [
                                                                            {
                                                                                "name": "Cedecea sp. FDAARGOS_727",
                                                                                "rank": 8,
                                                                                "ncbiRank": "species",
                                                                                "ncbiID": 2545798,
                                                                                "value": 15,
                                                                                "summedValue": 15,
                                                                                "yield": 41693,
                                                                                "summedYield": 41693,
                                                                                "children": [
                                                                                ]
                                                                            }
                                                                        ]
                                                                    }
                                                                ]
                                                            },
                                                            {
                                                                "name": "Yokenella",
                                                                "rank": 7,
                                                                "ncbiRank": "genus",
                                                                "ncbiID": 158876,
                                                                "value": 0,
                                                                "summedValue": 1,
                                                                "yield": 0,
                                                                "summedYield": 502,
                                                                "children": [
                                                                    {
                                                                        "name": "Yokenella regensburgei",
                                                                        "rank": 8,
                                                                        "ncbiRank": "species",
                                                                        "ncbiID": 158877,
                                                                        "value": 1,
                                                                        "summedValue": 1,
                                                                        "yield": 502,
                                                                        "summedYield": 502,
                                                                        "children": [
                                                                        ]
                                                                    }
                                                                ]
                                                            },
                                                            {
                                                                "name": "Lelliottia",
                                                                "rank": 7,
                                                                "ncbiRank": "genus",
                                                                "ncbiID": 1330545,
                                                                "value": 0,
                                                                "summedValue": 14,
                                                                "yield": 0,
                                                                "summedYield": 19345,
                                                                "children": [
                                                                    {
                                                                        "name": "Lelliottia amnigena",
                                                                        "rank": 8,
                                                                        "ncbiRank": "species",
                                                                        "ncbiID": 61646,
                                                                        "value": 14,
                                                                        "summedValue": 14,
                                                                        "yield": 19345,
                                                                        "summedYield": 19345,
                                                                        "children": [
                                                                        ]
                                                                    }
                                                                ]
                                                            },
                                                            {
                                                                "name": "Klebsiella/Raoultella group",
                                                                "rank": 0,
                                                                "ncbiRank": "no rank",
                                                                "ncbiID": 2890311,
                                                                "value": 373,
                                                                "summedValue": 29809,
                                                                "yield": 955981,
                                                                "summedYield": 75599204,
                                                                "children": [
                                                                    {
                                                                        "name": "Klebsiella",
                                                                        "rank": 7,
                                                                        "ncbiRank": "genus",
                                                                        "ncbiID": 570,
                                                                        "value": 3368,
                                                                        "summedValue": 29432,
                                                                        "yield": 8169583,
                                                                        "summedYield": 74637869,
                                                                        "children": [
                                                                            {
                                                                                "name": "Klebsiella aerogenes",
                                                                                "rank": 8,
                                                                                "ncbiRank": "species",
                                                                                "ncbiID": 548,
                                                                                "value": 7,
                                                                                "summedValue": 7,
                                                                                "yield": 5637,
                                                                                "summedYield": 5637,
                                                                                "children": [
                                                                                ]
                                                                            },
                                                                            {
                                                                                "name": "Klebsiella oxytoca",
                                                                                "rank": 8,
                                                                                "ncbiRank": "species",
                                                                                "ncbiID": 571,
                                                                                "value": 26,
                                                                                "summedValue": 26,
                                                                                "yield": 81237,
                                                                                "summedYield": 81237,
                                                                                "children": [
                                                                                ]
                                                                            },
                                                                            {
                                                                                "name": "Klebsiella pneumoniae",
                                                                                "rank": 8,
                                                                                "ncbiRank": "species",
                                                                                "ncbiID": 573,
                                                                                "value": 25770,
                                                                                "summedValue": 25840,
                                                                                "yield": 65625927,
                                                                                "summedYield": 65803768,
                                                                                "children": [
                                                                                    {
                                                                                        "name": "Klebsiella pneumoniae subsp. ozaenae",
                                                                                        "rank": 9,
                                                                                        "ncbiRank": "subspecies",
                                                                                        "ncbiID": 574,
                                                                                        "value": 1,
                                                                                        "summedValue": 1,
                                                                                        "yield": 1612,
                                                                                        "summedYield": 1612,
                                                                                        "children": [
                                                                                        ]
                                                                                    },
                                                                                    {
                                                                                        "name": "Klebsiella pneumoniae subsp. rhinoscleromatis",
                                                                                        "rank": 9,
                                                                                        "ncbiRank": "subspecies",
                                                                                        "ncbiID": 39831,
                                                                                        "value": 0,
                                                                                        "summedValue": 1,
                                                                                        "yield": 0,
                                                                                        "summedYield": 874,
                                                                                        "children": [
                                                                                            {
                                                                                                "name": "Klebsiella pneumoniae subsp. rhinoscleromatis SB3432",
                                                                                                "rank": 9,
                                                                                                "ncbiRank": "strain",
                                                                                                "ncbiID": 861365,
                                                                                                "value": 1,
                                                                                                "summedValue": 1,
                                                                                                "yield": 874,
                                                                                                "summedYield": 874,
                                                                                                "children": [
                                                                                                ]
                                                                                            }
                                                                                        ]
                                                                                    },
                                                                                    {
                                                                                        "name": "Klebsiella pneumoniae subsp. pneumoniae",
                                                                                        "rank": 9,
                                                                                        "ncbiRank": "subspecies",
                                                                                        "ncbiID": 72407,
                                                                                        "value": 66,
                                                                                        "summedValue": 66,
                                                                                        "yield": 172005,
                                                                                        "summedYield": 172005,
                                                                                        "children": [
                                                                                        ]
                                                                                    },
                                                                                    {
                                                                                        "name": "Klebsiella pneumoniae CG43",
                                                                                        "rank": 9,
                                                                                        "ncbiRank": "strain",
                                                                                        "ncbiID": 1244085,
                                                                                        "value": 1,
                                                                                        "summedValue": 1,
                                                                                        "yield": 848,
                                                                                        "summedYield": 848,
                                                                                        "children": [
                                                                                        ]
                                                                                    },
                                                                                    {
                                                                                        "name": "Klebsiella pneumoniae 30660/NJST258_1",
                                                                                        "rank": 9,
                                                                                        "ncbiRank": "strain",
                                                                                        "ncbiID": 1420012,
                                                                                        "value": 1,
                                                                                        "summedValue": 1,
                                                                                        "yield": 2502,
                                                                                        "summedYield": 2502,
                                                                                        "children": [
                                                                                        ]
                                                                                    }
                                                                                ]
                                                                            },
                                                                            {
                                                                                "name": "Klebsiella variicola",
                                                                                "rank": 8,
                                                                                "ncbiRank": "species",
                                                                                "ncbiID": 244366,
                                                                                "value": 33,
                                                                                "summedValue": 38,
                                                                                "yield": 88401,
                                                                                "summedYield": 98144,
                                                                                "children": [
                                                                                    {
                                                                                        "name": "Klebsiella variicola subsp. tropica",
                                                                                        "rank": 9,
                                                                                        "ncbiRank": "subspecies",
                                                                                        "ncbiID": 2489014,
                                                                                        "value": 1,
                                                                                        "summedValue": 1,
                                                                                        "yield": 6771,
                                                                                        "summedYield": 6771,
                                                                                        "children": [
                                                                                        ]
                                                                                    },
                                                                                    {
                                                                                        "name": "Klebsiella variicola subsp. variicola",
                                                                                        "rank": 9,
                                                                                        "ncbiRank": "subspecies",
                                                                                        "ncbiID": 2590157,
                                                                                        "value": 4,
                                                                                        "summedValue": 4,
                                                                                        "yield": 2972,
                                                                                        "summedYield": 2972,
                                                                                        "children": [
                                                                                        ]
                                                                                    }
                                                                                ]
                                                                            },
                                                                            {
                                                                                "name": "Klebsiella michiganensis",
                                                                                "rank": 8,
                                                                                "ncbiRank": "species",
                                                                                "ncbiID": 1134687,
                                                                                "value": 40,
                                                                                "summedValue": 40,
                                                                                "yield": 155454,
                                                                                "summedYield": 155454,
                                                                                "children": [
                                                                                ]
                                                                            },
                                                                            {
                                                                                "name": "Klebsiella quasipneumoniae",
                                                                                "rank": 8,
                                                                                "ncbiRank": "species",
                                                                                "ncbiID": 1463165,
                                                                                "value": 88,
                                                                                "summedValue": 95,
                                                                                "yield": 264991,
                                                                                "summedYield": 274758,
                                                                                "children": [
                                                                                    {
                                                                                        "name": "Klebsiella quasipneumoniae subsp. quasipneumoniae",
                                                                                        "rank": 9,
                                                                                        "ncbiRank": "subspecies",
                                                                                        "ncbiID": 1667327,
                                                                                        "value": 7,
                                                                                        "summedValue": 7,
                                                                                        "yield": 9767,
                                                                                        "summedYield": 9767,
                                                                                        "children": [
                                                                                        ]
                                                                                    }
                                                                                ]
                                                                            },
                                                                            {
                                                                                "name": "Klebsiella grimontii",
                                                                                "rank": 8,
                                                                                "ncbiRank": "species",
                                                                                "ncbiID": 2058152,
                                                                                "value": 11,
                                                                                "summedValue": 11,
                                                                                "yield": 35138,
                                                                                "summedYield": 35138,
                                                                                "children": [
                                                                                ]
                                                                            },
                                                                            {
                                                                                "name": "Klebsiella africana",
                                                                                "rank": 8,
                                                                                "ncbiRank": "species",
                                                                                "ncbiID": 2489010,
                                                                                "value": 6,
                                                                                "summedValue": 6,
                                                                                "yield": 13628,
                                                                                "summedYield": 13628,
                                                                                "children": [
                                                                                ]
                                                                            },
                                                                            {
                                                                                "name": "Klebsiella pasteurii",
                                                                                "rank": 8,
                                                                                "ncbiRank": "species",
                                                                                "ncbiID": 2587529,
                                                                                "value": 1,
                                                                                "summedValue": 1,
                                                                                "yield": 522,
                                                                                "summedYield": 522,
                                                                                "children": [
                                                                                ]
                                                                            }
                                                                        ]
                                                                    },
                                                                    {
                                                                        "name": "Raoultella",
                                                                        "rank": 7,
                                                                        "ncbiRank": "genus",
                                                                        "ncbiID": 160674,
                                                                        "value": 0,
                                                                        "summedValue": 4,
                                                                        "yield": 0,
                                                                        "summedYield": 5354,
                                                                        "children": [
                                                                            {
                                                                                "name": "Raoultella planticola",
                                                                                "rank": 8,
                                                                                "ncbiRank": "species",
                                                                                "ncbiID": 575,
                                                                                "value": 1,
                                                                                "summedValue": 1,
                                                                                "yield": 705,
                                                                                "summedYield": 705,
                                                                                "children": [
                                                                                ]
                                                                            },
                                                                            {
                                                                                "name": "Raoultella terrigena",
                                                                                "rank": 8,
                                                                                "ncbiRank": "species",
                                                                                "ncbiID": 577,
                                                                                "value": 1,
                                                                                "summedValue": 1,
                                                                                "yield": 785,
                                                                                "summedYield": 785,
                                                                                "children": [
                                                                                ]
                                                                            },
                                                                            {
                                                                                "name": "Raoultella ornithinolytica",
                                                                                "rank": 8,
                                                                                "ncbiRank": "species",
                                                                                "ncbiID": 54291,
                                                                                "value": 2,
                                                                                "summedValue": 2,
                                                                                "yield": 3864,
                                                                                "summedYield": 3864,
                                                                                "children": [
                                                                                ]
                                                                            }
                                                                        ]
                                                                    }
                                                                ]
                                                            }
                                                        ]
                                                    },
                                                    {
                                                        "name": "Erwiniaceae",
                                                        "rank": 6,
                                                        "ncbiRank": "family",
                                                        "ncbiID": 1903409,
                                                        "value": 0,
                                                        "summedValue": 1,
                                                        "yield": 0,
                                                        "summedYield": 2109,
                                                        "children": [
                                                            {
                                                                "name": "Erwinia",
                                                                "rank": 7,
                                                                "ncbiRank": "genus",
                                                                "ncbiID": 551,
                                                                "value": 0,
                                                                "summedValue": 1,
                                                                "yield": 0,
                                                                "summedYield": 2109,
                                                                "children": [
                                                                    {
                                                                        "name": "Erwinia amylovora",
                                                                        "rank": 8,
                                                                        "ncbiRank": "species",
                                                                        "ncbiID": 552,
                                                                        "value": 1,
                                                                        "summedValue": 1,
                                                                        "yield": 2109,
                                                                        "summedYield": 2109,
                                                                        "children": [
                                                                        ]
                                                                    }
                                                                ]
                                                            }
                                                        ]
                                                    },
                                                    {
                                                        "name": "Pectobacteriaceae",
                                                        "rank": 6,
                                                        "ncbiRank": "family",
                                                        "ncbiID": 1903410,
                                                        "value": 0,
                                                        "summedValue": 3,
                                                        "yield": 0,
                                                        "summedYield": 9201,
                                                        "children": [
                                                            {
                                                                "name": "Pectobacterium",
                                                                "rank": 7,
                                                                "ncbiRank": "genus",
                                                                "ncbiID": 122277,
                                                                "value": 0,
                                                                "summedValue": 2,
                                                                "yield": 0,
                                                                "summedYield": 4021,
                                                                "children": [
                                                                    {
                                                                        "name": "Pectobacterium versatile",
                                                                        "rank": 8,
                                                                        "ncbiRank": "species",
                                                                        "ncbiID": 2488639,
                                                                        "value": 2,
                                                                        "summedValue": 2,
                                                                        "yield": 4021,
                                                                        "summedYield": 4021,
                                                                        "children": [
                                                                        ]
                                                                    }
                                                                ]
                                                            },
                                                            {
                                                                "name": "Dickeya",
                                                                "rank": 7,
                                                                "ncbiRank": "genus",
                                                                "ncbiID": 204037,
                                                                "value": 0,
                                                                "summedValue": 1,
                                                                "yield": 0,
                                                                "summedYield": 5180,
                                                                "children": [
                                                                    {
                                                                        "name": "Dickeya fangzhongdai",
                                                                        "rank": 8,
                                                                        "ncbiRank": "species",
                                                                        "ncbiID": 1778540,
                                                                        "value": 1,
                                                                        "summedValue": 1,
                                                                        "yield": 5180,
                                                                        "summedYield": 5180,
                                                                        "children": [
                                                                        ]
                                                                    }
                                                                ]
                                                            }
                                                        ]
                                                    },
                                                    {
                                                        "name": "Yersiniaceae",
                                                        "rank": 6,
                                                        "ncbiRank": "family",
                                                        "ncbiID": 1903411,
                                                        "value": 0,
                                                        "summedValue": 82,
                                                        "yield": 0,
                                                        "summedYield": 232477,
                                                        "children": [
                                                            {
                                                                "name": "Serratia",
                                                                "rank": 7,
                                                                "ncbiRank": "genus",
                                                                "ncbiID": 613,
                                                                "value": 0,
                                                                "summedValue": 82,
                                                                "yield": 0,
                                                                "summedYield": 232477,
                                                                "children": [
                                                                    {
                                                                        "name": "Serratia marcescens",
                                                                        "rank": 8,
                                                                        "ncbiRank": "species",
                                                                        "ncbiID": 615,
                                                                        "value": 82,
                                                                        "summedValue": 82,
                                                                        "yield": 232477,
                                                                        "summedYield": 232477,
                                                                        "children": [
                                                                        ]
                                                                    }
                                                                ]
                                                            }
                                                        ]
                                                    },
                                                    {
                                                        "name": "Hafniaceae",
                                                        "rank": 6,
                                                        "ncbiRank": "family",
                                                        "ncbiID": 1903412,
                                                        "value": 0,
                                                        "summedValue": 1,
                                                        "yield": 0,
                                                        "summedYield": 788,
                                                        "children": [
                                                            {
                                                                "name": "Edwardsiella",
                                                                "rank": 7,
                                                                "ncbiRank": "genus",
                                                                "ncbiID": 635,
                                                                "value": 0,
                                                                "summedValue": 1,
                                                                "yield": 0,
                                                                "summedYield": 788,
                                                                "children": [
                                                                    {
                                                                        "name": "Edwardsiella ictaluri",
                                                                        "rank": 8,
                                                                        "ncbiRank": "species",
                                                                        "ncbiID": 67780,
                                                                        "value": 1,
                                                                        "summedValue": 1,
                                                                        "yield": 788,
                                                                        "summedYield": 788,
                                                                        "children": [
                                                                        ]
                                                                    }
                                                                ]
                                                            }
                                                        ]
                                                    },
                                                    {
                                                        "name": "Morganellaceae",
                                                        "rank": 6,
                                                        "ncbiRank": "family",
                                                        "ncbiID": 1903414,
                                                        "value": 3,
                                                        "summedValue": 4286,
                                                        "yield": 2299,
                                                        "summedYield": 10405816,
                                                        "children": [
                                                            {
                                                                "name": "Proteus",
                                                                "rank": 7,
                                                                "ncbiRank": "genus",
                                                                "ncbiID": 583,
                                                                "value": 4,
                                                                "summedValue": 4282,
                                                                "yield": 3623,
                                                                "summedYield": 10401926,
                                                                "children": [
                                                                    {
                                                                        "name": "Proteus mirabilis",
                                                                        "rank": 8,
                                                                        "ncbiRank": "species",
                                                                        "ncbiID": 584,
                                                                        "value": 4272,
                                                                        "summedValue": 4272,
                                                                        "yield": 10385204,
                                                                        "summedYield": 10385204,
                                                                        "children": [
                                                                        ]
                                                                    },
                                                                    {
                                                                        "name": "Proteus penneri",
                                                                        "rank": 8,
                                                                        "ncbiRank": "species",
                                                                        "ncbiID": 102862,
                                                                        "value": 6,
                                                                        "summedValue": 6,
                                                                        "yield": 13099,
                                                                        "summedYield": 13099,
                                                                        "children": [
                                                                        ]
                                                                    }
                                                                ]
                                                            },
                                                            {
                                                                "name": "Providencia",
                                                                "rank": 7,
                                                                "ncbiRank": "genus",
                                                                "ncbiID": 586,
                                                                "value": 0,
                                                                "summedValue": 1,
                                                                "yield": 0,
                                                                "summedYield": 1591,
                                                                "children": [
                                                                    {
                                                                        "name": "Providencia rettgeri",
                                                                        "rank": 8,
                                                                        "ncbiRank": "species",
                                                                        "ncbiID": 587,
                                                                        "value": 1,
                                                                        "summedValue": 1,
                                                                        "yield": 1591,
                                                                        "summedYield": 1591,
                                                                        "children": [
                                                                        ]
                                                                    }
                                                                ]
                                                            }
                                                        ]
                                                    }
                                                ]
                                            },
                                            {
                                                "name": "Alteromonadales",
                                                "rank": 5,
                                                "ncbiRank": "order",
                                                "ncbiID": 135622,
                                                "value": 0,
                                                "summedValue": 1,
                                                "yield": 0,
                                                "summedYield": 807,
                                                "children": [
                                                    {
                                                        "name": "Shewanellaceae",
                                                        "rank": 6,
                                                        "ncbiRank": "family",
                                                        "ncbiID": 267890,
                                                        "value": 0,
                                                        "summedValue": 1,
                                                        "yield": 0,
                                                        "summedYield": 807,
                                                        "children": [
                                                            {
                                                                "name": "Shewanella",
                                                                "rank": 7,
                                                                "ncbiRank": "genus",
                                                                "ncbiID": 22,
                                                                "value": 0,
                                                                "summedValue": 1,
                                                                "yield": 0,
                                                                "summedYield": 807,
                                                                "children": [
                                                                    {
                                                                        "name": "Shewanella algae",
                                                                        "rank": 8,
                                                                        "ncbiRank": "species",
                                                                        "ncbiID": 38313,
                                                                        "value": 1,
                                                                        "summedValue": 1,
                                                                        "yield": 807,
                                                                        "summedYield": 807,
                                                                        "children": [
                                                                        ]
                                                                    }
                                                                ]
                                                            }
                                                        ]
                                                    }
                                                ]
                                            }
                                        ]
                                    }
                                ]
                            },
                            {
                                "name": "environmental samples",
                                "rank": 0,
                                "ncbiRank": "no rank",
                                "ncbiID": 48479,
                                "value": 0,
                                "summedValue": 1,
                                "yield": 0,
                                "summedYield": 636,
                                "children": [
                                    {
                                        "name": "uncultured bacterium",
                                        "rank": 8,
                                        "ncbiRank": "species",
                                        "ncbiID": 77133,
                                        "value": 1,
                                        "summedValue": 1,
                                        "yield": 636,
                                        "summedYield": 636,
                                        "children": [
                                        ]
                                    }
                                ]
                            },
                            {
                                "name": "Terrabacteria group",
                                "rank": 0,
                                "ncbiRank": "clade",
                                "ncbiID": 1783272,
                                "value": 0,
                                "summedValue": 92,
                                "yield": 0,
                                "summedYield": 259163,
                                "children": [
                                    {
                                        "name": "Bacillota",
                                        "rank": 3,
                                        "ncbiRank": "phylum",
                                        "ncbiID": 1239,
                                        "value": 0,
                                        "summedValue": 25,
                                        "yield": 0,
                                        "summedYield": 39025,
                                        "children": [
                                            {
                                                "name": "Bacilli",
                                                "rank": 4,
                                                "ncbiRank": "class",
                                                "ncbiID": 91061,
                                                "value": 0,
                                                "summedValue": 25,
                                                "yield": 0,
                                                "summedYield": 39025,
                                                "children": [
                                                    {
                                                        "name": "Bacillales",
                                                        "rank": 5,
                                                        "ncbiRank": "order",
                                                        "ncbiID": 1385,
                                                        "value": 0,
                                                        "summedValue": 16,
                                                        "yield": 0,
                                                        "summedYield": 27850,
                                                        "children": [
                                                            {
                                                                "name": "Staphylococcaceae",
                                                                "rank": 6,
                                                                "ncbiRank": "family",
                                                                "ncbiID": 90964,
                                                                "value": 0,
                                                                "summedValue": 16,
                                                                "yield": 0,
                                                                "summedYield": 27850,
                                                                "children": [
                                                                    {
                                                                        "name": "Staphylococcus",
                                                                        "rank": 7,
                                                                        "ncbiRank": "genus",
                                                                        "ncbiID": 1279,
                                                                        "value": 0,
                                                                        "summedValue": 16,
                                                                        "yield": 0,
                                                                        "summedYield": 27850,
                                                                        "children": [
                                                                            {
                                                                                "name": "Staphylococcus epidermidis",
                                                                                "rank": 8,
                                                                                "ncbiRank": "species",
                                                                                "ncbiID": 1282,
                                                                                "value": 6,
                                                                                "summedValue": 6,
                                                                                "yield": 15526,
                                                                                "summedYield": 15526,
                                                                                "children": [
                                                                                ]
                                                                            },
                                                                            {
                                                                                "name": "Staphylococcus haemolyticus",
                                                                                "rank": 8,
                                                                                "ncbiRank": "species",
                                                                                "ncbiID": 1283,
                                                                                "value": 9,
                                                                                "summedValue": 9,
                                                                                "yield": 8992,
                                                                                "summedYield": 8992,
                                                                                "children": [
                                                                                ]
                                                                            },
                                                                            {
                                                                                "name": "Staphylococcus pasteuri",
                                                                                "rank": 8,
                                                                                "ncbiRank": "species",
                                                                                "ncbiID": 45972,
                                                                                "value": 1,
                                                                                "summedValue": 1,
                                                                                "yield": 3332,
                                                                                "summedYield": 3332,
                                                                                "children": [
                                                                                ]
                                                                            }
                                                                        ]
                                                                    }
                                                                ]
                                                            }
                                                        ]
                                                    },
                                                    {
                                                        "name": "Lactobacillales",
                                                        "rank": 5,
                                                        "ncbiRank": "order",
                                                        "ncbiID": 186826,
                                                        "value": 0,
                                                        "summedValue": 9,
                                                        "yield": 0,
                                                        "summedYield": 11175,
                                                        "children": [
                                                            {
                                                                "name": "Streptococcaceae",
                                                                "rank": 6,
                                                                "ncbiRank": "family",
                                                                "ncbiID": 1300,
                                                                "value": 0,
                                                                "summedValue": 4,
                                                                "yield": 0,
                                                                "summedYield": 2638,
                                                                "children": [
                                                                    {
                                                                        "name": "Streptococcus",
                                                                        "rank": 7,
                                                                        "ncbiRank": "genus",
                                                                        "ncbiID": 1301,
                                                                        "value": 1,
                                                                        "summedValue": 4,
                                                                        "yield": 529,
                                                                        "summedYield": 2638,
                                                                        "children": [
                                                                            {
                                                                                "name": "unclassified Streptococcus",
                                                                                "rank": 0,
                                                                                "ncbiRank": "no rank",
                                                                                "ncbiID": 2608887,
                                                                                "value": 1,
                                                                                "summedValue": 3,
                                                                                "yield": 712,
                                                                                "summedYield": 2109,
                                                                                "children": [
                                                                                    {
                                                                                        "name": "Streptococcus sp. LPB0220",
                                                                                        "rank": 8,
                                                                                        "ncbiRank": "species",
                                                                                        "ncbiID": 2610896,
                                                                                        "value": 2,
                                                                                        "summedValue": 2,
                                                                                        "yield": 1397,
                                                                                        "summedYield": 1397,
                                                                                        "children": [
                                                                                        ]
                                                                                    }
                                                                                ]
                                                                            }
                                                                        ]
                                                                    }
                                                                ]
                                                            },
                                                            {
                                                                "name": "Lactobacillaceae",
                                                                "rank": 6,
                                                                "ncbiRank": "family",
                                                                "ncbiID": 33958,
                                                                "value": 0,
                                                                "summedValue": 5,
                                                                "yield": 0,
                                                                "summedYield": 8537,
                                                                "children": [
                                                                    {
                                                                        "name": "Lactobacillus",
                                                                        "rank": 7,
                                                                        "ncbiRank": "genus",
                                                                        "ncbiID": 1578,
                                                                        "value": 3,
                                                                        "summedValue": 5,
                                                                        "yield": 6328,
                                                                        "summedYield": 8537,
                                                                        "children": [
                                                                            {
                                                                                "name": "Lactobacillus acidophilus",
                                                                                "rank": 8,
                                                                                "ncbiRank": "species",
                                                                                "ncbiID": 1579,
                                                                                "value": 2,
                                                                                "summedValue": 2,
                                                                                "yield": 2209,
                                                                                "summedYield": 2209,
                                                                                "children": [
                                                                                ]
                                                                            }
                                                                        ]
                                                                    }
                                                                ]
                                                            }
                                                        ]
                                                    }
                                                ]
                                            }
                                        ]
                                    },
                                    {
                                        "name": "Actinomycetota",
                                        "rank": 3,
                                        "ncbiRank": "phylum",
                                        "ncbiID": 201174,
                                        "value": 0,
                                        "summedValue": 67,
                                        "yield": 0,
                                        "summedYield": 220138,
                                        "children": [
                                            {
                                                "name": "Actinomycetes",
                                                "rank": 4,
                                                "ncbiRank": "class",
                                                "ncbiID": 1760,
                                                "value": 0,
                                                "summedValue": 67,
                                                "yield": 0,
                                                "summedYield": 220138,
                                                "children": [
                                                    {
                                                        "name": "Bifidobacteriales",
                                                        "rank": 5,
                                                        "ncbiRank": "order",
                                                        "ncbiID": 85004,
                                                        "value": 0,
                                                        "summedValue": 55,
                                                        "yield": 0,
                                                        "summedYield": 182787,
                                                        "children": [
                                                            {
                                                                "name": "Bifidobacteriaceae",
                                                                "rank": 6,
                                                                "ncbiRank": "family",
                                                                "ncbiID": 31953,
                                                                "value": 0,
                                                                "summedValue": 55,
                                                                "yield": 0,
                                                                "summedYield": 182787,
                                                                "children": [
                                                                    {
                                                                        "name": "Bifidobacterium",
                                                                        "rank": 7,
                                                                        "ncbiRank": "genus",
                                                                        "ncbiID": 1678,
                                                                        "value": 11,
                                                                        "summedValue": 55,
                                                                        "yield": 14693,
                                                                        "summedYield": 182787,
                                                                        "children": [
                                                                            {
                                                                                "name": "Bifidobacterium bifidum",
                                                                                "rank": 8,
                                                                                "ncbiRank": "species",
                                                                                "ncbiID": 1681,
                                                                                "value": 1,
                                                                                "summedValue": 1,
                                                                                "yield": 692,
                                                                                "summedYield": 692,
                                                                                "children": [
                                                                                ]
                                                                            },
                                                                            {
                                                                                "name": "Bifidobacterium breve",
                                                                                "rank": 8,
                                                                                "ncbiRank": "species",
                                                                                "ncbiID": 1685,
                                                                                "value": 43,
                                                                                "summedValue": 43,
                                                                                "yield": 167402,
                                                                                "summedYield": 167402,
                                                                                "children": [
                                                                                ]
                                                                            }
                                                                        ]
                                                                    }
                                                                ]
                                                            }
                                                        ]
                                                    },
                                                    {
                                                        "name": "Mycobacteriales",
                                                        "rank": 5,
                                                        "ncbiRank": "order",
                                                        "ncbiID": 85007,
                                                        "value": 0,
                                                        "summedValue": 2,
                                                        "yield": 0,
                                                        "summedYield": 1325,
                                                        "children": [
                                                            {
                                                                "name": "Corynebacteriaceae",
                                                                "rank": 6,
                                                                "ncbiRank": "family",
                                                                "ncbiID": 1653,
                                                                "value": 0,
                                                                "summedValue": 2,
                                                                "yield": 0,
                                                                "summedYield": 1325,
                                                                "children": [
                                                                    {
                                                                        "name": "Corynebacterium",
                                                                        "rank": 7,
                                                                        "ncbiRank": "genus",
                                                                        "ncbiID": 1716,
                                                                        "value": 0,
                                                                        "summedValue": 2,
                                                                        "yield": 0,
                                                                        "summedYield": 1325,
                                                                        "children": [
                                                                            {
                                                                                "name": "Corynebacterium tuberculostearicum",
                                                                                "rank": 8,
                                                                                "ncbiRank": "species",
                                                                                "ncbiID": 38304,
                                                                                "value": 2,
                                                                                "summedValue": 2,
                                                                                "yield": 1325,
                                                                                "summedYield": 1325,
                                                                                "children": [
                                                                                ]
                                                                            }
                                                                        ]
                                                                    }
                                                                ]
                                                            }
                                                        ]
                                                    },
                                                    {
                                                        "name": "Propionibacteriales",
                                                        "rank": 5,
                                                        "ncbiRank": "order",
                                                        "ncbiID": 85009,
                                                        "value": 0,
                                                        "summedValue": 10,
                                                        "yield": 0,
                                                        "summedYield": 36026,
                                                        "children": [
                                                            {
                                                                "name": "Propionibacteriaceae",
                                                                "rank": 6,
                                                                "ncbiRank": "family",
                                                                "ncbiID": 31957,
                                                                "value": 0,
                                                                "summedValue": 10,
                                                                "yield": 0,
                                                                "summedYield": 36026,
                                                                "children": [
                                                                    {
                                                                        "name": "Cutibacterium",
                                                                        "rank": 7,
                                                                        "ncbiRank": "genus",
                                                                        "ncbiID": 1912216,
                                                                        "value": 0,
                                                                        "summedValue": 10,
                                                                        "yield": 0,
                                                                        "summedYield": 36026,
                                                                        "children": [
                                                                            {
                                                                                "name": "Cutibacterium avidum",
                                                                                "rank": 8,
                                                                                "ncbiRank": "species",
                                                                                "ncbiID": 33010,
                                                                                "value": 10,
                                                                                "summedValue": 10,
                                                                                "yield": 36026,
                                                                                "summedYield": 36026,
                                                                                "children": [
                                                                                ]
                                                                            }
                                                                        ]
                                                                    }
                                                                ]
                                                            }
                                                        ]
                                                    }
                                                ]
                                            }
                                        ]
                                    }
                                ]
                            }
                        ]
                    },
                    {
                        "name": "Eukaryota",
                        "rank": 1,
                        "ncbiRank": "superkingdom",
                        "ncbiID": 2759,
                        "value": 2,
                        "summedValue": 121,
                        "yield": 1175,
                        "summedYield": 112936,
                        "children": [
                            {
                                "name": "Opisthokonta",
                                "rank": 0,
                                "ncbiRank": "clade",
                                "ncbiID": 33154,
                                "value": 0,
                                "summedValue": 119,
                                "yield": 0,
                                "summedYield": 111761,
                                "children": [
                                    {
                                        "name": "Fungi",
                                        "rank": 2,
                                        "ncbiRank": "kingdom",
                                        "ncbiID": 4751,
                                        "value": 0,
                                        "summedValue": 1,
                                        "yield": 0,
                                        "summedYield": 1331,
                                        "children": [
                                            {
                                                "name": "Dikarya",
                                                "rank": 2,
                                                "ncbiRank": "subkingdom",
                                                "ncbiID": 451864,
                                                "value": 0,
                                                "summedValue": 1,
                                                "yield": 0,
                                                "summedYield": 1331,
                                                "children": [
                                                    {
                                                        "name": "Basidiomycota",
                                                        "rank": 3,
                                                        "ncbiRank": "phylum",
                                                        "ncbiID": 5204,
                                                        "value": 0,
                                                        "summedValue": 1,
                                                        "yield": 0,
                                                        "summedYield": 1331,
                                                        "children": [
                                                            {
                                                                "name": "Ustilaginomycotina",
                                                                "rank": 3,
                                                                "ncbiRank": "subphylum",
                                                                "ncbiID": 452284,
                                                                "value": 0,
                                                                "summedValue": 1,
                                                                "yield": 0,
                                                                "summedYield": 1331,
                                                                "children": [
                                                                    {
                                                                        "name": "Malasseziomycetes",
                                                                        "rank": 4,
                                                                        "ncbiRank": "class",
                                                                        "ncbiID": 1538075,
                                                                        "value": 0,
                                                                        "summedValue": 1,
                                                                        "yield": 0,
                                                                        "summedYield": 1331,
                                                                        "children": [
                                                                            {
                                                                                "name": "Malasseziales",
                                                                                "rank": 5,
                                                                                "ncbiRank": "order",
                                                                                "ncbiID": 162474,
                                                                                "value": 0,
                                                                                "summedValue": 1,
                                                                                "yield": 0,
                                                                                "summedYield": 1331,
                                                                                "children": [
                                                                                    {
                                                                                        "name": "Malasseziaceae",
                                                                                        "rank": 6,
                                                                                        "ncbiRank": "family",
                                                                                        "ncbiID": 742845,
                                                                                        "value": 0,
                                                                                        "summedValue": 1,
                                                                                        "yield": 0,
                                                                                        "summedYield": 1331,
                                                                                        "children": [
                                                                                            {
                                                                                                "name": "Malassezia",
                                                                                                "rank": 7,
                                                                                                "ncbiRank": "genus",
                                                                                                "ncbiID": 55193,
                                                                                                "value": 0,
                                                                                                "summedValue": 1,
                                                                                                "yield": 0,
                                                                                                "summedYield": 1331,
                                                                                                "children": [
                                                                                                    {
                                                                                                        "name": "Malassezia furfur",
                                                                                                        "rank": 8,
                                                                                                        "ncbiRank": "species",
                                                                                                        "ncbiID": 55194,
                                                                                                        "value": 1,
                                                                                                        "summedValue": 1,
                                                                                                        "yield": 1331,
                                                                                                        "summedYield": 1331,
                                                                                                        "children": [
                                                                                                        ]
                                                                                                    }
                                                                                                ]
                                                                                            }
                                                                                        ]
                                                                                    }
                                                                                ]
                                                                            }
                                                                        ]
                                                                    }
                                                                ]
                                                            }
                                                        ]
                                                    }
                                                ]
                                            }
                                        ]
                                    },
                                    {
                                        "name": "Metazoa",
                                        "rank": 2,
                                        "ncbiRank": "kingdom",
                                        "ncbiID": 33208,
                                        "value": 0,
                                        "summedValue": 118,
                                        "yield": 0,
                                        "summedYield": 110430,
                                        "children": [
                                            {
                                                "name": "Eumetazoa",
                                                "rank": 0,
                                                "ncbiRank": "clade",
                                                "ncbiID": 6072,
                                                "value": 0,
                                                "summedValue": 118,
                                                "yield": 0,
                                                "summedYield": 110430,
                                                "children": [
                                                    {
                                                        "name": "Bilateria",
                                                        "rank": 0,
                                                        "ncbiRank": "clade",
                                                        "ncbiID": 33213,
                                                        "value": 0,
                                                        "summedValue": 118,
                                                        "yield": 0,
                                                        "summedYield": 110430,
                                                        "children": [
                                                            {
                                                                "name": "Deuterostomia",
                                                                "rank": 0,
                                                                "ncbiRank": "clade",
                                                                "ncbiID": 33511,
                                                                "value": 0,
                                                                "summedValue": 118,
                                                                "yield": 0,
                                                                "summedYield": 110430,
                                                                "children": [
                                                                    {
                                                                        "name": "Chordata",
                                                                        "rank": 3,
                                                                        "ncbiRank": "phylum",
                                                                        "ncbiID": 7711,
                                                                        "value": 0,
                                                                        "summedValue": 118,
                                                                        "yield": 0,
                                                                        "summedYield": 110430,
                                                                        "children": [
                                                                            {
                                                                                "name": "Craniata",
                                                                                "rank": 3,
                                                                                "ncbiRank": "subphylum",
                                                                                "ncbiID": 89593,
                                                                                "value": 0,
                                                                                "summedValue": 118,
                                                                                "yield": 0,
                                                                                "summedYield": 110430,
                                                                                "children": [
                                                                                    {
                                                                                        "name": "Vertebrata",
                                                                                        "rank": 0,
                                                                                        "ncbiRank": "clade",
                                                                                        "ncbiID": 7742,
                                                                                        "value": 0,
                                                                                        "summedValue": 118,
                                                                                        "yield": 0,
                                                                                        "summedYield": 110430,
                                                                                        "children": [
                                                                                            {
                                                                                                "name": "Gnathostomata",
                                                                                                "rank": 0,
                                                                                                "ncbiRank": "clade",
                                                                                                "ncbiID": 7776,
                                                                                                "value": 0,
                                                                                                "summedValue": 118,
                                                                                                "yield": 0,
                                                                                                "summedYield": 110430,
                                                                                                "children": [
                                                                                                    {
                                                                                                        "name": "Teleostomi",
                                                                                                        "rank": 0,
                                                                                                        "ncbiRank": "clade",
                                                                                                        "ncbiID": 117570,
                                                                                                        "value": 0,
                                                                                                        "summedValue": 118,
                                                                                                        "yield": 0,
                                                                                                        "summedYield": 110430,
                                                                                                        "children": [
                                                                                                            {
                                                                                                                "name": "Euteleostomi",
                                                                                                                "rank": 0,
                                                                                                                "ncbiRank": "clade",
                                                                                                                "ncbiID": 117571,
                                                                                                                "value": 0,
                                                                                                                "summedValue": 118,
                                                                                                                "yield": 0,
                                                                                                                "summedYield": 110430,
                                                                                                                "children": [
                                                                                                                    {
                                                                                                                        "name": "Sarcopterygii",
                                                                                                                        "rank": 3,
                                                                                                                        "ncbiRank": "superclass",
                                                                                                                        "ncbiID": 8287,
                                                                                                                        "value": 0,
                                                                                                                        "summedValue": 118,
                                                                                                                        "yield": 0,
                                                                                                                        "summedYield": 110430,
                                                                                                                        "children": [
                                                                                                                            {
                                                                                                                                "name": "Dipnotetrapodomorpha",
                                                                                                                                "rank": 0,
                                                                                                                                "ncbiRank": "clade",
                                                                                                                                "ncbiID": 1338369,
                                                                                                                                "value": 0,
                                                                                                                                "summedValue": 118,
                                                                                                                                "yield": 0,
                                                                                                                                "summedYield": 110430,
                                                                                                                                "children": [
                                                                                                                                    {
                                                                                                                                        "name": "Tetrapoda",
                                                                                                                                        "rank": 0,
                                                                                                                                        "ncbiRank": "clade",
                                                                                                                                        "ncbiID": 32523,
                                                                                                                                        "value": 0,
                                                                                                                                        "summedValue": 118,
                                                                                                                                        "yield": 0,
                                                                                                                                        "summedYield": 110430,
                                                                                                                                        "children": [
                                                                                                                                            {
                                                                                                                                                "name": "Amniota",
                                                                                                                                                "rank": 0,
                                                                                                                                                "ncbiRank": "clade",
                                                                                                                                                "ncbiID": 32524,
                                                                                                                                                "value": 0,
                                                                                                                                                "summedValue": 118,
                                                                                                                                                "yield": 0,
                                                                                                                                                "summedYield": 110430,
                                                                                                                                                "children": [
                                                                                                                                                    {
                                                                                                                                                        "name": "Mammalia",
                                                                                                                                                        "rank": 4,
                                                                                                                                                        "ncbiRank": "class",
                                                                                                                                                        "ncbiID": 40674,
                                                                                                                                                        "value": 0,
                                                                                                                                                        "summedValue": 118,
                                                                                                                                                        "yield": 0,
                                                                                                                                                        "summedYield": 110430,
                                                                                                                                                        "children": [
                                                                                                                                                            {
                                                                                                                                                                "name": "Theria",
                                                                                                                                                                "rank": 0,
                                                                                                                                                                "ncbiRank": "clade",
                                                                                                                                                                "ncbiID": 32525,
                                                                                                                                                                "value": 0,
                                                                                                                                                                "summedValue": 118,
                                                                                                                                                                "yield": 0,
                                                                                                                                                                "summedYield": 110430,
                                                                                                                                                                "children": [
                                                                                                                                                                    {
                                                                                                                                                                        "name": "Eutheria",
                                                                                                                                                                        "rank": 0,
                                                                                                                                                                        "ncbiRank": "clade",
                                                                                                                                                                        "ncbiID": 9347,
                                                                                                                                                                        "value": 0,
                                                                                                                                                                        "summedValue": 118,
                                                                                                                                                                        "yield": 0,
                                                                                                                                                                        "summedYield": 110430,
                                                                                                                                                                        "children": [
                                                                                                                                                                            {
                                                                                                                                                                                "name": "Boreoeutheria",
                                                                                                                                                                                "rank": 0,
                                                                                                                                                                                "ncbiRank": "clade",
                                                                                                                                                                                "ncbiID": 1437010,
                                                                                                                                                                                "value": 0,
                                                                                                                                                                                "summedValue": 118,
                                                                                                                                                                                "yield": 0,
                                                                                                                                                                                "summedYield": 110430,
                                                                                                                                                                                "children": [
                                                                                                                                                                                    {
                                                                                                                                                                                        "name": "Euarchontoglires",
                                                                                                                                                                                        "rank": 4,
                                                                                                                                                                                        "ncbiRank": "superorder",
                                                                                                                                                                                        "ncbiID": 314146,
                                                                                                                                                                                        "value": 0,
                                                                                                                                                                                        "summedValue": 118,
                                                                                                                                                                                        "yield": 0,
                                                                                                                                                                                        "summedYield": 110430,
                                                                                                                                                                                        "children": [
                                                                                                                                                                                            {
                                                                                                                                                                                                "name": "Primates",
                                                                                                                                                                                                "rank": 5,
                                                                                                                                                                                                "ncbiRank": "order",
                                                                                                                                                                                                "ncbiID": 9443,
                                                                                                                                                                                                "value": 0,
                                                                                                                                                                                                "summedValue": 118,
                                                                                                                                                                                                "yield": 0,
                                                                                                                                                                                                "summedYield": 110430,
                                                                                                                                                                                                "children": [
                                                                                                                                                                                                    {
                                                                                                                                                                                                        "name": "Haplorrhini",
                                                                                                                                                                                                        "rank": 5,
                                                                                                                                                                                                        "ncbiRank": "suborder",
                                                                                                                                                                                                        "ncbiID": 376913,
                                                                                                                                                                                                        "value": 0,
                                                                                                                                                                                                        "summedValue": 118,
                                                                                                                                                                                                        "yield": 0,
                                                                                                                                                                                                        "summedYield": 110430,
                                                                                                                                                                                                        "children": [
                                                                                                                                                                                                            {
                                                                                                                                                                                                                "name": "Simiiformes",
                                                                                                                                                                                                                "rank": 5,
                                                                                                                                                                                                                "ncbiRank": "infraorder",
                                                                                                                                                                                                                "ncbiID": 314293,
                                                                                                                                                                                                                "value": 0,
                                                                                                                                                                                                                "summedValue": 118,
                                                                                                                                                                                                                "yield": 0,
                                                                                                                                                                                                                "summedYield": 110430,
                                                                                                                                                                                                                "children": [
                                                                                                                                                                                                                    {
                                                                                                                                                                                                                        "name": "Catarrhini",
                                                                                                                                                                                                                        "rank": 5,
                                                                                                                                                                                                                        "ncbiRank": "parvorder",
                                                                                                                                                                                                                        "ncbiID": 9526,
                                                                                                                                                                                                                        "value": 0,
                                                                                                                                                                                                                        "summedValue": 118,
                                                                                                                                                                                                                        "yield": 0,
                                                                                                                                                                                                                        "summedYield": 110430,
                                                                                                                                                                                                                        "children": [
                                                                                                                                                                                                                            {
                                                                                                                                                                                                                                "name": "Hominoidea",
                                                                                                                                                                                                                                "rank": 5,
                                                                                                                                                                                                                                "ncbiRank": "superfamily",
                                                                                                                                                                                                                                "ncbiID": 314295,
                                                                                                                                                                                                                                "value": 0,
                                                                                                                                                                                                                                "summedValue": 118,
                                                                                                                                                                                                                                "yield": 0,
                                                                                                                                                                                                                                "summedYield": 110430,
                                                                                                                                                                                                                                "children": [
                                                                                                                                                                                                                                    {
                                                                                                                                                                                                                                        "name": "Hominidae",
                                                                                                                                                                                                                                        "rank": 6,
                                                                                                                                                                                                                                        "ncbiRank": "family",
                                                                                                                                                                                                                                        "ncbiID": 9604,
                                                                                                                                                                                                                                        "value": 0,
                                                                                                                                                                                                                                        "summedValue": 118,
                                                                                                                                                                                                                                        "yield": 0,
                                                                                                                                                                                                                                        "summedYield": 110430,
                                                                                                                                                                                                                                        "children": [
                                                                                                                                                                                                                                            {
                                                                                                                                                                                                                                                "name": "Homininae",
                                                                                                                                                                                                                                                "rank": 6,
                                                                                                                                                                                                                                                "ncbiRank": "subfamily",
                                                                                                                                                                                                                                                "ncbiID": 207598,
                                                                                                                                                                                                                                                "value": 9,
                                                                                                                                                                                                                                                "summedValue": 118,
                                                                                                                                                                                                                                                "yield": 6534,
                                                                                                                                                                                                                                                "summedYield": 110430,
                                                                                                                                                                                                                                                "children": [
                                                                                                                                                                                                                                                    {
                                                                                                                                                                                                                                                        "name": "Homo",
                                                                                                                                                                                                                                                        "rank": 7,
                                                                                                                                                                                                                                                        "ncbiRank": "genus",
                                                                                                                                                                                                                                                        "ncbiID": 9605,
                                                                                                                                                                                                                                                        "value": 0,
                                                                                                                                                                                                                                                        "summedValue": 109,
                                                                                                                                                                                                                                                        "yield": 0,
                                                                                                                                                                                                                                                        "summedYield": 103896,
                                                                                                                                                                                                                                                        "children": [
                                                                                                                                                                                                                                                            {
                                                                                                                                                                                                                                                                "name": "Homo sapiens",
                                                                                                                                                                                                                                                                "rank": 8,
                                                                                                                                                                                                                                                                "ncbiRank": "species",
                                                                                                                                                                                                                                                                "ncbiID": 9606,
                                                                                                                                                                                                                                                                "value": 109,
                                                                                                                                                                                                                                                                "summedValue": 109,
                                                                                                                                                                                                                                                                "yield": 103896,
                                                                                                                                                                                                                                                                "summedYield": 103896,
                                                                                                                                                                                                                                                                "children": [
                                                                                                                                                                                                                                                                ]
                                                                                                                                                                                                                                                            }
                                                                                                                                                                                                                                                        ]
                                                                                                                                                                                                                                                    }
                                                                                                                                                                                                                                                ]
                                                                                                                                                                                                                                            }
                                                                                                                                                                                                                                        ]
                                                                                                                                                                                                                                    }
                                                                                                                                                                                                                                ]
                                                                                                                                                                                                                            }
                                                                                                                                                                                                                        ]
                                                                                                                                                                                                                    }
                                                                                                                                                                                                                ]
                                                                                                                                                                                                            }
                                                                                                                                                                                                        ]
                                                                                                                                                                                                    }
                                                                                                                                                                                                ]
                                                                                                                                                                                            }
                                                                                                                                                                                        ]
                                                                                                                                                                                    }
                                                                                                                                                                                ]
                                                                                                                                                                            }
                                                                                                                                                                        ]
                                                                                                                                                                    }
                                                                                                                                                                ]
                                                                                                                                                            }
                                                                                                                                                        ]
                                                                                                                                                    }
                                                                                                                                                ]
                                                                                                                                            }
[truncated: 4,753 more chars]
