# Supplementary material for: Real-time analysis and visualization of nanopore metagenomic samples with MARTi
Source: Genome Res. 2025 Nov;35(11):2488–500. doi: 10.1101/gr.280550.125 (PMC12581910; doi:10.1101/gr.280550.125)
Supplement: Supplement 7 [file Supplemental_Code.zip › Supplemental_Code/MARTi-main/gui/output/BAMBI_P8_1D_19092017/marti/BAMBI_P8_1D_19092017/tree_ms0.1.json]

{
    "meta": {
        "martiVersion": "v0.9.15i",
        "fileWritten": "2023-11-15T10:29:03",
        "blastFiles": {
            "0": "/ei/scratch/projects/5/58b53cc8-0806-49c9-8b45-1b0721a3766b/marti_output/marc_and_bambi/BAMBI_P8_1D_19092017/megablast_nt/BAMBI_1D_19092017_all_Template_pass_filtered_8.txt.gz",
            "1": "/ei/scratch/projects/5/58b53cc8-0806-49c9-8b45-1b0721a3766b/marti_output/marc_and_bambi/BAMBI_P8_1D_19092017/megablast_nt/BAMBI_1D_19092017_all_Template_pass_filtered_7.txt.gz",
            "2": "/ei/scratch/projects/5/58b53cc8-0806-49c9-8b45-1b0721a3766b/marti_output/marc_and_bambi/BAMBI_P8_1D_19092017/megablast_nt/BAMBI_1D_19092017_all_Template_pass_filtered_6.txt.gz",
            "3": "/ei/scratch/projects/5/58b53cc8-0806-49c9-8b45-1b0721a3766b/marti_output/marc_and_bambi/BAMBI_P8_1D_19092017/megablast_nt/BAMBI_1D_19092017_all_Template_pass_filtered_5.txt.gz",
            "4": "/ei/scratch/projects/5/58b53cc8-0806-49c9-8b45-1b0721a3766b/marti_output/marc_and_bambi/BAMBI_P8_1D_19092017/megablast_nt/BAMBI_1D_19092017_all_Template_pass_filtered_4.txt.gz",
            "5": "/ei/scratch/projects/5/58b53cc8-0806-49c9-8b45-1b0721a3766b/marti_output/marc_and_bambi/BAMBI_P8_1D_19092017/megablast_nt/BAMBI_1D_19092017_all_Template_pass_filtered_3.txt.gz",
            "6": "/ei/scratch/projects/5/58b53cc8-0806-49c9-8b45-1b0721a3766b/marti_output/marc_and_bambi/BAMBI_P8_1D_19092017/megablast_nt/BAMBI_1D_19092017_all_Template_pass_filtered_2.txt.gz",
            "7": "/ei/scratch/projects/5/58b53cc8-0806-49c9-8b45-1b0721a3766b/marti_output/marc_and_bambi/BAMBI_P8_1D_19092017/megablast_nt/BAMBI_1D_19092017_all_Template_pass_filtered_1.txt.gz",
            "8": "/ei/scratch/projects/5/58b53cc8-0806-49c9-8b45-1b0721a3766b/marti_output/marc_and_bambi/BAMBI_P8_1D_19092017/megablast_nt/BAMBI_1D_19092017_all_Template_pass_filtered_0.txt.gz"
        }
    },
    "tree": {
        "name": "root",
        "rank": 0,
        "ncbiRank": "no rank",
        "ncbiID": 1,
        "value": 947,
        "summedValue": 40746,
        "yield": 1835779,
        "summedYield": 98872913,
        "children": [
            {
                "name": "Viruses",
                "rank": 1,
                "ncbiRank": "superkingdom",
                "ncbiID": 10239,
                "value": 0,
                "summedValue": 88,
                "yield": 0,
                "summedYield": 248231,
                "children": [
                    {
                        "name": "Duplodnaviria",
                        "rank": 0,
                        "ncbiRank": "clade",
                        "ncbiID": 2731341,
                        "value": 0,
                        "summedValue": 86,
                        "yield": 0,
                        "summedYield": 241270,
                        "children": [
                            {
                                "name": "Heunggongvirae",
                                "rank": 2,
                                "ncbiRank": "kingdom",
                                "ncbiID": 2731360,
                                "value": 0,
                                "summedValue": 86,
                                "yield": 0,
                                "summedYield": 241270,
                                "children": [
                                    {
                                        "name": "Uroviricota",
                                        "rank": 3,
                                        "ncbiRank": "phylum",
                                        "ncbiID": 2731618,
                                        "value": 0,
                                        "summedValue": 86,
                                        "yield": 0,
                                        "summedYield": 241270,
                                        "children": [
                                            {
                                                "name": "Caudoviricetes",
                                                "rank": 4,
                                                "ncbiRank": "class",
                                                "ncbiID": 2731619,
                                                "value": 0,
                                                "summedValue": 86,
                                                "yield": 0,
                                                "summedYield": 241270,
                                                "children": [
                                                    {
                                                        "name": "unclassified Caudoviricetes",
                                                        "rank": 0,
                                                        "ncbiRank": "no rank",
                                                        "ncbiID": 2788787,
                                                        "value": 0,
                                                        "summedValue": 84,
                                                        "yield": 0,
                                                        "summedYield": 239635,
                                                        "children": [
                                                            {
                                                                "name": "Caudoviricetes sp.",
                                                                "rank": 8,
                                                                "ncbiRank": "species",
                                                                "ncbiID": 2832643,
                                                                "value": 75,
                                                                "summedValue": 75,
                                                                "yield": 222174,
                                                                "summedYield": 222174,
                                                                "children": [
                                                                ]
                                                            }
                                                        ]
                                                    }
                                                ]
                                            }
                                        ]
                                    }
                                ]
                            }
                        ]
                    }
                ]
            },
            {
                "name": "cellular organisms",
                "rank": 0,
                "ncbiRank": "no rank",
                "ncbiID": 131567,
                "value": 101,
                "summedValue": 38920,
                "yield": 133281,
                "summedYield": 96247441,
                "children": [
                    {
                        "name": "Bacteria",
                        "rank": 1,
                        "ncbiRank": "superkingdom",
                        "ncbiID": 2,
                        "value": 157,
                        "summedValue": 38710,
                        "yield": 315284,
                        "summedYield": 96010264,
                        "children": [
                            {
                                "name": "Pseudomonadota",
                                "rank": 3,
                                "ncbiRank": "phylum",
                                "ncbiID": 1224,
                                "value": 0,
                                "summedValue": 38470,
                                "yield": 0,
                                "summedYield": 95445445,
                                "children": [
                                    {
                                        "name": "Gammaproteobacteria",
                                        "rank": 4,
                                        "ncbiRank": "class",
                                        "ncbiID": 1236,
                                        "value": 106,
                                        "summedValue": 38461,
                                        "yield": 204594,
                                        "summedYield": 95435817,
                                        "children": [
                                            {
                                                "name": "Enterobacterales",
                                                "rank": 5,
                                                "ncbiRank": "order",
                                                "ncbiID": 91347,
                                                "value": 1274,
                                                "summedValue": 38355,
                                                "yield": 2524155,
                                                "summedYield": 95231223,
                                                "children": [
                                                    {
                                                        "name": "Enterobacteriaceae",
                                                        "rank": 6,
                                                        "ncbiRank": "family",
                                                        "ncbiID": 543,
                                                        "value": 2648,
                                                        "summedValue": 32727,
                                                        "yield": 5834794,
                                                        "summedYield": 82089387,
                                                        "children": [
                                                            {
                                                                "name": "Citrobacter",
                                                                "rank": 7,
                                                                "ncbiRank": "genus",
                                                                "ncbiID": 544,
                                                                "value": 0,
                                                                "summedValue": 67,
                                                                "yield": 0,
                                                                "summedYield": 133262,
                                                                "children": [
                                                                    {
                                                                        "name": "Citrobacter freundii complex",
                                                                        "rank": 7,
                                                                        "ncbiRank": "species group",
                                                                        "ncbiID": 1344959,
                                                                        "value": 0,
                                                                        "summedValue": 66,
                                                                        "yield": 0,
                                                                        "summedYield": 132545,
                                                                        "children": [
                                                                            {
                                                                                "name": "Citrobacter freundii",
                                                                                "rank": 8,
                                                                                "ncbiRank": "species",
                                                                                "ncbiID": 546,
                                                                                "value": 66,
                                                                                "summedValue": 66,
                                                                                "yield": 132545,
                                                                                "summedYield": 132545,
                                                                                "children": [
                                                                                ]
                                                                            }
                                                                        ]
                                                                    }
                                                                ]
                                                            },
                                                            {
                                                                "name": "Enterobacter",
                                                                "rank": 7,
                                                                "ncbiRank": "genus",
                                                                "ncbiID": 547,
                                                                "value": 0,
                                                                "summedValue": 176,
                                                                "yield": 0,
                                                                "summedYield": 399312,
                                                                "children": [
                                                                    {
                                                                        "name": "Enterobacter cloacae complex",
                                                                        "rank": 7,
                                                                        "ncbiRank": "species group",
                                                                        "ncbiID": 354276,
                                                                        "value": 162,
                                                                        "summedValue": 162,
                                                                        "yield": 365848,
                                                                        "summedYield": 365848,
                                                                        "children": [
                                                                        ]
                                                                    }
                                                                ]
                                                            },
                                                            {
                                                                "name": "Salmonella",
                                                                "rank": 7,
                                                                "ncbiRank": "genus",
                                                                "ncbiID": 590,
                                                                "value": 0,
                                                                "summedValue": 48,
                                                                "yield": 0,
                                                                "summedYield": 162684,
                                                                "children": [
                                                                    {
                                                                        "name": "Salmonella enterica",
                                                                        "rank": 8,
                                                                        "ncbiRank": "species",
                                                                        "ncbiID": 28901,
                                                                        "value": 0,
                                                                        "summedValue": 47,
                                                                        "yield": 0,
                                                                        "summedYield": 162160,
                                                                        "children": [
                                                                            {
                                                                                "name": "Salmonella enterica subsp. enterica",
                                                                                "rank": 9,
                                                                                "ncbiRank": "subspecies",
                                                                                "ncbiID": 59201,
                                                                                "value": 0,
                                                                                "summedValue": 44,
                                                                                "yield": 0,
                                                                                "summedYield": 158672,
                                                                                "children": [
                                                                                    {
                                                                                        "name": "Salmonella enterica subsp. enterica serovar Agona",
                                                                                        "rank": 0,
                                                                                        "ncbiRank": "no rank",
                                                                                        "ncbiID": 58095,
                                                                                        "value": 42,
                                                                                        "summedValue": 42,
                                                                                        "yield": 156996,
                                                                                        "summedYield": 156996,
                                                                                        "children": [
                                                                                        ]
                                                                                    }
                                                                                ]
                                                                            }
                                                                        ]
                                                                    }
                                                                ]
                                                            },
                                                            {
                                                                "name": "Klebsiella/Raoultella group",
                                                                "rank": 0,
                                                                "ncbiRank": "no rank",
                                                                "ncbiID": 2890311,
                                                                "value": 377,
                                                                "summedValue": 29809,
                                                                "yield": 961335,
                                                                "summedYield": 75599204,
                                                                "children": [
                                                                    {
                                                                        "name": "Klebsiella",
                                                                        "rank": 7,
                                                                        "ncbiRank": "genus",
                                                                        "ncbiID": 570,
                                                                        "value": 3457,
                                                                        "summedValue": 29432,
                                                                        "yield": 8403889,
                                                                        "summedYield": 74637869,
                                                                        "children": [
                                                                            {
                                                                                "name": "Klebsiella pneumoniae",
                                                                                "rank": 8,
                                                                                "ncbiRank": "species",
                                                                                "ncbiID": 573,
                                                                                "value": 25774,
                                                                                "summedValue": 25840,
                                                                                "yield": 65631763,
                                                                                "summedYield": 65803768,
                                                                                "children": [
                                                                                    {
                                                                                        "name": "Klebsiella pneumoniae subsp. pneumoniae",
                                                                                        "rank": 9,
                                                                                        "ncbiRank": "subspecies",
                                                                                        "ncbiID": 72407,
                                                                                        "value": 66,
                                                                                        "summedValue": 66,
                                                                                        "yield": 172005,
                                                                                        "summedYield": 172005,
                                                                                        "children": [
                                                                                        ]
                                                                                    }
                                                                                ]
                                                                            },
                                                                            {
                                                                                "name": "Klebsiella michiganensis",
                                                                                "rank": 8,
                                                                                "ncbiRank": "species",
                                                                                "ncbiID": 1134687,
                                                                                "value": 40,
                                                                                "summedValue": 40,
                                                                                "yield": 155454,
                                                                                "summedYield": 155454,
                                                                                "children": [
                                                                                ]
                                                                            },
                                                                            {
                                                                                "name": "Klebsiella quasipneumoniae",
                                                                                "rank": 8,
                                                                                "ncbiRank": "species",
                                                                                "ncbiID": 1463165,
                                                                                "value": 95,
                                                                                "summedValue": 95,
                                                                                "yield": 274758,
                                                                                "summedYield": 274758,
                                                                                "children": [
                                                                                ]
                                                                            }
                                                                        ]
                                                                    }
                                                                ]
                                                            }
                                                        ]
                                                    },
                                                    {
                                                        "name": "Yersiniaceae",
                                                        "rank": 6,
                                                        "ncbiRank": "family",
                                                        "ncbiID": 1903411,
                                                        "value": 0,
                                                        "summedValue": 82,
                                                        "yield": 0,
                                                        "summedYield": 232477,
                                                        "children": [
                                                            {
                                                                "name": "Serratia",
                                                                "rank": 7,
                                                                "ncbiRank": "genus",
                                                                "ncbiID": 613,
                                                                "value": 0,
                                                                "summedValue": 82,
                                                                "yield": 0,
                                                                "summedYield": 232477,
                                                                "children": [
                                                                    {
                                                                        "name": "Serratia marcescens",
                                                                        "rank": 8,
                                                                        "ncbiRank": "species",
                                                                        "ncbiID": 615,
                                                                        "value": 82,
                                                                        "summedValue": 82,
                                                                        "yield": 232477,
                                                                        "summedYield": 232477,
                                                                        "children": [
                                                                        ]
                                                                    }
                                                                ]
                                                            }
                                                        ]
                                                    },
                                                    {
                                                        "name": "Morganellaceae",
                                                        "rank": 6,
                                                        "ncbiRank": "family",
                                                        "ncbiID": 1903414,
                                                        "value": 0,
                                                        "summedValue": 4286,
                                                        "yield": 0,
                                                        "summedYield": 10405816,
                                                        "children": [
                                                            {
                                                                "name": "Proteus",
                                                                "rank": 7,
                                                                "ncbiRank": "genus",
                                                                "ncbiID": 583,
                                                                "value": 0,
                                                                "summedValue": 4282,
                                                                "yield": 0,
                                                                "summedYield": 10401926,
                                                                "children": [
                                                                    {
                                                                        "name": "Proteus mirabilis",
                                                                        "rank": 8,
                                                                        "ncbiRank": "species",
                                                                        "ncbiID": 584,
                                                                        "value": 4272,
                                                                        "summedValue": 4272,
                                                                        "yield": 10385204,
                                                                        "summedYield": 10385204,
                                                                        "children": [
                                                                        ]
                                                                    }
                                                                ]
                                                            }
                                                        ]
                                                    }
                                                ]
                                            }
                                        ]
                                    }
                                ]
                            },
                            {
                                "name": "Terrabacteria group",
                                "rank": 0,
                                "ncbiRank": "clade",
                                "ncbiID": 1783272,
                                "value": 49,
                                "summedValue": 92,
                                "yield": 91761,
                                "summedYield": 259163,
                                "children": [
                                    {
                                        "name": "Actinomycetota",
                                        "rank": 3,
                                        "ncbiRank": "phylum",
                                        "ncbiID": 201174,
                                        "value": 0,
                                        "summedValue": 67,
                                        "yield": 0,
                                        "summedYield": 220138,
                                        "children": [
                                            {
                                                "name": "Actinomycetes",
                                                "rank": 4,
                                                "ncbiRank": "class",
                                                "ncbiID": 1760,
                                                "value": 0,
                                                "summedValue": 67,
                                                "yield": 0,
                                                "summedYield": 220138,
                                                "children": [
                                                    {
                                                        "name": "Bifidobacteriales",
                                                        "rank": 5,
                                                        "ncbiRank": "order",
                                                        "ncbiID": 85004,
                                                        "value": 0,
                                                        "summedValue": 55,
                                                        "yield": 0,
                                                        "summedYield": 182787,
                                                        "children": [
                                                            {
                                                                "name": "Bifidobacteriaceae",
                                                                "rank": 6,
                                                                "ncbiRank": "family",
                                                                "ncbiID": 31953,
                                                                "value": 0,
                                                                "summedValue": 55,
                                                                "yield": 0,
                                                                "summedYield": 182787,
                                                                "children": [
                                                                    {
                                                                        "name": "Bifidobacterium",
                                                                        "rank": 7,
                                                                        "ncbiRank": "genus",
                                                                        "ncbiID": 1678,
                                                                        "value": 0,
                                                                        "summedValue": 55,
                                                                        "yield": 0,
                                                                        "summedYield": 182787,
                                                                        "children": [
                                                                            {
                                                                                "name": "Bifidobacterium breve",
                                                                                "rank": 8,
                                                                                "ncbiRank": "species",
                                                                                "ncbiID": 1685,
                                                                                "value": 43,
                                                                                "summedValue": 43,
                                                                                "yield": 167402,
                                                                                "summedYield": 167402,
                                                                                "children": [
                                                                                ]
                                                                            }
                                                                        ]
                                                                    }
                                                                ]
                                                            }
                                                        ]
                                                    }
                                                ]
                                            }
                                        ]
                                    }
                                ]
                            }
                        ]
                    },
                    {
                        "name": "Eukaryota",
                        "rank": 1,
                        "ncbiRank": "superkingdom",
                        "ncbiID": 2759,
                        "value": 0,
                        "summedValue": 121,
                        "yield": 0,
                        "summedYield": 112936,
                        "children": [
                            {
                                "name": "Opisthokonta",
                                "rank": 0,
                                "ncbiRank": "clade",
                                "ncbiID": 33154,
                                "value": 0,
                                "summedValue": 119,
                                "yield": 0,
                                "summedYield": 111761,
                                "children": [
                                    {
                                        "name": "Metazoa",
                                        "rank": 2,
                                        "ncbiRank": "kingdom",
                                        "ncbiID": 33208,
                                        "value": 0,
                                        "summedValue": 118,
                                        "yield": 0,
                                        "summedYield": 110430,
                                        "children": [
                                            {
                                                "name": "Eumetazoa",
                                                "rank": 0,
                                                "ncbiRank": "clade",
                                                "ncbiID": 6072,
                                                "value": 0,
                                                "summedValue": 118,
                                                "yield": 0,
                                                "summedYield": 110430,
                                                "children": [
                                                    {
                                                        "name": "Bilateria",
                                                        "rank": 0,
                                                        "ncbiRank": "clade",
                                                        "ncbiID": 33213,
                                                        "value": 0,
                                                        "summedValue": 118,
                                                        "yield": 0,
                                                        "summedYield": 110430,
                                                        "children": [
                                                            {
                                                                "name": "Deuterostomia",
                                                                "rank": 0,
                                                                "ncbiRank": "clade",
                                                                "ncbiID": 33511,
                                                                "value": 0,
                                                                "summedValue": 118,
                                                                "yield": 0,
                                                                "summedYield": 110430,
                                                                "children": [
                                                                    {
                                                                        "name": "Chordata",
                                                                        "rank": 3,
                                                                        "ncbiRank": "phylum",
                                                                        "ncbiID": 7711,
                                                                        "value": 0,
                                                                        "summedValue": 118,
                                                                        "yield": 0,
                                                                        "summedYield": 110430,
                                                                        "children": [
                                                                            {
                                                                                "name": "Craniata",
                                                                                "rank": 3,
                                                                                "ncbiRank": "subphylum",
                                                                                "ncbiID": 89593,
                                                                                "value": 0,
                                                                                "summedValue": 118,
                                                                                "yield": 0,
                                                                                "summedYield": 110430,
                                                                                "children": [
                                                                                    {
                                                                                        "name": "Vertebrata",
                                                                                        "rank": 0,
                                                                                        "ncbiRank": "clade",
                                                                                        "ncbiID": 7742,
                                                                                        "value": 0,
                                                                                        "summedValue": 118,
                                                                                        "yield": 0,
                                                                                        "summedYield": 110430,
                                                                                        "children": [
                                                                                            {
                                                                                                "name": "Gnathostomata",
                                                                                                "rank": 0,
                                                                                                "ncbiRank": "clade",
                                                                                                "ncbiID": 7776,
                                                                                                "value": 0,
                                                                                                "summedValue": 118,
                                                                                                "yield": 0,
                                                                                                "summedYield": 110430,
                                                                                                "children": [
                                                                                                    {
                                                                                                        "name": "Teleostomi",
                                                                                                        "rank": 0,
                                                                                                        "ncbiRank": "clade",
                                                                                                        "ncbiID": 117570,
                                                                                                        "value": 0,
                                                                                                        "summedValue": 118,
                                                                                                        "yield": 0,
                                                                                                        "summedYield": 110430,
                                                                                                        "children": [
                                                                                                            {
                                                                                                                "name": "Euteleostomi",
                                                                                                                "rank": 0,
                                                                                                                "ncbiRank": "clade",
                                                                                                                "ncbiID": 117571,
                                                                                                                "value": 0,
                                                                                                                "summedValue": 118,
                                                                                                                "yield": 0,
                                                                                                                "summedYield": 110430,
                                                                                                                "children": [
                                                                                                                    {
                                                                                                                        "name": "Sarcopterygii",
                                                                                                                        "rank": 3,
                                                                                                                        "ncbiRank": "superclass",
                                                                                                                        "ncbiID": 8287,
                                                                                                                        "value": 0,
                                                                                                                        "summedValue": 118,
                                                                                                                        "yield": 0,
                                                                                                                        "summedYield": 110430,
                                                                                                                        "children": [
                                                                                                                            {
                                                                                                                                "name": "Dipnotetrapodomorpha",
                                                                                                                                "rank": 0,
                                                                                                                                "ncbiRank": "clade",
                                                                                                                                "ncbiID": 1338369,
                                                                                                                                "value": 0,
                                                                                                                                "summedValue": 118,
                                                                                                                                "yield": 0,
                                                                                                                                "summedYield": 110430,
                                                                                                                                "children": [
                                                                                                                                    {
                                                                                                                                        "name": "Tetrapoda",
                                                                                                                                        "rank": 0,
                                                                                                                                        "ncbiRank": "clade",
                                                                                                                                        "ncbiID": 32523,
                                                                                                                                        "value": 0,
                                                                                                                                        "summedValue": 118,
                                                                                                                                        "yield": 0,
                                                                                                                                        "summedYield": 110430,
                                                                                                                                        "children": [
                                                                                                                                            {
                                                                                                                                                "name": "Amniota",
                                                                                                                                                "rank": 0,
                                                                                                                                                "ncbiRank": "clade",
                                                                                                                                                "ncbiID": 32524,
                                                                                                                                                "value": 0,
                                                                                                                                                "summedValue": 118,
                                                                                                                                                "yield": 0,
                                                                                                                                                "summedYield": 110430,
                                                                                                                                                "children": [
                                                                                                                                                    {
                                                                                                                                                        "name": "Mammalia",
                                                                                                                                                        "rank": 4,
                                                                                                                                                        "ncbiRank": "class",
                                                                                                                                                        "ncbiID": 40674,
                                                                                                                                                        "value": 0,
                                                                                                                                                        "summedValue": 118,
                                                                                                                                                        "yield": 0,
                                                                                                                                                        "summedYield": 110430,
                                                                                                                                                        "children": [
                                                                                                                                                            {
                                                                                                                                                                "name": "Theria",
                                                                                                                                                                "rank": 0,
                                                                                                                                                                "ncbiRank": "clade",
                                                                                                                                                                "ncbiID": 32525,
                                                                                                                                                                "value": 0,
                                                                                                                                                                "summedValue": 118,
                                                                                                                                                                "yield": 0,
                                                                                                                                                                "summedYield": 110430,
                                                                                                                                                                "children": [
                                                                                                                                                                    {
                                                                                                                                                                        "name": "Eutheria",
                                                                                                                                                                        "rank": 0,
                                                                                                                                                                        "ncbiRank": "clade",
                                                                                                                                                                        "ncbiID": 9347,
                                                                                                                                                                        "value": 0,
                                                                                                                                                                        "summedValue": 118,
                                                                                                                                                                        "yield": 0,
                                                                                                                                                                        "summedYield": 110430,
                                                                                                                                                                        "children": [
                                                                                                                                                                            {
                                                                                                                                                                                "name": "Boreoeutheria",
                                                                                                                                                                                "rank": 0,
                                                                                                                                                                                "ncbiRank": "clade",
                                                                                                                                                                                "ncbiID": 1437010,
                                                                                                                                                                                "value": 0,
                                                                                                                                                                                "summedValue": 118,
                                                                                                                                                                                "yield": 0,
                                                                                                                                                                                "summedYield": 110430,
                                                                                                                                                                                "children": [
                                                                                                                                                                                    {
                                                                                                                                                                                        "name": "Euarchontoglires",
                                                                                                                                                                                        "rank": 4,
                                                                                                                                                                                        "ncbiRank": "superorder",
                                                                                                                                                                                        "ncbiID": 314146,
                                                                                                                                                                                        "value": 0,
                                                                                                                                                                                        "summedValue": 118,
                                                                                                                                                                                        "yield": 0,
                                                                                                                                                                                        "summedYield": 110430,
                                                                                                                                                                                        "children": [
                                                                                                                                                                                            {
                                                                                                                                                                                                "name": "Primates",
                                                                                                                                                                                                "rank": 5,
                                                                                                                                                                                                "ncbiRank": "order",
                                                                                                                                                                                                "ncbiID": 9443,
                                                                                                                                                                                                "value": 0,
                                                                                                                                                                                                "summedValue": 118,
                                                                                                                                                                                                "yield": 0,
                                                                                                                                                                                                "summedYield": 110430,
                                                                                                                                                                                                "children": [
                                                                                                                                                                                                    {
                                                                                                                                                                                                        "name": "Haplorrhini",
                                                                                                                                                                                                        "rank": 5,
                                                                                                                                                                                                        "ncbiRank": "suborder",
                                                                                                                                                                                                        "ncbiID": 376913,
                                                                                                                                                                                                        "value": 0,
                                                                                                                                                                                                        "summedValue": 118,
                                                                                                                                                                                                        "yield": 0,
                                                                                                                                                                                                        "summedYield": 110430,
                                                                                                                                                                                                        "children": [
                                                                                                                                                                                                            {
                                                                                                                                                                                                                "name": "Simiiformes",
                                                                                                                                                                                                                "rank": 5,
                                                                                                                                                                                                                "ncbiRank": "infraorder",
                                                                                                                                                                                                                "ncbiID": 314293,
                                                                                                                                                                                                                "value": 0,
                                                                                                                                                                                                                "summedValue": 118,
                                                                                                                                                                                                                "yield": 0,
                                                                                                                                                                                                                "summedYield": 110430,
                                                                                                                                                                                                                "children": [
                                                                                                                                                                                                                    {
                                                                                                                                                                                                                        "name": "Catarrhini",
                                                                                                                                                                                                                        "rank": 5,
                                                                                                                                                                                                                        "ncbiRank": "parvorder",
                                                                                                                                                                                                                        "ncbiID": 9526,
                                                                                                                                                                                                                        "value": 0,
                                                                                                                                                                                                                        "summedValue": 118,
                                                                                                                                                                                                                        "yield": 0,
                                                                                                                                                                                                                        "summedYield": 110430,
                                                                                                                                                                                                                        "children": [
                                                                                                                                                                                                                            {
                                                                                                                                                                                                                                "name": "Hominoidea",
                                                                                                                                                                                                                                "rank": 5,
                                                                                                                                                                                                                                "ncbiRank": "superfamily",
                                                                                                                                                                                                                                "ncbiID": 314295,
                                                                                                                                                                                                                                "value": 0,
                                                                                                                                                                                                                                "summedValue": 118,
                                                                                                                                                                                                                                "yield": 0,
                                                                                                                                                                                                                                "summedYield": 110430,
                                                                                                                                                                                                                                "children": [
                                                                                                                                                                                                                                    {
                                                                                                                                                                                                                                        "name": "Hominidae",
                                                                                                                                                                                                                                        "rank": 6,
                                                                                                                                                                                                                                        "ncbiRank": "family",
                                                                                                                                                                                                                                        "ncbiID": 9604,
                                                                                                                                                                                                                                        "value": 0,
                                                                                                                                                                                                                                        "summedValue": 118,
                                                                                                                                                                                                                                        "yield": 0,
                                                                                                                                                                                                                                        "summedYield": 110430,
                                                                                                                                                                                                                                        "children": [
                                                                                                                                                                                                                                            {
                                                                                                                                                                                                                                                "name": "Homininae",
                                                                                                                                                                                                                                                "rank": 6,
                                                                                                                                                                                                                                                "ncbiRank": "subfamily",
                                                                                                                                                                                                                                                "ncbiID": 207598,
                                                                                                                                                                                                                                                "value": 0,
                                                                                                                                                                                                                                                "summedValue": 118,
                                                                                                                                                                                                                                                "yield": 0,
                                                                                                                                                                                                                                                "summedYield": 110430,
                                                                                                                                                                                                                                                "children": [
                                                                                                                                                                                                                                                    {
                                                                                                                                                                                                                                                        "name": "Homo",
                                                                                                                                                                                                                                                        "rank": 7,
                                                                                                                                                                                                                                                        "ncbiRank": "genus",
                                                                                                                                                                                                                                                        "ncbiID": 9605,
                                                                                                                                                                                                                                                        "value": 0,
                                                                                                                                                                                                                                                        "summedValue": 109,
                                                                                                                                                                                                                                                        "yield": 0,
                                                                                                                                                                                                                                                        "summedYield": 103896,
                                                                                                                                                                                                                                                        "children": [
                                                                                                                                                                                                                                                            {
                                                                                                                                                                                                                                                                "name": "Homo sapiens",
                                                                                                                                                                                                                                                                "rank": 8,
                                                                                                                                                                                                                                                                "ncbiRank": "species",
                                                                                                                                                                                                                                                                "ncbiID": 9606,
                                                                                                                                                                                                                                                                "value": 109,
                                                                                                                                                                                                                                                                "summedValue": 109,
                                                                                                                                                                                                                                                                "yield": 103896,
                                                                                                                                                                                                                                                                "summedYield": 103896,
                                                                                                                                                                                                                                                                "children": [
                                                                                                                                                                                                                                                                ]
                                                                                                                                                                                                                                                            }
                                                                                                                                                                                                                                                        ]
                                                                                                                                                                                                                                                    }
                                                                                                                                                                                                                                                ]
                                                                                                                                                                                                                                            }
                                                                                                                                                                                                                                        ]
                                                                                                                                                                                                                                    }
                                                                                                                                                                                                                                ]
                                                                                                                                                                                                                            }
                                                                                                                                                                                                                        ]
                                                                                                                                                                                                                    }
                                                                                                                                                                                                                ]
                                                                                                                                                                                                            }
                                                                                                                                                                                                        ]
                                                                                                                                                                                                    }
                                                                                                                                                                                                ]
                                                                                                                                                                                            }
                                                                                                                                                                                        ]
                                                                                                                                                                                    }
                                                                                                                                                                                ]
                                                                                                                                                                            }
                                                                                                                                                                        ]
                                                                                                                                                                    }
                                                                                                                                                                ]
                                                                                                                                                            }
                                                                                                                                                        ]
                                                                                                                                                    }
                                                                                                                                                ]
                                                                                                                                            }
                                                                                                                                        ]
                                                                                                                                    }
                                                                                                                                ]
                                                                                                                            }
                                                                                                                        ]
                                                                                                                    }
                                                                                                                ]
                                                                                                            }
                                                                                                        ]
                                                                                                    }
                                                                                                ]
                                                                                            }
                                                                                        ]
                                                                                    }
                                                                                ]
                                                                            }
                                                                        ]
                                                                    }
                                                                ]
                                                            }
                                                        ]
                                                    }
                                                ]
                                            }
                                        ]
                                    }
                                ]
                            }
                        ]
                    }
                ]
            },
            {
                "name": "unclassified",
                "rank": 0,
                "ncbiRank": "no rank",
                "ncbiID": 0,
                "value": 804,
                "summedValue": 804,
                "yield": 567519,
                "summedYield": 567519,
                "children": [
                ]
            }
        ]
    },
    "treeYield": {
        "name": "root",
        "rank": 0,
        "ncbiRank": "no rank",
        "ncbiID": 1,
        "value": 947,
        "summedValue": 40746,
        "yield": 1835779,
        "summedYield": 98872913,
        "children": [
            {
                "name": "Viruses",
                "rank": 1,
                "ncbiRank": "superkingdom",
                "ncbiID": 10239,
                "value": 0,
                "summedValue": 88,
                "yield": 0,
                "summedYield": 248231,
                "children": [
                    {
                        "name": "Duplodnaviria",
                        "rank": 0,
                        "ncbiRank": "clade",
                        "ncbiID": 2731341,
                        "value": 0,
                        "summedValue": 86,
                        "yield": 0,
                        "summedYield": 241270,
                        "children": [
                            {
                                "name": "Heunggongvirae",
                                "rank": 2,
                                "ncbiRank": "kingdom",
                                "ncbiID": 2731360,
                                "value": 0,
                                "summedValue": 86,
                                "yield": 0,
                                "summedYield": 241270,
                                "children": [
                                    {
                                        "name": "Uroviricota",
                                        "rank": 3,
                                        "ncbiRank": "phylum",
                                        "ncbiID": 2731618,
                                        "value": 0,
                                        "summedValue": 86,
                                        "yield": 0,
                                        "summedYield": 241270,
                                        "children": [
                                            {
                                                "name": "Caudoviricetes",
                                                "rank": 4,
                                                "ncbiRank": "class",
                                                "ncbiID": 2731619,
                                                "value": 0,
                                                "summedValue": 86,
                                                "yield": 0,
                                                "summedYield": 241270,
                                                "children": [
                                                    {
                                                        "name": "unclassified Caudoviricetes",
                                                        "rank": 0,
                                                        "ncbiRank": "no rank",
                                                        "ncbiID": 2788787,
                                                        "value": 0,
                                                        "summedValue": 84,
                                                        "yield": 0,
                                                        "summedYield": 239635,
                                                        "children": [
                                                            {
                                                                "name": "Caudoviricetes sp.",
                                                                "rank": 8,
                                                                "ncbiRank": "species",
                                                                "ncbiID": 2832643,
                                                                "value": 75,
                                                                "summedValue": 75,
                                                                "yield": 222174,
                                                                "summedYield": 222174,
                                                                "children": [
                                                                ]
                                                            }
                                                        ]
                                                    }
                                                ]
                                            }
                                        ]
                                    }
                                ]
                            }
                        ]
                    }
                ]
            },
            {
                "name": "cellular organisms",
                "rank": 0,
                "ncbiRank": "no rank",
                "ncbiID": 131567,
                "value": 101,
                "summedValue": 38920,
                "yield": 133281,
                "summedYield": 96247441,
                "children": [
                    {
                        "name": "Bacteria",
                        "rank": 1,
                        "ncbiRank": "superkingdom",
                        "ncbiID": 2,
                        "value": 206,
                        "summedValue": 38710,
                        "yield": 407045,
                        "summedYield": 96010264,
                        "children": [
                            {
                                "name": "Pseudomonadota",
                                "rank": 3,
                                "ncbiRank": "phylum",
                                "ncbiID": 1224,
                                "value": 0,
                                "summedValue": 38470,
                                "yield": 0,
                                "summedYield": 95445445,
                                "children": [
                                    {
                                        "name": "Gammaproteobacteria",
                                        "rank": 4,
                                        "ncbiRank": "class",
                                        "ncbiID": 1236,
                                        "value": 106,
                                        "summedValue": 38461,
                                        "yield": 204594,
                                        "summedYield": 95435817,
                                        "children": [
                                            {
                                                "name": "Enterobacterales",
                                                "rank": 5,
                                                "ncbiRank": "order",
                                                "ncbiID": 91347,
                                                "value": 1274,
                                                "summedValue": 38355,
                                                "yield": 2524155,
                                                "summedYield": 95231223,
                                                "children": [
                                                    {
                                                        "name": "Enterobacteriaceae",
                                                        "rank": 6,
                                                        "ncbiRank": "family",
                                                        "ncbiID": 543,
                                                        "value": 2648,
                                                        "summedValue": 32727,
                                                        "yield": 5834794,
                                                        "summedYield": 82089387,
                                                        "children": [
                                                            {
                                                                "name": "Citrobacter",
                                                                "rank": 7,
                                                                "ncbiRank": "genus",
                                                                "ncbiID": 544,
                                                                "value": 0,
                                                                "summedValue": 67,
                                                                "yield": 0,
                                                                "summedYield": 133262,
                                                                "children": [
                                                                    {
                                                                        "name": "Citrobacter freundii complex",
                                                                        "rank": 7,
                                                                        "ncbiRank": "species group",
                                                                        "ncbiID": 1344959,
                                                                        "value": 0,
                                                                        "summedValue": 66,
                                                                        "yield": 0,
                                                                        "summedYield": 132545,
                                                                        "children": [
                                                                            {
                                                                                "name": "Citrobacter freundii",
                                                                                "rank": 8,
                                                                                "ncbiRank": "species",
                                                                                "ncbiID": 546,
                                                                                "value": 66,
                                                                                "summedValue": 66,
                                                                                "yield": 132545,
                                                                                "summedYield": 132545,
                                                                                "children": [
                                                                                ]
                                                                            }
                                                                        ]
                                                                    }
                                                                ]
                                                            },
                                                            {
                                                                "name": "Enterobacter",
                                                                "rank": 7,
                                                                "ncbiRank": "genus",
                                                                "ncbiID": 547,
                                                                "value": 0,
                                                                "summedValue": 176,
                                                                "yield": 0,
                                                                "summedYield": 399312,
                                                                "children": [
                                                                    {
                                                                        "name": "Enterobacter cloacae complex",
                                                                        "rank": 7,
                                                                        "ncbiRank": "species group",
                                                                        "ncbiID": 354276,
                                                                        "value": 162,
                                                                        "summedValue": 162,
                                                                        "yield": 365848,
                                                                        "summedYield": 365848,
                                                                        "children": [
                                                                        ]
                                                                    }
                                                                ]
                                                            },
                                                            {
                                                                "name": "Salmonella",
                                                                "rank": 7,
                                                                "ncbiRank": "genus",
                                                                "ncbiID": 590,
                                                                "value": 0,
                                                                "summedValue": 48,
                                                                "yield": 0,
                                                                "summedYield": 162684,
                                                                "children": [
                                                                    {
                                                                        "name": "Salmonella enterica",
                                                                        "rank": 8,
                                                                        "ncbiRank": "species",
                                                                        "ncbiID": 28901,
                                                                        "value": 0,
                                                                        "summedValue": 47,
                                                                        "yield": 0,
                                                                        "summedYield": 162160,
                                                                        "children": [
                                                                            {
                                                                                "name": "Salmonella enterica subsp. enterica",
                                                                                "rank": 9,
                                                                                "ncbiRank": "subspecies",
                                                                                "ncbiID": 59201,
                                                                                "value": 0,
                                                                                "summedValue": 44,
                                                                                "yield": 0,
                                                                                "summedYield": 158672,
                                                                                "children": [
                                                                                    {
                                                                                        "name": "Salmonella enterica subsp. enterica serovar Agona",
                                                                                        "rank": 0,
                                                                                        "ncbiRank": "no rank",
                                                                                        "ncbiID": 58095,
                                                                                        "value": 42,
                                                                                        "summedValue": 42,
                                                                                        "yield": 156996,
                                                                                        "summedYield": 156996,
                                                                                        "children": [
                                                                                        ]
                                                                                    }
                                                                                ]
                                                                            }
                                                                        ]
                                                                    }
                                                                ]
                                                            },
                                                            {
                                                                "name": "Klebsiella/Raoultella group",
                                                                "rank": 0,
                                                                "ncbiRank": "no rank",
                                                                "ncbiID": 2890311,
                                                                "value": 377,
                                                                "summedValue": 29809,
                                                                "yield": 961335,
                                                                "summedYield": 75599204,
                                                                "children": [
                                                                    {
                                                                        "name": "Klebsiella",
                                                                        "rank": 7,
                                                                        "ncbiRank": "genus",
                                                                        "ncbiID": 570,
                                                                        "value": 3457,
                                                                        "summedValue": 29432,
                                                                        "yield": 8403889,
                                                                        "summedYield": 74637869,
                                                                        "children": [
                                                                            {
                                                                                "name": "Klebsiella pneumoniae",
                                                                                "rank": 8,
                                                                                "ncbiRank": "species",
                                                                                "ncbiID": 573,
                                                                                "value": 25774,
                                                                                "summedValue": 25840,
                                                                                "yield": 65631763,
                                                                                "summedYield": 65803768,
                                                                                "children": [
                                                                                    {
                                                                                        "name": "Klebsiella pneumoniae subsp. pneumoniae",
                                                                                        "rank": 9,
                                                                                        "ncbiRank": "subspecies",
                                                                                        "ncbiID": 72407,
                                                                                        "value": 66,
                                                                                        "summedValue": 66,
                                                                                        "yield": 172005,
                                                                                        "summedYield": 172005,
                                                                                        "children": [
                                                                                        ]
                                                                                    }
                                                                                ]
                                                                            },
                                                                            {
                                                                                "name": "Klebsiella michiganensis",
                                                                                "rank": 8,
                                                                                "ncbiRank": "species",
                                                                                "ncbiID": 1134687,
                                                                                "value": 40,
                                                                                "summedValue": 40,
                                                                                "yield": 155454,
                                                                                "summedYield": 155454,
                                                                                "children": [
                                                                                ]
                                                                            },
                                                                            {
                                                                                "name": "Klebsiella quasipneumoniae",
                                                                                "rank": 8,
                                                                                "ncbiRank": "species",
                                                                                "ncbiID": 1463165,
                                                                                "value": 95,
                                                                                "summedValue": 95,
                                                                                "yield": 274758,
                                                                                "summedYield": 274758,
                                                                                "children": [
                                                                                ]
                                                                            }
                                                                        ]
                                                                    }
                                                                ]
                                                            }
                                                        ]
                                                    },
                                                    {
                                                        "name": "Yersiniaceae",
                                                        "rank": 6,
                                                        "ncbiRank": "family",
                                                        "ncbiID": 1903411,
                                                        "value": 0,
                                                        "summedValue": 82,
                                                        "yield": 0,
                                                        "summedYield": 232477,
                                                        "children": [
                                                            {
                                                                "name": "Serratia",
                                                                "rank": 7,
                                                                "ncbiRank": "genus",
                                                                "ncbiID": 613,
                                                                "value": 0,
                                                                "summedValue": 82,
                                                                "yield": 0,
                                                                "summedYield": 232477,
                                                                "children": [
                                                                    {
                                                                        "name": "Serratia marcescens",
                                                                        "rank": 8,
                                                                        "ncbiRank": "species",
                                                                        "ncbiID": 615,
                                                                        "value": 82,
                                                                        "summedValue": 82,
                                                                        "yield": 232477,
                                                                        "summedYield": 232477,
                                                                        "children": [
                                                                        ]
                                                                    }
                                                                ]
                                                            }
                                                        ]
                                                    },
                                                    {
                                                        "name": "Morganellaceae",
                                                        "rank": 6,
                                                        "ncbiRank": "family",
                                                        "ncbiID": 1903414,
                                                        "value": 0,
                                                        "summedValue": 4286,
                                                        "yield": 0,
                                                        "summedYield": 10405816,
                                                        "children": [
                                                            {
                                                                "name": "Proteus",
                                                                "rank": 7,
                                                                "ncbiRank": "genus",
                                                                "ncbiID": 583,
                                                                "value": 0,
                                                                "summedValue": 4282,
                                                                "yield": 0,
                                                                "summedYield": 10401926,
                                                                "children": [
                                                                    {
                                                                        "name": "Proteus mirabilis",
                                                                        "rank": 8,
                                                                        "ncbiRank": "species",
                                                                        "ncbiID": 584,
                                                                        "value": 4272,
                                                                        "summedValue": 4272,
                                                                        "yield": 10385204,
                                                                        "summedYield": 10385204,
                                                                        "children": [
                                                                        ]
                                                                    }
                                                                ]
                                                            }
                                                        ]
                                                    }
                                                ]
                                            }
                                        ]
                                    }
                                ]
                            },
                            {
                                "name": "Terrabacteria group",
                                "rank": 0,
                                "ncbiRank": "clade",
                                "ncbiID": 1783272,
                                "value": 0,
                                "summedValue": 92,
                                "yield": 0,
                                "summedYield": 259163,
                                "children": [
                                    {
                                        "name": "Actinomycetota",
                                        "rank": 3,
                                        "ncbiRank": "phylum",
                                        "ncbiID": 201174,
                                        "value": 0,
                                        "summedValue": 67,
                                        "yield": 0,
                                        "summedYield": 220138,
                                        "children": [
                                            {
                                                "name": "Actinomycetes",
                                                "rank": 4,
                                                "ncbiRank": "class",
                                                "ncbiID": 1760,
                                                "value": 0,
                                                "summedValue": 67,
                                                "yield": 0,
                                                "summedYield": 220138,
                                                "children": [
                                                    {
                                                        "name": "Bifidobacteriales",
                                                        "rank": 5,
                                                        "ncbiRank": "order",
                                                        "ncbiID": 85004,
                                                        "value": 0,
                                                        "summedValue": 55,
                                                        "yield": 0,
                                                        "summedYield": 182787,
                                                        "children": [
                                                            {
                                                                "name": "Bifidobacteriaceae",
                                                                "rank": 6,
                                                                "ncbiRank": "family",
                                                                "ncbiID": 31953,
                                                                "value": 0,
                                                                "summedValue": 55,
                                                                "yield": 0,
                                                                "summedYield": 182787,
                                                                "children": [
                                                                    {
                                                                        "name": "Bifidobacterium",
                                                                        "rank": 7,
                                                                        "ncbiRank": "genus",
                                                                        "ncbiID": 1678,
                                                                        "value": 0,
                                                                        "summedValue": 55,
                                                                        "yield": 0,
                                                                        "summedYield": 182787,
                                                                        "children": [
                                                                            {
                                                                                "name": "Bifidobacterium breve",
                                                                                "rank": 8,
                                                                                "ncbiRank": "species",
                                                                                "ncbiID": 1685,
                                                                                "value": 43,
                                                                                "summedValue": 43,
                                                                                "yield": 167402,
                                                                                "summedYield": 167402,
                                                                                "children": [
                                                                                ]
                                                                            }
                                                                        ]
                                                                    }
                                                                ]
                                                            }
                                                        ]
                                                    }
                                                ]
                                            }
                                        ]
                                    }
                                ]
                            }
                        ]
                    },
                    {
                        "name": "Eukaryota",
                        "rank": 1,
                        "ncbiRank": "superkingdom",
                        "ncbiID": 2759,
                        "value": 0,
                        "summedValue": 121,
                        "yield": 0,
                        "summedYield": 112936,
                        "children": [
                            {
                                "name": "Opisthokonta",
                                "rank": 0,
                                "ncbiRank": "clade",
                                "ncbiID": 33154,
                                "value": 0,
                                "summedValue": 119,
                                "yield": 0,
                                "summedYield": 111761,
                                "children": [
                                    {
                                        "name": "Metazoa",
                                        "rank": 2,
                                        "ncbiRank": "kingdom",
                                        "ncbiID": 33208,
                                        "value": 0,
                                        "summedValue": 118,
                                        "yield": 0,
                                        "summedYield": 110430,
                                        "children": [
                                            {
                                                "name": "Eumetazoa",
                                                "rank": 0,
                                                "ncbiRank": "clade",
                                                "ncbiID": 6072,
                                                "value": 0,
                                                "summedValue": 118,
                                                "yield": 0,
                                                "summedYield": 110430,
                                                "children": [
                                                    {
                                                        "name": "Bilateria",
                                                        "rank": 0,
                                                        "ncbiRank": "clade",
                                                        "ncbiID": 33213,
                                                        "value": 0,
                                                        "summedValue": 118,
                                                        "yield": 0,
                                                        "summedYield": 110430,
                                                        "children": [
                                                            {
                                                                "name": "Deuterostomia",
                                                                "rank": 0,
                                                                "ncbiRank": "clade",
                                                                "ncbiID": 33511,
                                                                "value": 0,
                                                                "summedValue": 118,
                                                                "yield": 0,
                                                                "summedYield": 110430,
                                                                "children": [
                                                                    {
                                                                        "name": "Chordata",
                                                                        "rank": 3,
                                                                        "ncbiRank": "phylum",
                                                                        "ncbiID": 7711,
                                                                        "value": 0,
                                                                        "summedValue": 118,
                                                                        "yield": 0,
                                                                        "summedYield": 110430,
                                                                        "children": [
                                                                            {
                                                                                "name": "Craniata",
                                                                                "rank": 3,
                                                                                "ncbiRank": "subphylum",
                                                                                "ncbiID": 89593,
                                                                                "value": 0,
                                                                                "summedValue": 118,
                                                                                "yield": 0,
                                                                                "summedYield": 110430,
                                                                                "children": [
                                                                                    {
                                                                                        "name": "Vertebrata",
                                                                                        "rank": 0,
                                                                                        "ncbiRank": "clade",
                                                                                        "ncbiID": 7742,
                                                                                        "value": 0,
                                                                                        "summedValue": 118,
                                                                                        "yield": 0,
                                                                                        "summedYield": 110430,
                                                                                        "children": [
                                                                                            {
                                                                                                "name": "Gnathostomata",
                                                                                                "rank": 0,
                                                                                                "ncbiRank": "clade",
                                                                                                "ncbiID": 7776,
                                                                                                "value": 0,
                                                                                                "summedValue": 118,
                                                                                                "yield": 0,
                                                                                                "summedYield": 110430,
                                                                                                "children": [
                                                                                                    {
                                                                                                        "name": "Teleostomi",
                                                                                                        "rank": 0,
                                                                                                        "ncbiRank": "clade",
                                                                                                        "ncbiID": 117570,
                                                                                                        "value": 0,
                                                                                                        "summedValue": 118,
                                                                                                        "yield": 0,
                                                                                                        "summedYield": 110430,
                                                                                                        "children": [
                                                                                                            {
                                                                                                                "name": "Euteleostomi",
                                                                                                                "rank": 0,
                                                                                                                "ncbiRank": "clade",
                                                                                                                "ncbiID": 117571,
                                                                                                                "value": 0,
                                                                                                                "summedValue": 118,
                                                                                                                "yield": 0,
                                                                                                                "summedYield": 110430,
                                                                                                                "children": [
                                                                                                                    {
                                                                                                                        "name": "Sarcopterygii",
                                                                                                                        "rank": 3,
                                                                                                                        "ncbiRank": "superclass",
                                                                                                                        "ncbiID": 8287,
                                                                                                                        "value": 0,
                                                                                                                        "summedValue": 118,
                                                                                                                        "yield": 0,
                                                                                                                        "summedYield": 110430,
                                                                                                                        "children": [
                                                                                                                            {
                                                                                                                                "name": "Dipnotetrapodomorpha",
                                                                                                                                "rank": 0,
                                                                                                                                "ncbiRank": "clade",
                                                                                                                                "ncbiID": 1338369,
                                                                                                                                "value": 0,
                                                                                                                                "summedValue": 118,
                                                                                                                                "yield": 0,
                                                                                                                                "summedYield": 110430,
                                                                                                                                "children": [
                                                                                                                                    {
                                                                                                                                        "name": "Tetrapoda",
                                                                                                                                        "rank": 0,
                                                                                                                                        "ncbiRank": "clade",
                                                                                                                                        "ncbiID": 32523,
                                                                                                                                        "value": 0,
                                                                                                                                        "summedValue": 118,
                                                                                                                                        "yield": 0,
                                                                                                                                        "summedYield": 110430,
                                                                                                                                        "children": [
                                                                                                                                            {
                                                                                                                                                "name": "Amniota",
                                                                                                                                                "rank": 0,
                                                                                                                                                "ncbiRank": "clade",
                                                                                                                                                "ncbiID": 32524,
                                                                                                                                                "value": 0,
                                                                                                                                                "summedValue": 118,
                                                                                                                                                "yield": 0,
                                                                                                                                                "summedYield": 110430,
                                                                                                                                                "children": [
                                                                                                                                                    {
                                                                                                                                                        "name": "Mammalia",
                                                                                                                                                        "rank": 4,
                                                                                                                                                        "ncbiRank": "class",
                                                                                                                                                        "ncbiID": 40674,
                                                                                                                                                        "value": 0,
                                                                                                                                                        "summedValue": 118,
                                                                                                                                                        "yield": 0,
                                                                                                                                                        "summedYield": 110430,
                                                                                                                                                        "children": [
                                                                                                                                                            {
                                                                                                                                                                "name": "Theria",
                                                                                                                                                                "rank": 0,
                                                                                                                                                                "ncbiRank": "clade",
                                                                                                                                                                "ncbiID": 32525,
                                                                                                                                                                "value": 0,
                                                                                                                                                                "summedValue": 118,
                                                                                                                                                                "yield": 0,
                                                                                                                                                                "summedYield": 110430,
                                                                                                                                                                "children": [
                                                                                                                                                                    {
                                                                                                                                                                        "name": "Eutheria",
                                                                                                                                                                        "rank": 0,
                                                                                                                                                                        "ncbiRank": "clade",
                                                                                                                                                                        "ncbiID": 9347,
                                                                                                                                                                        "value": 0,
                                                                                                                                                                        "summedValue": 118,
                                                                                                                                                                        "yield": 0,
                                                                                                                                                                        "summedYield": 110430,
                                                                                                                                                                        "children": [
                                                                                                                                                                            {
                                                                                                                                                                                "name": "Boreoeutheria",
                                                                                                                                                                                "rank": 0,
                                                                                                                                                                                "ncbiRank": "clade",
                                                                                                                                                                                "ncbiID": 1437010,
                                                                                                                                                                                "value": 0,
                                                                                                                                                                                "summedValue": 118,
                                                                                                                                                                                "yield": 0,
                                                                                                                                                                                "summedYield": 110430,
                                                                                                                                                                                "children": [
                                                                                                                                                                                    {
                                                                                                                                                                                        "name": "Euarchontoglires",
                                                                                                                                                                                        "rank": 4,
                                                                                                                                                                                        "ncbiRank": "superorder",
                                                                                                                                                                                        "ncbiID": 314146,
                                                                                                                                                                                        "value": 0,
                                                                                                                                                                                        "summedValue": 118,
                                                                                                                                                                                        "yield": 0,
                                                                                                                                                                                        "summedYield": 110430,
                                                                                                                                                                                        "children": [
                                                                                                                                                                                            {
                                                                                                                                                                                                "name": "Primates",
                                                                                                                                                                                                "rank": 5,
                                                                                                                                                                                                "ncbiRank": "order",
                                                                                                                                                                                                "ncbiID": 9443,
                                                                                                                                                                                                "value": 0,
                                                                                                                                                                                                "summedValue": 118,
                                                                                                                                                                                                "yield": 0,
                                                                                                                                                                                                "summedYield": 110430,
                                                                                                                                                                                                "children": [
                                                                                                                                                                                                    {
                                                                                                                                                                                                        "name": "Haplorrhini",
                                                                                                                                                                                                        "rank": 5,
                                                                                                                                                                                                        "ncbiRank": "suborder",
                                                                                                                                                                                                        "ncbiID": 376913,
                                                                                                                                                                                                        "value": 0,
                                                                                                                                                                                                        "summedValue": 118,
                                                                                                                                                                                                        "yield": 0,
                                                                                                                                                                                                        "summedYield": 110430,
                                                                                                                                                                                                        "children": [
                                                                                                                                                                                                            {
                                                                                                                                                                                                                "name": "Simiiformes",
                                                                                                                                                                                                                "rank": 5,
                                                                                                                                                                                                                "ncbiRank": "infraorder",
                                                                                                                                                                                                                "ncbiID": 314293,
                                                                                                                                                                                                                "value": 0,
                                                                                                                                                                                                                "summedValue": 118,
                                                                                                                                                                                                                "yield": 0,
                                                                                                                                                                                                                "summedYield": 110430,
                                                                                                                                                                                                                "children": [
                                                                                                                                                                                                                    {
                                                                                                                                                                                                                        "name": "Catarrhini",
                                                                                                                                                                                                                        "rank": 5,
                                                                                                                                                                                                                        "ncbiRank": "parvorder",
                                                                                                                                                                                                                        "ncbiID": 9526,
                                                                                                                                                                                                                        "value": 0,
                                                                                                                                                                                                                        "summedValue": 118,
                                                                                                                                                                                                                        "yield": 0,
                                                                                                                                                                                                                        "summedYield": 110430,
                                                                                                                                                                                                                        "children": [
                                                                                                                                                                                                                            {
                                                                                                                                                                                                                                "name": "Hominoidea",
                                                                                                                                                                                                                                "rank": 5,
                                                                                                                                                                                                                                "ncbiRank": "superfamily",
                                                                                                                                                                                                                                "ncbiID": 314295,
                                                                                                                                                                                                                                "value": 0,
                                                                                                                                                                                                                                "summedValue": 118,
                                                                                                                                                                                                                                "yield": 0,
                                                                                                                                                                                                                                "summedYield": 110430,
                                                                                                                                                                                                                                "children": [
                                                                                                                                                                                                                                    {
                                                                                                                                                                                                                                        "name": "Hominidae",
                                                                                                                                                                                                                                        "rank": 6,
                                                                                                                                                                                                                                        "ncbiRank": "family",
                                                                                                                                                                                                                                        "ncbiID": 9604,
                                                                                                                                                                                                                                        "value": 0,
                                                                                                                                                                                                                                        "summedValue": 118,
                                                                                                                                                                                                                                        "yield": 0,
                                                                                                                                                                                                                                        "summedYield": 110430,
                                                                                                                                                                                                                                        "children": [
                                                                                                                                                                                                                                            {
                                                                                                                                                                                                                                                "name": "Homininae",
                                                                                                                                                                                                                                                "rank": 6,
                                                                                                                                                                                                                                                "ncbiRank": "subfamily",
                                                                                                                                                                                                                                                "ncbiID": 207598,
                                                                                                                                                                                                                                                "value": 0,
                                                                                                                                                                                                                                                "summedValue": 118,
                                                                                                                                                                                                                                                "yield": 0,
                                                                                                                                                                                                                                                "summedYield": 110430,
                                                                                                                                                                                                                                                "children": [
                                                                                                                                                                                                                                                    {
                                                                                                                                                                                                                                                        "name": "Homo",
                                                                                                                                                                                                                                                        "rank": 7,
                                                                                                                                                                                                                                                        "ncbiRank": "genus",
                                                                                                                                                                                                                                                        "ncbiID": 9605,
                                                                                                                                                                                                                                                        "value": 0,
                                                                                                                                                                                                                                                        "summedValue": 109,
                                                                                                                                                                                                                                                        "yield": 0,
                                                                                                                                                                                                                                                        "summedYield": 103896,
                                                                                                                                                                                                                                                        "children": [
                                                                                                                                                                                                                                                            {
                                                                                                                                                                                                                                                                "name": "Homo sapiens",
                                                                                                                                                                                                                                                                "rank": 8,
                                                                                                                                                                                                                                                                "ncbiRank": "species",
                                                                                                                                                                                                                                                                "ncbiID": 9606,
                                                                                                                                                                                                                                                                "value": 109,
                                                                                                                                                                                                                                                                "summedValue": 109,
                                                                                                                                                                                                                                                                "yield": 103896,
                                                                                                                                                                                                                                                                "summedYield": 103896,
                                                                                                                                                                                                                                                                "children": [
                                                                                                                                                                                                                                                                ]
                                                                                                                                                                                                                                                            }
                                                                                                                                                                                                                                                        ]
                                                                                                                                                                                                                                                    }
                                                                                                                                                                                                                                                ]
                                                                                                                                                                                                                                            }
                                                                                                                                                                                                                                        ]
                                                                                                                                                                                                                                    }
                                                                                                                                                                                                                                ]
                                                                                                                                                                                                                            }
                                                                                                                                                                                                                        ]
                                                                                                                                                                                                                    }
                                                                                                                                                                                                                ]
                                                                                                                                                                                                            }
                                                                                                                                                                                                        ]
                                                                                                                                                                                                    }
                                                                                                                                                                                                ]
                                                                                                                                                                                            }
                                                                                                                                                                                        ]
                                                                                                                                                                                    }
                                                                                                                                                                                ]
                                                                                                                                                                            }
                                                                                                                                                                        ]
                                                                                                                                                                    }
                                                                                                                                                                ]
                                                                                                                                                            }
                                                                                                                                                        ]
                                                                                                                                                    }
                                                                                                                                                ]
                                                                                                                                            }
                                                                                                                                        ]
                                                                                                                                    }
                                                                                                                                ]
                                                                                                                            }
                                                                                                                        ]
                                                                                                                    }
                                                                                                                ]
                                                                                                            }
                                                                                                        ]
                                                                                                    }
                                                                                                ]
                                                                                            }
                                                                                        ]
                                                                                    }
                                                                                ]
                                                                            }
                                                                        ]
                                                                    }
                                                                ]
                                                            }
                                                        ]
                                                    }
                                                ]
                                            }
                                        ]
                                    }
                                ]
                            }
                        ]
                    }
                ]
            },
            {
                "name": "unclassified",
                "rank": 0,
                "ncbiRank": "no rank",
                "ncbiID": 0,
                "value": 804,
                "summedValue": 804,
                "yield": 567519,
                "summedYield": 567519,
                "children": [
                ]
            }
        ]
    }
}
