# Supplementary material for: Real-time analysis and visualization of nanopore metagenomic samples with MARTi
Source: Genome Res. 2025 Nov;35(11):2488–500. doi: 10.1101/gr.280550.125 (PMC12581910; doi:10.1101/gr.280550.125)
Supplement: Supplement 7 [file Supplemental_Code.zip › Supplemental_Code/MARTi-main/gui/output/BAMBI_P8_1D_19092017/marti/BAMBI_P8_1D_19092017/tree_ms1.0.json]

{
    "meta": {
        "martiVersion": "v0.9.15i",
        "fileWritten": "2023-11-15T10:29:05",
        "blastFiles": {
            "0": "/ei/scratch/projects/5/58b53cc8-0806-49c9-8b45-1b0721a3766b/marti_output/marc_and_bambi/BAMBI_P8_1D_19092017/megablast_nt/BAMBI_1D_19092017_all_Template_pass_filtered_8.txt.gz",
            "1": "/ei/scratch/projects/5/58b53cc8-0806-49c9-8b45-1b0721a3766b/marti_output/marc_and_bambi/BAMBI_P8_1D_19092017/megablast_nt/BAMBI_1D_19092017_all_Template_pass_filtered_7.txt.gz",
            "2": "/ei/scratch/projects/5/58b53cc8-0806-49c9-8b45-1b0721a3766b/marti_output/marc_and_bambi/BAMBI_P8_1D_19092017/megablast_nt/BAMBI_1D_19092017_all_Template_pass_filtered_6.txt.gz",
            "3": "/ei/scratch/projects/5/58b53cc8-0806-49c9-8b45-1b0721a3766b/marti_output/marc_and_bambi/BAMBI_P8_1D_19092017/megablast_nt/BAMBI_1D_19092017_all_Template_pass_filtered_5.txt.gz",
            "4": "/ei/scratch/projects/5/58b53cc8-0806-49c9-8b45-1b0721a3766b/marti_output/marc_and_bambi/BAMBI_P8_1D_19092017/megablast_nt/BAMBI_1D_19092017_all_Template_pass_filtered_4.txt.gz",
            "5": "/ei/scratch/projects/5/58b53cc8-0806-49c9-8b45-1b0721a3766b/marti_output/marc_and_bambi/BAMBI_P8_1D_19092017/megablast_nt/BAMBI_1D_19092017_all_Template_pass_filtered_3.txt.gz",
            "6": "/ei/scratch/projects/5/58b53cc8-0806-49c9-8b45-1b0721a3766b/marti_output/marc_and_bambi/BAMBI_P8_1D_19092017/megablast_nt/BAMBI_1D_19092017_all_Template_pass_filtered_2.txt.gz",
            "7": "/ei/scratch/projects/5/58b53cc8-0806-49c9-8b45-1b0721a3766b/marti_output/marc_and_bambi/BAMBI_P8_1D_19092017/megablast_nt/BAMBI_1D_19092017_all_Template_pass_filtered_1.txt.gz",
            "8": "/ei/scratch/projects/5/58b53cc8-0806-49c9-8b45-1b0721a3766b/marti_output/marc_and_bambi/BAMBI_P8_1D_19092017/megablast_nt/BAMBI_1D_19092017_all_Template_pass_filtered_0.txt.gz"
        }
    },
    "tree": {
        "name": "root",
        "rank": 0,
        "ncbiRank": "no rank",
        "ncbiID": 1,
        "value": 1022,
        "summedValue": 40746,
        "yield": 2057953,
        "summedYield": 98872913,
        "children": [
            {
                "name": "cellular organisms",
                "rank": 0,
                "ncbiRank": "no rank",
                "ncbiID": 131567,
                "value": 565,
                "summedValue": 38920,
                "yield": 1016218,
                "summedYield": 96247441,
                "children": [
                    {
                        "name": "Bacteria",
                        "rank": 1,
                        "ncbiRank": "superkingdom",
                        "ncbiID": 2,
                        "value": 0,
                        "summedValue": 38710,
                        "yield": 0,
                        "summedYield": 96010264,
                        "children": [
                            {
                                "name": "Pseudomonadota",
                                "rank": 3,
                                "ncbiRank": "phylum",
                                "ncbiID": 1224,
                                "value": 0,
                                "summedValue": 38470,
                                "yield": 0,
                                "summedYield": 95445445,
                                "children": [
                                    {
                                        "name": "Gammaproteobacteria",
                                        "rank": 4,
                                        "ncbiRank": "class",
                                        "ncbiID": 1236,
                                        "value": 0,
                                        "summedValue": 38461,
                                        "yield": 0,
                                        "summedYield": 95435817,
                                        "children": [
                                            {
                                                "name": "Enterobacterales",
                                                "rank": 5,
                                                "ncbiRank": "order",
                                                "ncbiID": 91347,
                                                "value": 1356,
                                                "summedValue": 38355,
                                                "yield": 2756632,
                                                "summedYield": 95231223,
                                                "children": [
                                                    {
                                                        "name": "Enterobacteriaceae",
                                                        "rank": 6,
                                                        "ncbiRank": "family",
                                                        "ncbiID": 543,
                                                        "value": 3295,
                                                        "summedValue": 32727,
                                                        "yield": 7451518,
                                                        "summedYield": 82089387,
                                                        "children": [
                                                            {
                                                                "name": "Klebsiella/Raoultella group",
                                                                "rank": 0,
                                                                "ncbiRank": "no rank",
                                                                "ncbiID": 2890311,
                                                                "value": 0,
                                                                "summedValue": 29809,
                                                                "yield": 0,
                                                                "summedYield": 75599204,
                                                                "children": [
                                                                    {
                                                                        "name": "Klebsiella",
                                                                        "rank": 7,
                                                                        "ncbiRank": "genus",
                                                                        "ncbiID": 570,
                                                                        "value": 3592,
                                                                        "summedValue": 29432,
                                                                        "yield": 8834101,
                                                                        "summedYield": 74637869,
                                                                        "children": [
                                                                            {
                                                                                "name": "Klebsiella pneumoniae",
                                                                                "rank": 8,
                                                                                "ncbiRank": "species",
                                                                                "ncbiID": 573,
                                                                                "value": 25840,
                                                                                "summedValue": 25840,
                                                                                "yield": 65803768,
                                                                                "summedYield": 65803768,
                                                                                "children": [
                                                                                ]
                                                                            }
                                                                        ]
                                                                    }
                                                                ]
                                                            }
                                                        ]
                                                    },
                                                    {
                                                        "name": "Morganellaceae",
                                                        "rank": 6,
                                                        "ncbiRank": "family",
                                                        "ncbiID": 1903414,
                                                        "value": 0,
                                                        "summedValue": 4286,
                                                        "yield": 0,
                                                        "summedYield": 10405816,
                                                        "children": [
                                                            {
                                                                "name": "Proteus",
                                                                "rank": 7,
                                                                "ncbiRank": "genus",
                                                                "ncbiID": 583,
                                                                "value": 0,
                                                                "summedValue": 4282,
                                                                "yield": 0,
                                                                "summedYield": 10401926,
                                                                "children": [
                                                                    {
                                                                        "name": "Proteus mirabilis",
                                                                        "rank": 8,
                                                                        "ncbiRank": "species",
                                                                        "ncbiID": 584,
                                                                        "value": 4272,
                                                                        "summedValue": 4272,
                                                                        "yield": 10385204,
                                                                        "summedYield": 10385204,
                                                                        "children": [
                                                                        ]
                                                                    }
                                                                ]
                                                            }
                                                        ]
                                                    }
                                                ]
                                            }
                                        ]
                                    }
                                ]
                            }
                        ]
                    }
                ]
            },
            {
                "name": "unclassified",
                "rank": 0,
                "ncbiRank": "no rank",
                "ncbiID": 0,
                "value": 804,
                "summedValue": 804,
                "yield": 567519,
                "summedYield": 567519,
                "children": [
                ]
            }
        ]
    },
    "treeYield": {
        "name": "root",
        "rank": 0,
        "ncbiRank": "no rank",
        "ncbiID": 1,
        "value": 1022,
        "summedValue": 40746,
        "yield": 2057953,
        "summedYield": 98872913,
        "children": [
            {
                "name": "cellular organisms",
                "rank": 0,
                "ncbiRank": "no rank",
                "ncbiID": 131567,
                "value": 565,
                "summedValue": 38920,
                "yield": 1016218,
                "summedYield": 96247441,
                "children": [
                    {
                        "name": "Bacteria",
                        "rank": 1,
                        "ncbiRank": "superkingdom",
                        "ncbiID": 2,
                        "value": 0,
                        "summedValue": 38710,
                        "yield": 0,
                        "summedYield": 96010264,
                        "children": [
                            {
                                "name": "Pseudomonadota",
                                "rank": 3,
                                "ncbiRank": "phylum",
                                "ncbiID": 1224,
                                "value": 0,
                                "summedValue": 38470,
                                "yield": 0,
                                "summedYield": 95445445,
                                "children": [
                                    {
                                        "name": "Gammaproteobacteria",
                                        "rank": 4,
                                        "ncbiRank": "class",
                                        "ncbiID": 1236,
                                        "value": 0,
                                        "summedValue": 38461,
                                        "yield": 0,
                                        "summedYield": 95435817,
                                        "children": [
                                            {
                                                "name": "Enterobacterales",
                                                "rank": 5,
                                                "ncbiRank": "order",
                                                "ncbiID": 91347,
                                                "value": 1356,
                                                "summedValue": 38355,
                                                "yield": 2756632,
                                                "summedYield": 95231223,
                                                "children": [
                                                    {
                                                        "name": "Enterobacteriaceae",
                                                        "rank": 6,
                                                        "ncbiRank": "family",
                                                        "ncbiID": 543,
                                                        "value": 3295,
                                                        "summedValue": 32727,
                                                        "yield": 7451518,
                                                        "summedYield": 82089387,
                                                        "children": [
                                                            {
                                                                "name": "Klebsiella/Raoultella group",
                                                                "rank": 0,
                                                                "ncbiRank": "no rank",
                                                                "ncbiID": 2890311,
                                                                "value": 0,
                                                                "summedValue": 29809,
                                                                "yield": 0,
                                                                "summedYield": 75599204,
                                                                "children": [
                                                                    {
                                                                        "name": "Klebsiella",
                                                                        "rank": 7,
                                                                        "ncbiRank": "genus",
                                                                        "ncbiID": 570,
                                                                        "value": 3592,
                                                                        "summedValue": 29432,
                                                                        "yield": 8834101,
                                                                        "summedYield": 74637869,
                                                                        "children": [
                                                                            {
                                                                                "name": "Klebsiella pneumoniae",
                                                                                "rank": 8,
                                                                                "ncbiRank": "species",
                                                                                "ncbiID": 573,
                                                                                "value": 25840,
                                                                                "summedValue": 25840,
                                                                                "yield": 65803768,
                                                                                "summedYield": 65803768,
                                                                                "children": [
                                                                                ]
                                                                            }
                                                                        ]
                                                                    }
                                                                ]
                                                            }
                                                        ]
                                                    },
                                                    {
                                                        "name": "Morganellaceae",
                                                        "rank": 6,
                                                        "ncbiRank": "family",
                                                        "ncbiID": 1903414,
                                                        "value": 0,
                                                        "summedValue": 4286,
                                                        "yield": 0,
                                                        "summedYield": 10405816,
                                                        "children": [
                                                            {
                                                                "name": "Proteus",
                                                                "rank": 7,
                                                                "ncbiRank": "genus",
                                                                "ncbiID": 583,
                                                                "value": 0,
                                                                "summedValue": 4282,
                                                                "yield": 0,
                                                                "summedYield": 10401926,
                                                                "children": [
                                                                    {
                                                                        "name": "Proteus mirabilis",
                                                                        "rank": 8,
                                                                        "ncbiRank": "species",
                                                                        "ncbiID": 584,
                                                                        "value": 4272,
                                                                        "summedValue": 4272,
                                                                        "yield": 10385204,
                                                                        "summedYield": 10385204,
                                                                        "children": [
                                                                        ]
                                                                    }
                                                                ]
                                                            }
                                                        ]
                                                    }
                                                ]
                                            }
                                        ]
                                    }
                                ]
                            }
                        ]
                    }
                ]
            },
            {
                "name": "unclassified",
                "rank": 0,
                "ncbiRank": "no rank",
                "ncbiID": 0,
                "value": 804,
                "summedValue": 804,
                "yield": 567519,
                "summedYield": 567519,
                "children": [
                ]
            }
        ]
    }
}
